# Supplementary material for: Crystal structure and Hirshfeld surface analysis of a copper(II) complex with ethyl­enedi­amine and non-coordinated benzoate
Source: Acta Crystallogr E Crystallogr Commun. 2020 Jan 1;76(Pt 1):111–4. doi: 10.1107/S2056989019016669 (PMC6944094; doi:10.1107/S2056989019016669)
Supplement: Supplementary file 1 [file e-76-00111-sup1.cif]

##############################################################################
#                                                                            #
# This CIF contains the data in a paper accepted for publication in          #
# Acta Crystallographica Section E. It conforms to the requirements of       #
# Notes for Authors for Acta Crystallographica Section E, and has been       #
# peer reviewed under the auspices of the IUCr Commission on Journals.       #
#                                                                            #
# Full details of the Crystallographic Information File format               #
# are given in the paper "The Crystallographic Information File (CIF):       #
# a New Standard Archive File for Crystallography" by S. R. Hall, F. H.      #
# Allen and I. D. Brown [Acta Cryst. (1991), A47, 655-685].                  #
#                                                                            #
# The current version of the core CIF dictionary is obtainable from          #
# ftp://ftp.iucr.org/pub/cif_core.dic.                                       #
#                                                                            #
# Software is freely available for graphical display of the structure(s)     #
# in this CIF. For information consult the CIF software page                 #
# http://www.iucr.org/resources/cif/software.                                #
#                                                                            #
# This file may be used for bona fide research purposes within the           #
# scientific community so long as proper attribution is given to the journal # 
# article from which it was obtained.                                        #
#                                                                            #
##############################################################################
data_I
_audit_creation_method
;
Olex2 1.3
(compiled 2019.09.11 svn.r3662 for OlexSys, GUI svn.r5938)
;
_journal_date_recd_electronic     2019-11-15
_journal_date_accepted     2019-12-11
_journal_name_full     'Acta Crystallographica, Section E'
_journal_year     2020
_journal_volume     76
_journal_issue      1
_journal_page_first     111
_journal_page_last     114
_journal_paper_category     GM
_journal_paper_doi     10.1107/S2056989019016669
_journal_coeditor_code     LH5937
_publ_contact_author_name     'Turganbay S. Iskenderov'
_publ_contact_author_address
;
Department of Chemistry, Taras Shevchenko National University of Kyiv, 64,
Vladimirska Str., Kiev 01601,
Ukraine
;
_publ_contact_author_email     'tiskenderov@ukr.net, sevgi.kansiz85@gmail.com'
_publ_contact_author_fax     '+380 44 2393393'
_publ_contact_author_phone     '+380 44 2393393'
_publ_section_title
;
Crystal structure and Hirshfeld surface analysis of a copper(II) complex with
ethylenediamine and non-coordinated benzoate
;
loop_
    _publ_author_name
    _publ_author_footnote
    _publ_author_address
    'Qadir, Adnan M.' .
;
Department of Chemistry, College of Science, Salahaddin University, Erbil,
Iraq
;
    'Kansiz, Sevgi' .
;
Department of Physics, Faculty of Arts and Sciences, Ondokuz May\?is University,
55139, Kurupelit, Samsun,
Turkey
;
    'Rosair, Georgina M.' .
;
Institute of Chemical Sciences, School of Engineering & Physical Sciences,
Heriot-Watt University, Edinburgh, EH14 4AS,
UK
;
    'Dege, Necmi' .
;
Department of Physics, Faculty of Arts and Sciences, Ondokuz May\?is University,
55139, Kurupelit, Samsun,
Turkey
;
    'Iskenderov, Turganbay S.' .
;
Department of Chemistry, Taras Shevchenko National University of Kyiv, 64,
Vladimirska Str., Kiev 01601,
Ukraine
;
_publ_section_synopsis
;
The asymmetric unit of the title compound contains two
diaquabis(ethylenediamine)copper(II) cations and four nitrobenzoate anions.
These are connected into three-molecule aggregates <i>via</i> N---H...O and
O---H...O hydrogen bonds. The anions are disordered and modelled in two
orientations. The major conformations have occupancies of 57, 59, 60 and 79%
;
_chemical_name_systematic
;
Diaquabis(ethylenediamine-\k^2^<i>N</i>,<i>N</i>')copper(II)
bis(2-nitrobenzoate)
;
_chemical_name_common     ?
_chemical_formula_moiety     '2(C7 H4 N O4), C4 H20 Cu N4 O2'
_chemical_formula_sum     'C18 H28 Cu N6 O10'
_chemical_formula_iupac     '[Cu (C2 H8 N2)2 (H2 O)2] (C7 H4 N O4)2'
_chemical_formula_weight     552.00
_chemical_melting_point     ?
_chemical_absolute_configuration     ?
_space_group_crystal_system     monoclinic
_space_group_name_H-M_alt     'C c'
_space_group_name_Hall     'C -2yc'
loop_
    _space_group_symop_operation_xyz
    'x, y, z'
    'x, -y, z+1/2'
    'x+1/2, y+1/2, z'
    'x+1/2, -y+1/2, z+1/2'
_cell_length_a     26.7742(16)
_cell_length_b     20.8916(14)
_cell_length_c     8.4254(5)
_cell_angle_alpha     90
_cell_angle_beta     93.460(3)
_cell_angle_gamma     90
_cell_volume     4704.2(5)
_cell_formula_units_Z     8
_cell_measurement_reflns_used     9966
_cell_measurement_theta_min     3.023
_cell_measurement_theta_max     31.976
_cell_measurement_temperature     100.15
loop_
    _twin_individual_id
    _twin_individual_mass_fraction_refined
    1 0.51(2)
    2 0.49(2)
_exptl_crystal_description     block
_exptl_crystal_colour     violet
_exptl_crystal_size_max     0.52
_exptl_crystal_size_mid     0.32
_exptl_crystal_size_min     0.3
_exptl_crystal_density_diffrn     1.559
_exptl_crystal_density_meas     ?
_exptl_crystal_density_method     ?
_exptl_crystal_F_000     2296
_exptl_absorpt_coefficient_mu     0.994
_exptl_absorpt_correction_type     multi-scan
_exptl_absorpt_process_details
;
(SADABS; Bruker, 2013)
;
_exptl_absorpt_correction_T_min     0.5927
_exptl_absorpt_correction_T_max     0.7463
_diffrn_ambient_temperature     100.15
_diffrn_source     'sealed tube'
_diffrn_radiation_type     MoK\a
_diffrn_radiation_wavelength     0.71073
_diffrn_measurement_device_type     'Bruker APEXII CCD'
_diffrn_measurement_method     '\f and \w scans'
_diffrn_detector_area_resol_mean     8
_diffrn_reflns_number     44253
_diffrn_reflns_av_R_equivalents     0.0377
_diffrn_reflns_av_unetI/netI     0.0483
_diffrn_reflns_theta_min     1.237
_diffrn_reflns_theta_max     32.017
_diffrn_reflns_theta_full     25.242
_diffrn_measured_fraction_theta_max     0.995
_diffrn_measured_fraction_theta_full     0.997
_diffrn_reflns_limit_h_min     -36
_diffrn_reflns_limit_h_max     39
_diffrn_reflns_limit_k_min     -31
_diffrn_reflns_limit_k_max     30
_diffrn_reflns_limit_l_min     -12
_diffrn_reflns_limit_l_max     12
_refine_special_details
;
 Refined as a 2-component inversion twin.
;
_reflns_number_total     13693
_reflns_number_gt     11671
_reflns_threshold_expression     'I > 2\s(I)'
_refine_ls_structure_factor_coef     Fsqd
_refine_ls_matrix_type     full
_refine_ls_R_factor_all     0.0690
_refine_ls_R_factor_gt     0.0557
_refine_ls_wR_factor_gt     0.1267
_refine_ls_wR_factor_ref     0.1379
_refine_ls_goodness_of_fit_ref     1.065
_refine_ls_restrained_S_all     1.024
_refine_ls_number_reflns     13693
_refine_ls_number_parameters     1026
_refine_ls_number_restraints     1750
_refine_ls_hydrogen_treatment     constr
_refine_ls_weighting_scheme     calc
_refine_ls_weighting_details
             'w=1/[\s^2^(Fo^2^)+(0.0259P)^2^+37.9856P] where P=(Fo^2^+2Fc^2^)/3'
_atom_sites_solution_hydrogens     mixed
_atom_sites_solution_primary     ?
_atom_sites_solution_secondary     ?
_refine_ls_shift/su_max     0.001
_refine_ls_shift/su_mean     0.000
_refine_diff_density_max     0.946
_refine_diff_density_min     -0.856
_refine_ls_extinction_method     none
_refine_ls_extinction_coef     .
_refine_ls_abs_structure_details
;
 Refined as an inversion twin
;
_refine_ls_abs_structure_Flack     0.49(2)
loop_
    _atom_type_symbol
    _atom_type_description
    _atom_type_scat_dispersion_real
    _atom_type_scat_dispersion_imag
    _atom_type_scat_source
    'C' 'C' 0.0033 0.0016
                         'International Tables Vol C Tables 4.2.6.8 and 6.1.1.4'
    'H' 'H' 0.0000 0.0000
                         'International Tables Vol C Tables 4.2.6.8 and 6.1.1.4'
    'Cu' 'Cu' 0.3201 1.2651
                         'International Tables Vol C Tables 4.2.6.8 and 6.1.1.4'
    'N' 'N' 0.0061 0.0033
                         'International Tables Vol C Tables 4.2.6.8 and 6.1.1.4'
    'O' 'O' 0.0106 0.0060
                         'International Tables Vol C Tables 4.2.6.8 and 6.1.1.4'
_computing_data_collection
;
APEX2 (Bruker, 2013)
;
_computing_cell_refinement
;
SAINT (Bruker, 2013)
;
_computing_data_reduction
;
SAINT (Bruker, 2013)
;
_computing_structure_solution
;
SHELXS97 (Sheldrick, 2008)
;
_computing_structure_refinement
;
SHELXL2018 (Sheldrick, 2015)
;
_computing_molecular_graphics
;
<i>OLEX2</i> (Dolomanov <i>et al.</i>,  2009)
;
_computing_publication_material
;
<i>OLEX2</i> (Dolomanov <i>et al.</i>,  2009)
;
loop_
    _atom_site_type_symbol
    _atom_site_label
    _atom_site_fract_x
    _atom_site_fract_y
    _atom_site_fract_z
    _atom_site_U_iso_or_equiv
    _atom_site_adp_type
    _atom_site_calc_flag
    _atom_site_occupancy
    _atom_site_disorder_assembly
    _atom_site_disorder_group
    N N1A 0.5784(2) 0.3461(2) 0.2462(6) 0.0126(10) Uani d 1 . .
    H H1AA 0.598599 0.365256 0.322980 0.015 Uiso calc 1 . .
    H H1AB 0.580381 0.302964 0.260497 0.015 Uiso calc 1 . .
    Cu Cu1A 0.50809(3) 0.37528(4) 0.26174(6) 0.01011(15) Uani d 1 . .
    N N2A 0.5082(2) 0.3874(3) 0.0210(6) 0.0126(10) Uani d 1 . .
    H H2AA 0.479364 0.371858 -0.027100 0.015 Uiso calc 1 . .
    H H2AB 0.510626 0.429707 -0.003059 0.015 Uiso calc 1 . .
    N N3A 0.4375(2) 0.4064(2) 0.2787(6) 0.0117(10) Uani d 1 . .
    H H3AA 0.436302 0.449744 0.268600 0.014 Uiso calc 1 . .
    H H3AB 0.417125 0.388898 0.199895 0.014 Uiso calc 1 . .
    N N4A 0.5077(2) 0.3610(3) 0.4985(6) 0.0111(9) Uani d 1 . .
    H H4AA 0.504922 0.318407 0.519411 0.013 Uiso calc 1 . .
    H H4AB 0.536709 0.375501 0.547333 0.013 Uiso calc 1 . .
    C C11A 0.5949(3) 0.3633(4) 0.0863(9) 0.0162(13) Uani d 1 . .
    H H11A 0.623899 0.336646 0.060565 0.019 Uiso calc 1 . .
    H H11B 0.605194 0.408813 0.084818 0.019 Uiso calc 1 . .
    C C12A 0.5518(2) 0.3521(3) -0.0344(7) 0.0118(10) Uani d 1 . .
    H H12A 0.560315 0.367889 -0.140232 0.014 Uiso calc 1 . .
    H H12B 0.544170 0.305798 -0.042989 0.014 Uiso calc 1 . .
    C C13A 0.4207(3) 0.3872(4) 0.4358(9) 0.0145(12) Uani d 1 . .
    H H13A 0.409686 0.341955 0.432968 0.017 Uiso calc 1 . .
    H H13B 0.392168 0.414162 0.464280 0.017 Uiso calc 1 . .
    C C14A 0.4648(2) 0.3958(3) 0.5584(7) 0.0147(11) Uani d 1 . .
    H H14A 0.472947 0.441765 0.571734 0.018 Uiso calc 1 . .
    H H14B 0.456297 0.378310 0.662588 0.018 Uiso calc 1 . .
    C C1D 0.3508(2) 0.3417(3) -0.2268(7) 0.0171(4) Uani d 0.572(13) A 1
    C C2D 0.3305(5) 0.3975(4) -0.2818(15) 0.0177(5) Uani d 0.572(13) A 1
    C C3D 0.2951(4) 0.4012(6) -0.4118(13) 0.0180(5) Uani d 0.572(13) A 1
    H H3D 0.281173 0.441178 -0.445140 0.022 Uiso calc 0.572(13) A 1
    C C4D 0.2814(4) 0.3459(7) -0.4887(12) 0.0179(6) Uani d 0.572(13) A 1
    H H4D 0.256900 0.347113 -0.575055 0.021 Uiso calc 0.572(13) A 1
    C C5D 0.3017(4) 0.2907(6) -0.4444(12) 0.0177(6) Uani d 0.572(13) A 1
    H H5D 0.292427 0.253116 -0.502416 0.021 Uiso calc 0.572(13) A 1
    C C6D 0.3366(5) 0.2860(5) -0.3142(13) 0.0175(5) Uani d 0.572(13) A 1
    H H6D 0.350725 0.245659 -0.284658 0.021 Uiso calc 0.572(13) A 1
    C C7D 0.3826(2) 0.3304(3) -0.0777(7) 0.0165(4) Uani d 0.572(13) A 1
    N N8D 0.3502(4) 0.4560(4) -0.2127(12) 0.0181(6) Uani d 0.572(13) A 1
    O O71D 0.4229(6) 0.2993(13) -0.096(2) 0.0165(9) Uani d 0.572(13) A 1
    O O72D 0.3693(4) 0.3535(7) 0.0484(12) 0.0155(9) Uani d 0.572(13) A 1
    O O81D 0.3947(3) 0.4573(5) -0.1649(12) 0.0191(10) Uani d 0.572(13) A 1
    O O82D 0.3215(3) 0.5017(4) -0.2149(12) 0.0208(10) Uani d 0.572(13) A 1
    C C1E 0.3508(2) 0.3417(3) -0.2268(7) 0.0171(4) Uani d 0.428(13) A 2
    C C2E 0.3347(7) 0.4043(5) -0.263(2) 0.0177(5) Uani d 0.428(13) A 2
    C C3E 0.3013(5) 0.4194(7) -0.3942(16) 0.0178(6) Uani d 0.428(13) A 2
    H H3E 0.290727 0.462277 -0.412375 0.021 Uiso calc 0.428(13) A 2
    C C4E 0.2844(5) 0.3710(8) -0.4958(15) 0.0179(6) Uani d 0.428(13) A 2
    H H4E 0.262588 0.380241 -0.586108 0.021 Uiso calc 0.428(13) A 2
    C C5E 0.2989(5) 0.3119(8) -0.4652(16) 0.0177(6) Uani d 0.428(13) A 2
    H H5E 0.286754 0.278559 -0.533919 0.021 Uiso calc 0.428(13) A 2
    C C6E 0.3315(6) 0.2964(6) -0.3355(17) 0.0175(5) Uani d 0.428(13) A 2
    H H6E 0.341044 0.252887 -0.320593 0.021 Uiso calc 0.428(13) A 2
    C C7E 0.3826(2) 0.3304(3) -0.0777(7) 0.0165(4) Uani d 0.428(13) A 2
    N N8E 0.3549(5) 0.4602(6) -0.1759(17) 0.0182(6) Uani d 0.428(13) A 2
    O O71E 0.4244(8) 0.3014(17) -0.085(3) 0.0165(10) Uani d 0.428(13) A 2
    O O72E 0.3622(5) 0.3489(10) 0.0442(16) 0.0156(10) Uani d 0.428(13) A 2
    O O81E 0.3978(4) 0.4578(7) -0.1178(15) 0.0185(10) Uani d 0.428(13) A 2
    O O82E 0.3282(5) 0.5073(5) -0.1606(16) 0.0203(10) Uani d 0.428(13) A 2
    N N1B 0.5666(2) 0.1555(3) 0.7183(6) 0.0148(10) Uani d 1 . .
    H H1BA 0.567545 0.199005 0.720657 0.018 Uiso calc 1 . .
    H H1BB 0.587203 0.140328 0.799573 0.018 Uiso calc 1 . .
    Cu Cu1B 0.49668(3) 0.12486(4) 0.74192(6) 0.01311(18) Uani d 1 . .
    N N2B 0.4957(2) 0.1094(3) 0.5015(6) 0.0140(10) Uani d 1 . .
    H H2BA 0.496262 0.066684 0.480538 0.017 Uiso calc 1 . .
    H H2BB 0.467456 0.126368 0.452622 0.017 Uiso calc 1 . .
    N N3B 0.4264(2) 0.0950(3) 0.7658(6) 0.0141(10) Uani d 1 . .
    H H3BA 0.405717 0.111828 0.686888 0.017 Uiso calc 1 . .
    H H3BB 0.424948 0.051583 0.758559 0.017 Uiso calc 1 . .
    N N4B 0.4984(2) 0.1396(3) 0.9805(6) 0.0136(10) Uani d 1 . .
    H H4BA 0.527141 0.123326 1.027803 0.016 Uiso calc 1 . .
    H H4BB 0.497220 0.182217 1.001913 0.016 Uiso calc 1 . .
    C C11B 0.5830(3) 0.1318(3) 0.5646(9) 0.0154(13) Uani d 1 . .
    H H11C 0.591797 0.085852 0.573045 0.019 Uiso calc 1 . .
    H H11D 0.612888 0.155762 0.534459 0.019 Uiso calc 1 . .
    C C12B 0.5411(3) 0.1412(3) 0.4428(7) 0.0171(13) Uani d 1 . .
    H H12C 0.549669 0.122034 0.340388 0.021 Uiso calc 1 . .
    H H12D 0.534752 0.187439 0.425888 0.021 Uiso calc 1 . .
    C C13B 0.4103(3) 0.1158(4) 0.9221(9) 0.0161(13) Uani d 1 . .
    H H13C 0.381676 0.089673 0.953369 0.019 Uiso calc 1 . .
    H H13D 0.399889 0.161305 0.917818 0.019 Uiso calc 1 . .
    C C14B 0.4548(3) 0.1071(4) 1.0404(8) 0.0221(14) Uani d 1 . .
    H H14C 0.447085 0.125292 1.144595 0.027 Uiso calc 1 . .
    H H14D 0.462008 0.060904 1.055028 0.027 Uiso calc 1 . .
    C C1B 0.6625(2) 0.4018(2) 0.7429(6) 0.0102(4) Uani d 0.591(19) B 1
    C C2B 0.6758(2) 0.3377(2) 0.7682(6) 0.0106(4) Uani d 0.591(19) B 1
    C C3B 0.7066(4) 0.3136(4) 0.8906(10) 0.0107(5) Uani d 0.591(19) B 1
    H H3B 0.713114 0.269087 0.901114 0.013 Uiso calc 0.591(19) B 1
    C C4B 0.7276(4) 0.3579(5) 0.9978(10) 0.0108(5) Uani d 0.591(19) B 1
    H H4B 0.750458 0.344503 1.081797 0.013 Uiso calc 0.591(19) B 1
    C C5B 0.7145(4) 0.4224(5) 0.9804(11) 0.0107(5) Uani d 0.591(19) B 1
    H H5B 0.728121 0.452487 1.055735 0.013 Uiso calc 0.591(19) B 1
    C C6B 0.6825(5) 0.4438(4) 0.8574(12) 0.0106(5) Uani d 0.591(19) B 1
    H H6B 0.674071 0.487955 0.850870 0.013 Uiso calc 0.591(19) B 1
    C C7B 0.6310(7) 0.4229(13) 0.5960(10) 0.0102(5) Uani d 0.591(19) B 1
    N N8B 0.6529(4) 0.2899(4) 0.6573(11) 0.0111(5) Uani d 0.591(19) B 1
    O O71B 0.6474(5) 0.4129(6) 0.4634(13) 0.0105(9) Uani d 0.591(19) B 1
    O O72B 0.5899(4) 0.4499(6) 0.6186(14) 0.0098(9) Uani d 0.591(19) B 1
    O O81B 0.6092(4) 0.2968(6) 0.6063(12) 0.0109(9) Uani d 0.591(19) B 1
    O O82B 0.6781(3) 0.2426(4) 0.6213(12) 0.0131(9) Uani d 0.591(19) B 1
    C C1G 0.6625(2) 0.4018(2) 0.7429(6) 0.0102(4) Uani d 0.409(19) B 2
    C C2G 0.6758(2) 0.3377(2) 0.7682(6) 0.0106(4) Uani d 0.409(19) B 2
    C C3G 0.7112(6) 0.3263(7) 0.8914(15) 0.0108(5) Uani d 0.409(19) B 2
    H H3G 0.723105 0.283923 0.909890 0.013 Uiso calc 0.409(19) B 2
    C C4G 0.7297(5) 0.3758(7) 0.9888(16) 0.0110(5) Uani d 0.409(19) B 2
    H H4G 0.754418 0.366033 1.070851 0.013 Uiso calc 0.409(19) B 2
    C C5G 0.7137(6) 0.4388(7) 0.9714(16) 0.0108(5) Uani d 0.409(19) B 2
    H H5G 0.725074 0.471568 1.042973 0.013 Uiso calc 0.409(19) B 2
    C C6G 0.6801(8) 0.4509(5) 0.8428(18) 0.0105(5) Uani d 0.409(19) B 2
    H H6G 0.668933 0.493466 0.822825 0.013 Uiso calc 0.409(19) B 2
    C C7G 0.6322(10) 0.4214(18) 0.5917(14) 0.0101(5) Uani d 0.409(19) B 2
    N N8G 0.6527(5) 0.2851(5) 0.6764(16) 0.0111(5) Uani d 0.409(19) B 2
    O O71G 0.6525(7) 0.4050(8) 0.4693(18) 0.0103(10) Uani d 0.409(19) B 2
    O O72G 0.5939(6) 0.4560(8) 0.603(2) 0.0097(10) Uani d 0.409(19) B 2
    O O81G 0.6082(5) 0.2910(9) 0.6290(18) 0.0112(10) Uani d 0.409(19) B 2
    O O82G 0.6783(4) 0.2361(5) 0.6735(18) 0.0128(10) Uani d 0.409(19) B 2
    C C1A 0.3417(2) 0.1623(2) 0.2578(6) 0.0152(4) Uani d 0.601(9) C 1
    C C2A 0.3179(5) 0.1062(4) 0.2068(14) 0.0158(5) Uani d 0.601(9) C 1
    C C3A 0.2819(4) 0.1031(5) 0.0828(11) 0.0157(6) Uani d 0.601(9) C 1
    H H3A 0.265887 0.063868 0.053660 0.019 Uiso calc 0.601(9) C 1
    C C4A 0.2702(4) 0.1593(5) 0.0027(11) 0.0159(6) Uani d 0.601(9) C 1
    H H4A 0.245408 0.159014 -0.083011 0.019 Uiso calc 0.601(9) C 1
    C C5A 0.2941(4) 0.2164(5) 0.0459(11) 0.0157(6) Uani d 0.601(9) C 1
    H H5A 0.286164 0.254408 -0.012146 0.019 Uiso calc 0.601(9) C 1
    C C6A 0.3296(5) 0.2183(4) 0.1730(12) 0.0154(5) Uani d 0.601(9) C 1
    H H6A 0.345530 0.257556 0.202300 0.018 Uiso calc 0.601(9) C 1
    C C7A 0.3746(5) 0.1699(8) 0.4095(10) 0.0153(6) Uani d 0.601(9) C 1
    N N8A 0.3354(3) 0.0455(4) 0.2762(11) 0.0171(6) Uani d 0.601(9) C 1
    O O71A 0.3590(4) 0.1453(4) 0.5321(10) 0.0160(9) Uani d 0.601(9) C 1
    O O72A 0.4171(4) 0.1964(5) 0.3989(16) 0.0155(10) Uani d 0.601(9) C 1
    O O81A 0.3057(3) 0.0005(3) 0.2881(11) 0.0202(9) Uani d 0.601(9) C 1
    O O82A 0.3802(3) 0.0417(4) 0.3236(10) 0.0193(9) Uani d 0.601(9) C 1
    C C1F 0.3417(2) 0.1623(2) 0.2578(6) 0.0152(4) Uani d 0.399(9) C 2
    C C2F 0.3231(7) 0.1000(4) 0.225(2) 0.0159(5) Uani d 0.399(9) C 2
    C C3F 0.2893(6) 0.0852(7) 0.0989(16) 0.0159(6) Uani d 0.399(9) C 2
    H H3F 0.277381 0.042728 0.083386 0.019 Uiso calc 0.399(9) C 2
    C C4F 0.2734(6) 0.1340(7) -0.0043(16) 0.0159(6) Uani d 0.399(9) C 2
    H H4F 0.250795 0.125302 -0.092963 0.019 Uiso calc 0.399(9) C 2
    C C5F 0.2910(6) 0.1957(7) 0.0244(16) 0.0157(6) Uani d 0.399(9) C 2
    H H5F 0.279348 0.229331 -0.044119 0.019 Uiso calc 0.399(9) C 2
    C C6F 0.3252(7) 0.2097(6) 0.1502(17) 0.0154(6) Uani d 0.399(9) C 2
    H H6F 0.337521 0.252187 0.163207 0.018 Uiso calc 0.399(9) C 2
    C C7F 0.3737(7) 0.1752(12) 0.4088(13) 0.0153(6) Uani d 0.399(9) C 2
    N N8F 0.3431(4) 0.0451(5) 0.3204(16) 0.0169(6) Uani d 0.399(9) C 2
    O O71F 0.3543(5) 0.1626(6) 0.5361(15) 0.0152(10) Uani d 0.399(9) C 2
    O O72F 0.4133(6) 0.2073(7) 0.393(2) 0.0154(10) Uani d 0.399(9) C 2
    O O81F 0.3166(4) -0.0008(5) 0.3512(16) 0.0190(9) Uani d 0.399(9) C 2
    O O82F 0.3868(4) 0.0483(6) 0.3765(15) 0.0187(10) Uani d 0.399(9) C 2
    C C1C 0.6565(2) 0.0820(2) 1.2352(7) 0.0121(4) Uani d 0.794(10) D 1
    C C2C 0.6821(3) 0.1344(3) 1.3002(9) 0.0125(5) Uani d 0.794(10) D 1
    C C3C 0.7183(3) 0.1298(3) 1.4243(8) 0.0126(5) Uani d 0.794(10) D 1
    H H3C 0.734927 0.167092 1.464820 0.015 Uiso calc 0.794(10) D 1
    C C4C 0.7299(3) 0.0706(4) 1.4880(8) 0.0126(5) Uani d 0.794(10) D 1
    H H4C 0.755042 0.066097 1.571790 0.015 Uiso calc 0.794(10) D 1
    C C5C 0.7036(3) 0.0167(3) 1.4261(8) 0.0124(5) Uani d 0.794(10) D 1
    H H5C 0.710592 -0.024318 1.470813 0.015 Uiso calc 0.794(10) D 1
    C C6C 0.6679(4) 0.0225(3) 1.3015(9) 0.0121(5) Uani d 0.794(10) D 1
    H H6C 0.650997 -0.014499 1.260819 0.014 Uiso calc 0.794(10) D 1
    C C7C 0.6219(4) 0.0840(7) 1.0855(12) 0.0123(5) Uani d 0.794(10) D 1
    N N8C 0.6677(3) 0.1993(3) 1.2447(8) 0.0133(5) Uani d 0.794(10) D 1
    O O71C 0.5823(3) 0.0503(3) 1.0884(10) 0.0129(9) Uani d 0.794(10) D 1
    O O72C 0.6380(3) 0.1118(3) 0.9677(8) 0.0142(9) Uani d 0.794(10) D 1
    O O81C 0.6224(2) 0.2084(2) 1.2129(7) 0.0151(8) Uani d 0.794(10) D 1
    O O82C 0.7004(2) 0.2407(2) 1.2412(7) 0.0172(8) Uani d 0.794(10) D 1
    C C1H 0.6565(2) 0.0820(2) 1.2352(7) 0.0121(4) Uani d 0.206(10) D 2
    C C2H 0.6740(11) 0.1416(6) 1.285(3) 0.0126(5) Uani d 0.206(10) D 2
    C C3H 0.7100(10) 0.1454(11) 1.409(3) 0.0126(5) Uani d 0.206(10) D 2
    H H3H 0.725396 0.185376 1.433505 0.015 Uiso calc 0.206(10) D 2
    C C4H 0.7237(10) 0.0926(12) 1.497(3) 0.0126(6) Uani d 0.206(10) D 2
    H H4H 0.746643 0.096325 1.586691 0.015 Uiso calc 0.206(10) D 2
    C C5H 0.7034(11) 0.0325(11) 1.451(3) 0.0124(6) Uani d 0.206(10) D 2
    H H5H 0.713171 -0.004612 1.510462 0.015 Uiso calc 0.206(10) D 2
    C C6H 0.6692(15) 0.0272(8) 1.321(4) 0.0122(5) Uani d 0.206(10) D 2
    H H6H 0.654864 -0.013013 1.291386 0.015 Uiso calc 0.206(10) D 2
    C C7H 0.6201(15) 0.082(3) 1.088(4) 0.0124(5) Uani d 0.206(10) D 2
    N N8H 0.6538(8) 0.2019(8) 1.211(3) 0.0135(6) Uani d 0.206(10) D 2
    O O71H 0.5758(9) 0.0596(13) 1.097(4) 0.0124(10) Uani d 0.206(10) D 2
    O O72H 0.6288(10) 0.1206(12) 0.978(3) 0.0128(10) Uani d 0.206(10) D 2
    O O81H 0.6090(8) 0.2047(10) 1.160(3) 0.0144(10) Uani d 0.206(10) D 2
    O O82H 0.6831(9) 0.2480(9) 1.210(3) 0.0151(9) Uani d 0.206(10) D 2
    O O1W 0.47408(19) 0.2612(2) 0.1831(6) 0.0168(10) Uani d 1 . .
    H H1WA 0.461064 0.235558 0.247176 0.025 Uiso d 1 . .
    H H1WB 0.452828 0.270177 0.107484 0.025 Uiso d 1 . .
    O O2W 0.52864(19) 0.0129(2) 0.8172(6) 0.0156(9) Uani d 1 . .
    H H2WA 0.551709 0.034405 0.872122 0.023 Uiso d 1 . .
    H H2WB 0.555603 -0.004257 0.739509 0.023 Uiso d 1 . .
    O O3W 0.47048(19) 0.2395(2) 0.6668(6) 0.0154(9) Uani d 1 . .
    H H3WA 0.457633 0.266081 0.728823 0.023 Uiso d 1 . .
    H H3WB 0.443693 0.236396 0.608247 0.023 Uiso d 1 . .
    O O4W 0.53815(18) 0.4895(2) 0.3438(5) 0.0133(9) Uani d 1 . .
    H H4WA 0.553913 0.480466 0.431416 0.020 Uiso d 1 . .
    H H4WB 0.558611 0.503253 0.278334 0.020 Uiso d 1 . .
loop_
    _atom_site_aniso_label
    _atom_site_aniso_U_11
    _atom_site_aniso_U_22
    _atom_site_aniso_U_33
    _atom_site_aniso_U_12
    _atom_site_aniso_U_13
    _atom_site_aniso_U_23
    N1A 0.017(3) 0.013(2) 0.009(2) 0.0022(18) 0.0027(17) 0.0001(16)
    Cu1A 0.0101(4) 0.0129(3) 0.0077(3) 0.0029(2) 0.0033(3) 0.00127(19)
    N2A 0.012(2) 0.014(2) 0.012(2) 0.000(2) 0.0029(18) 0.0035(19)
    N3A 0.013(2) 0.013(2) 0.009(2) 0.0027(17) 0.0003(17) -0.0020(16)
    N4A 0.010(2) 0.012(2) 0.012(2) 0.0010(19) 0.0023(17) 0.0009(18)
    C11A 0.015(3) 0.019(3) 0.015(3) -0.001(2) 0.003(2) 0.003(2)
    C12A 0.008(2) 0.019(3) 0.008(2) 0.004(2) 0.0043(18) -0.001(2)
    C13A 0.011(3) 0.017(3) 0.016(3) -0.003(2) 0.007(2) -0.002(2)
    C14A 0.012(3) 0.022(3) 0.010(2) -0.002(2) 0.0011(19) -0.002(2)
    C1D 0.0134(7) 0.0233(8) 0.0143(7) -0.0031(7) -0.0007(7) -0.0010(7)
    C2D 0.0137(9) 0.0239(9) 0.0151(9) -0.0026(9) -0.0010(9) -0.0005(9)
    C3D 0.0137(10) 0.0243(11) 0.0157(10) -0.0028(10) -0.0012(9) -0.0008(10)
    C4D 0.0134(11) 0.0242(11) 0.0158(11) -0.0031(11) -0.0016(10) -0.0011(11)
    C5D 0.0134(10) 0.0241(11) 0.0154(10) -0.0030(10) -0.0016(10) -0.0010(10)
    C6D 0.0134(10) 0.0239(10) 0.0149(10) -0.0031(9) -0.0011(9) -0.0010(9)
    C7D 0.0137(8) 0.0219(8) 0.0135(8) -0.0031(7) -0.0007(7) -0.0014(7)
    N8D 0.0145(11) 0.0238(11) 0.0158(12) -0.0016(10) -0.0010(11) 0.0003(11)
    O71D 0.0142(16) 0.0215(17) 0.0137(17) -0.0022(15) 0.0000(15) -0.0023(16)
    O72D 0.0141(18) 0.0201(17) 0.0121(15) -0.0014(17) -0.0014(15) -0.0031(14)
    O81D 0.0166(17) 0.0225(17) 0.0177(19) -0.0033(16) -0.0034(18) 0.0004(18)
    O82D 0.0174(17) 0.0260(17) 0.0187(19) 0.0022(16) -0.0016(17) -0.0008(18)
    C1E 0.0134(7) 0.0233(8) 0.0143(7) -0.0031(7) -0.0007(7) -0.0010(7)
    C2E 0.0137(9) 0.0239(9) 0.0152(9) -0.0026(9) -0.0010(9) -0.0005(9)
    C3E 0.0135(10) 0.0242(11) 0.0156(10) -0.0027(10) -0.0013(10) -0.0008(10)
    C4E 0.0134(11) 0.0244(11) 0.0156(11) -0.0028(11) -0.0015(10) -0.0008(11)
    C5E 0.0134(10) 0.0241(11) 0.0153(10) -0.0031(10) -0.0014(9) -0.0009(10)
    C6E 0.0134(10) 0.0239(10) 0.0148(10) -0.0031(10) -0.0010(9) -0.0009(10)
    C7E 0.0137(8) 0.0219(8) 0.0135(8) -0.0031(7) -0.0007(7) -0.0014(7)
    N8E 0.0146(11) 0.0238(11) 0.0160(12) -0.0017(10) -0.0009(11) 0.0000(11)
    O71E 0.0143(17) 0.0215(17) 0.0136(18) -0.0022(16) 0.0001(16) -0.0021(16)
    O72E 0.0142(18) 0.0201(17) 0.0122(16) -0.0024(17) -0.0009(16) -0.0027(15)
    O81E 0.0157(18) 0.0229(17) 0.016(2) -0.0028(17) -0.0025(19) 0.0005(19)
    O82E 0.0169(18) 0.0256(18) 0.0181(19) 0.0017(17) -0.0011(18) -0.0008(19)
    N1B 0.022(3) 0.012(2) 0.012(2) 0.0015(19) 0.0041(19) 0.0002(16)
    Cu1B 0.0176(5) 0.0136(3) 0.0087(4) -0.0001(2) 0.0056(3) 0.0000(2)
    N2B 0.018(3) 0.016(2) 0.008(2) 0.001(2) 0.0033(18) -0.0025(19)
    N3B 0.017(3) 0.013(2) 0.014(2) -0.0024(18) 0.0077(18) -0.0003(17)
    N4B 0.021(3) 0.011(2) 0.009(2) 0.003(2) 0.0010(18) 0.0019(18)
    C11B 0.018(3) 0.016(3) 0.013(3) 0.000(2) 0.007(2) -0.003(2)
    C12B 0.031(4) 0.011(3) 0.010(2) 0.000(2) 0.008(2) 0.001(2)
    C13B 0.017(3) 0.019(3) 0.014(3) -0.003(2) 0.008(2) -0.002(2)
    C14B 0.033(4) 0.020(3) 0.015(3) 0.003(3) 0.012(3) 0.002(2)
    C1B 0.0092(7) 0.0119(7) 0.0095(7) 0.0040(6) 0.0003(6) 0.0026(6)
    C2B 0.0096(7) 0.0119(7) 0.0101(7) 0.0043(6) 0.0003(6) 0.0026(6)
    C3B 0.0097(9) 0.0118(10) 0.0106(9) 0.0041(9) 0.0001(8) 0.0031(9)
    C4B 0.0099(9) 0.0118(11) 0.0106(9) 0.0041(10) -0.0002(9) 0.0035(10)
    C5B 0.0097(9) 0.0119(10) 0.0104(9) 0.0043(10) -0.0001(9) 0.0034(10)
    C6B 0.0095(9) 0.0120(10) 0.0101(9) 0.0041(9) 0.0004(8) 0.0029(9)
    C7B 0.0092(10) 0.0118(10) 0.0094(9) 0.0036(9) 0.0002(9) 0.0025(9)
    N8B 0.0108(9) 0.0120(10) 0.0105(10) 0.0040(9) 0.0006(9) 0.0026(9)
    O71B 0.0099(18) 0.0122(18) 0.0094(15) 0.0045(15) 0.0008(15) 0.0018(15)
    O72B 0.0082(16) 0.0122(17) 0.0086(17) 0.0032(15) -0.0018(15) 0.0031(15)
    O81B 0.0097(15) 0.0121(17) 0.0108(18) 0.0013(14) -0.0018(15) 0.0034(16)
    O82B 0.0140(16) 0.0132(16) 0.0122(18) 0.0065(14) 0.0010(17) 0.0018(16)
    C1G 0.0092(7) 0.0119(7) 0.0095(7) 0.0040(6) 0.0003(6) 0.0026(6)
    C2G 0.0096(7) 0.0119(7) 0.0101(7) 0.0043(6) 0.0003(6) 0.0026(6)
    C3G 0.0099(9) 0.0118(10) 0.0107(9) 0.0043(9) 0.0001(8) 0.0030(9)
    C4G 0.0100(10) 0.0120(11) 0.0108(9) 0.0043(10) 0.0000(9) 0.0034(10)
    C5G 0.0098(10) 0.0119(11) 0.0105(9) 0.0043(10) 0.0000(9) 0.0034(10)
    C6G 0.0095(9) 0.0120(10) 0.0101(9) 0.0042(9) 0.0003(8) 0.0031(9)
    C7G 0.0092(10) 0.0118(10) 0.0094(9) 0.0037(9) 0.0002(9) 0.0025(9)
    N8G 0.0107(9) 0.0120(10) 0.0106(10) 0.0041(9) 0.0004(9) 0.0026(9)
    O71G 0.0098(18) 0.0120(19) 0.0091(16) 0.0047(17) 0.0008(16) 0.0021(16)
    O72G 0.0078(17) 0.0124(18) 0.0086(18) 0.0028(16) -0.0013(16) 0.0028(16)
    O81G 0.0105(16) 0.0123(18) 0.0101(19) 0.0023(16) -0.0030(17) 0.0037(17)
    O82G 0.0135(17) 0.0127(17) 0.0120(19) 0.0061(16) -0.0003(18) 0.0025(17)
    C1A 0.0139(8) 0.0167(9) 0.0152(8) 0.0021(8) 0.0027(7) 0.0013(8)
    C2A 0.0145(10) 0.0171(10) 0.0162(10) 0.0021(9) 0.0028(9) 0.0010(9)
    C3A 0.0141(11) 0.0174(11) 0.0158(10) 0.0023(10) 0.0025(10) 0.0011(10)
    C4A 0.0143(11) 0.0177(12) 0.0158(11) 0.0025(11) 0.0027(10) 0.0014(11)
    C5A 0.0142(11) 0.0174(12) 0.0158(11) 0.0024(11) 0.0028(10) 0.0016(10)
    C6A 0.0140(10) 0.0170(11) 0.0153(10) 0.0023(10) 0.0029(9) 0.0015(10)
    C7A 0.0143(11) 0.0167(12) 0.0150(10) 0.0018(10) 0.0023(9) 0.0014(10)
    N8A 0.0159(11) 0.0176(11) 0.0180(12) 0.0019(10) 0.0022(10) 0.0006(11)
    O71A 0.0163(17) 0.0181(19) 0.0137(15) 0.0012(17) 0.0013(15) 0.0026(17)
    O72A 0.0138(17) 0.0167(19) 0.0160(16) 0.0003(17) 0.0017(15) 0.0011(17)
    O81A 0.0197(18) 0.0190(16) 0.0218(18) -0.0011(16) 0.0009(17) 0.0018(17)
    O82A 0.0178(16) 0.0184(15) 0.0215(17) 0.0037(15) -0.0005(16) 0.0005(16)
    C1F 0.0139(8) 0.0167(9) 0.0152(8) 0.0021(8) 0.0027(7) 0.0013(8)
    C2F 0.0145(10) 0.0172(10) 0.0161(10) 0.0020(9) 0.0027(9) 0.0009(9)
    C3F 0.0145(11) 0.0175(11) 0.0160(11) 0.0019(10) 0.0028(10) 0.0011(10)
    C4F 0.0144(11) 0.0175(12) 0.0159(11) 0.0020(11) 0.0027(10) 0.0013(11)
    C5F 0.0143(11) 0.0174(12) 0.0156(11) 0.0022(11) 0.0028(10) 0.0014(11)
    C6F 0.0141(10) 0.0170(11) 0.0154(10) 0.0021(10) 0.0028(9) 0.0014(10)
    C7F 0.0143(11) 0.0167(12) 0.0150(10) 0.0019(10) 0.0023(9) 0.0013(10)
    N8F 0.0158(12) 0.0174(11) 0.0177(12) 0.0018(10) 0.0025(11) 0.0006(11)
    O71F 0.0152(18) 0.017(2) 0.0137(16) 0.0029(18) 0.0028(16) 0.0014(18)
    O72F 0.0139(18) 0.016(2) 0.0159(17) 0.0012(18) 0.0017(16) 0.0013(18)
    O81F 0.0180(17) 0.0185(16) 0.0206(18) 0.0004(16) 0.0024(16) 0.0011(17)
    O82F 0.0183(18) 0.0184(18) 0.0196(19) 0.0045(17) 0.0023(18) 0.0002(18)
    C1C 0.0137(8) 0.0106(7) 0.0120(7) 0.0051(7) 0.0002(7) 0.0010(6)
    C2C 0.0139(10) 0.0106(8) 0.0129(9) 0.0055(8) -0.0003(8) 0.0009(8)
    C3C 0.0138(10) 0.0109(10) 0.0128(9) 0.0057(9) -0.0002(9) 0.0004(9)
    C4C 0.0137(11) 0.0112(10) 0.0129(10) 0.0055(10) -0.0001(9) 0.0004(9)
    C5C 0.0134(10) 0.0111(10) 0.0126(10) 0.0052(10) 0.0001(9) 0.0006(9)
    C6C 0.0134(10) 0.0107(9) 0.0120(9) 0.0048(9) 0.0000(9) 0.0009(9)
    C7C 0.0146(11) 0.0105(10) 0.0116(9) 0.0048(9) 0.0001(9) 0.0011(9)
    N8C 0.0143(11) 0.0110(10) 0.0141(10) 0.0056(9) -0.0020(9) 0.0008(9)
    O71C 0.0163(17) 0.0111(17) 0.0112(15) 0.0028(14) -0.0004(14) 0.0008(14)
    O72C 0.0175(18) 0.0132(16) 0.0120(14) 0.0039(14) 0.0018(14) 0.0032(13)
    O81C 0.0155(16) 0.0121(13) 0.0169(15) 0.0071(13) -0.0051(14) 0.0013(13)
    O82C 0.0166(17) 0.0137(14) 0.0206(16) 0.0035(14) -0.0049(14) 0.0030(13)
    C1H 0.0137(8) 0.0106(7) 0.0120(7) 0.0051(7) 0.0002(7) 0.0010(6)
    C2H 0.0139(10) 0.0108(9) 0.0130(9) 0.0055(8) -0.0005(8) 0.0009(8)
    C3H 0.0139(11) 0.0109(10) 0.0129(10) 0.0055(10) -0.0002(9) 0.0007(9)
    C4H 0.0138(11) 0.0110(11) 0.0129(10) 0.0054(10) -0.0001(10) 0.0005(10)
    C5H 0.0136(11) 0.0109(10) 0.0125(10) 0.0052(10) 0.0000(9) 0.0007(10)
    C6H 0.0135(10) 0.0107(10) 0.0122(10) 0.0050(9) 0.0001(9) 0.0008(9)
    C7H 0.0145(11) 0.0107(10) 0.0117(10) 0.0048(9) 0.0003(9) 0.0012(9)
    N8H 0.0144(12) 0.0112(10) 0.0145(11) 0.0054(10) -0.0015(10) 0.0010(10)
    O71H 0.0151(19) 0.0105(19) 0.0114(17) 0.0045(18) 0.0002(17) 0.0007(17)
    O72H 0.0153(19) 0.0113(18) 0.0118(17) 0.0051(18) 0.0017(18) 0.0016(17)
    O81H 0.0151(19) 0.0116(18) 0.0159(19) 0.0066(18) -0.0030(18) 0.0004(18)
    O82H 0.0154(18) 0.0126(16) 0.0167(17) 0.0047(16) -0.0033(16) 0.0022(16)
    O1W 0.013(2) 0.019(2) 0.018(2) 0.0011(17) -0.0015(17) 0.0087(16)
    O2W 0.018(2) 0.014(2) 0.015(2) 0.0025(17) 0.0007(17) -0.0002(15)
    O3W 0.014(2) 0.014(2) 0.018(2) 0.0018(16) -0.0006(16) -0.0010(15)
    O4W 0.011(2) 0.017(2) 0.0113(18) -0.0006(16) -0.0011(15) 0.0043(15)
_geom_special_details
;
 All esds (except the esd in the dihedral angle between two l.s. planes)
 are estimated using the full covariance matrix.  The cell esds are taken
 into account individually in the estimation of esds in distances, angles
 and torsion angles; correlations between esds in cell parameters are only
 used when they are defined by crystal symmetry.  An approximate (isotropic)
 treatment of cell esds is used for estimating esds involving l.s. planes.
;
loop_
    _geom_bond_atom_site_label_1
    _geom_bond_atom_site_label_2
    _geom_bond_site_symmetry_2
    _geom_bond_distance
    _geom_bond_publ_flag
    N1A H1AA . 0.9100 ?
    N1A H1AB . 0.9100 ?
    N1A Cu1A . 1.991(6) y
    N1A C11A . 1.487(9) ?
    Cu1A N2A . 2.044(5) y
    Cu1A N3A . 2.012(6) y
    Cu1A N4A . 2.017(5) y
    Cu1A O1W . 2.621(5) y
    Cu1A O4W . 2.599(5) y
    N2A H2AA . 0.9100 ?
    N2A H2AB . 0.9100 ?
    N2A C12A . 1.480(9) ?
    N3A H3AA . 0.9100 ?
    N3A H3AB . 0.9100 ?
    N3A C13A . 1.479(9) ?
    N4A H4AA . 0.9100 ?
    N4A H4AB . 0.9100 ?
    N4A C14A . 1.474(9) ?
    C11A H11A . 0.9900 ?
    C11A H11B . 0.9900 ?
    C11A C12A . 1.510(9) ?
    C12A H12A . 0.9900 ?
    C12A H12B . 0.9900 ?
    C13A H13A . 0.9900 ?
    C13A H13B . 0.9900 ?
    C13A C14A . 1.531(9) ?
    C14A H14A . 0.9900 ?
    C14A H14B . 0.9900 ?
    C1D C2D . 1.357(10) ?
    C1D C6D . 1.416(10) ?
    C1D C7D . 1.492(8) ?
    C2D C3D . 1.407(10) ?
    C2D N8D . 1.439(11) ?
    C3D H3D . 0.9500 ?
    C3D C4D . 1.366(14) ?
    C4D H4D . 0.9500 ?
    C4D C5D . 1.319(14) ?
    C5D H5D . 0.9500 ?
    C5D C6D . 1.402(11) ?
    C6D H6D . 0.9500 ?
    C7D O71D . 1.277(10) ?
    C7D O72D . 1.238(9) ?
    N8D O81D . 1.234(9) ?
    N8D O82D . 1.225(9) ?
    C1E C2E . 1.405(11) ?
    C1E C6E . 1.395(11) ?
    C1E C7E . 1.492(8) ?
    C2E C3E . 1.414(12) ?
    C2E N8E . 1.467(12) ?
    C3E H3E . 0.9500 ?
    C3E C4E . 1.385(15) ?
    C4E H4E . 0.9500 ?
    C4E C5E . 1.315(16) ?
    C5E H5E . 0.9500 ?
    C5E C6E . 1.395(13) ?
    C6E H6E . 0.9500 ?
    C7E O71E . 1.277(11) ?
    C7E O72E . 1.252(11) ?
    N8E O81E . 1.223(11) ?
    N8E O82E . 1.226(11) ?
    N1B H1BA . 0.9100 ?
    N1B H1BB . 0.9100 ?
    N1B Cu1B . 1.999(6) y
    N1B C11B . 1.478(9) ?
    Cu1B N2B . 2.050(5) y
    Cu1B N3B . 2.004(6) y
    Cu1B N4B . 2.031(5) y
    Cu1B O2W . 2.557(5) y
    Cu1B O3W . 2.564(5) y
    N2B H2BA . 0.9100 ?
    N2B H2BB . 0.9100 ?
    N2B C12B . 1.497(9) ?
    N3B H3BA . 0.9100 ?
    N3B H3BB . 0.9100 ?
    N3B C13B . 1.475(9) ?
    N4B H4BA . 0.9100 ?
    N4B H4BB . 0.9100 ?
    N4B C14B . 1.468(10) ?
    C11B H11C . 0.9900 ?
    C11B H11D . 0.9900 ?
    C11B C12B . 1.487(10) ?
    C12B H12C . 0.9900 ?
    C12B H12D . 0.9900 ?
    C13B H13C . 0.9900 ?
    C13B H13D . 0.9900 ?
    C13B C14B . 1.517(11) ?
    C14B H14C . 0.9900 ?
    C14B H14D . 0.9900 ?
    C1B C2B . 1.400(5) ?
    C1B C6B . 1.388(7) ?
    C1B C7B . 1.521(8) ?
    C2B C3B . 1.375(7) ?
    C2B N8B . 1.475(8) ?
    C3B H3B . 0.9500 ?
    C3B C4B . 1.387(8) ?
    C4B H4B . 0.9500 ?
    C4B C5B . 1.399(8) ?
    C5B H5B . 0.9500 ?
    C5B C6B . 1.379(8) ?
    C6B H6B . 0.9500 ?
    C7B O71B . 1.242(8) ?
    C7B O72B . 1.261(8) ?
    N8B O81B . 1.231(8) ?
    N8B O82B . 1.244(8) ?
    C1G C2G . 1.400(5) ?
    C1G C6G . 1.391(8) ?
    C1G C7G . 1.524(9) ?
    C2G C3G . 1.383(8) ?
    C2G N8G . 1.459(9) ?
    C3G H3G . 0.9500 ?
    C3G C4G . 1.393(9) ?
    C4G H4G . 0.9500 ?
    C4G C5G . 1.389(10) ?
    C5G H5G . 0.9500 ?
    C5G C6G . 1.389(9) ?
    C6G H6G . 0.9500 ?
    C7G O71G . 1.243(9) ?
    C7G O72G . 1.263(9) ?
    N8G O81G . 1.239(9) ?
    N8G O82G . 1.235(9) ?
    C1A C2A . 1.390(8) ?
    C1A C6A . 1.400(8) ?
    C1A C7A . 1.517(8) ?
    C2A C3A . 1.379(9) ?
    C2A N8A . 1.463(9) ?
    C3A H3A . 0.9500 ?
    C3A C4A . 1.382(10) ?
    C4A H4A . 0.9500 ?
    C4A C5A . 1.393(10) ?
    C5A H5A . 0.9500 ?
    C5A C6A . 1.387(9) ?
    C6A H6A . 0.9500 ?
    C7A O71A . 1.249(8) ?
    C7A O72A . 1.271(8) ?
    N8A O81A . 1.239(8) ?
    N8A O82A . 1.244(8) ?
    C1F C2F . 1.414(9) ?
    C1F C6F . 1.398(9) ?
    C1F C7F . 1.514(9) ?
    C2F C3F . 1.390(10) ?
    C2F N8F . 1.480(10) ?
    C3F H3F . 0.9500 ?
    C3F C4F . 1.390(11) ?
    C4F H4F . 0.9500 ?
    C4F C5F . 1.389(12) ?
    C5F H5F . 0.9500 ?
    C5F C6F . 1.389(10) ?
    C6F H6F . 0.9500 ?
    C7F O71F . 1.247(9) ?
    C7F O72F . 1.268(9) ?
    N8F O81F . 1.231(10) ?
    N8F O82F . 1.238(10) ?
    C1C C2C . 1.386(8) ?
    C1C C6C . 1.388(7) ?
    C1C C7C . 1.519(8) ?
    C2C C3C . 1.386(9) ?
    C2C N8C . 1.479(8) ?
    C3C H3C . 0.9500 ?
    C3C C4C . 1.377(9) ?
    C4C H4C . 0.9500 ?
    C4C C5C . 1.411(10) ?
    C5C H5C . 0.9500 ?
    C5C C6C . 1.382(8) ?
    C6C H6C . 0.9500 ?
    C7C O71C . 1.275(8) ?
    C7C O72C . 1.249(8) ?
    N8C O81C . 1.239(8) ?
    N8C O82C . 1.233(8) ?
    C1H C2H . 1.386(13) ?
    C1H C6H . 1.385(13) ?
    C1H C7H . 1.529(13) ?
    C2H C3H . 1.380(14) ?
    C2H N8H . 1.490(14) ?
    C3H H3H . 0.9500 ?
    C3H C4H . 1.366(16) ?
    C4H H4H . 0.9500 ?
    C4H C5H . 1.412(15) ?
    C5H H5H . 0.9500 ?
    C5H C6H . 1.393(14) ?
    C6H H6H . 0.9500 ?
    C7H O71H . 1.281(14) ?
    C7H O72H . 1.260(14) ?
    N8H O81H . 1.251(15) ?
    N8H O82H . 1.242(14) ?
    O1W H1WA . 0.8505 ?
    O1W H1WB . 0.8491 ?
    O2W H2WA . 0.8734 ?
    O2W H2WB . 1.0656 ?
    O3W H3WA . 0.8500 ?
    O3W H3WB . 0.8478 ?
    O4W H4WA . 0.8497 ?
    O4W H4WB . 0.8500 ?
loop_
    _geom_angle_atom_site_label_1
    _geom_angle_atom_site_label_2
    _geom_angle_atom_site_label_3
    _geom_angle_site_symmetry_1
    _geom_angle_site_symmetry_3
    _geom_angle
    _geom_angle_publ_flag
    H1AA N1A H1AB . . 108.4 ?
    Cu1A N1A H1AA . . 110.0 ?
    Cu1A N1A H1AB . . 110.0 ?
    C11A N1A H1AA . . 110.0 ?
    C11A N1A H1AB . . 110.0 ?
    C11A N1A Cu1A . . 108.6(4) ?
    N1A Cu1A N2A . . 85.1(2) y
    N1A Cu1A N3A . . 178.9(2) ?
    N1A Cu1A N4A . . 94.7(2) ?
    N1A Cu1A O1W . . 91.18(19) ?
    N1A Cu1A O4W . . 91.14(19) ?
    N2A Cu1A O1W . . 83.3(2) ?
    N2A Cu1A O4W . . 97.5(2) ?
    N3A Cu1A N2A . . 95.1(2) ?
    N3A Cu1A N4A . . 85.2(2) y
    N3A Cu1A O1W . . 89.89(19) ?
    N3A Cu1A O4W . . 87.80(19) ?
    N4A Cu1A N2A . . 178.6(3) ?
    N4A Cu1A O1W . . 95.3(2) ?
    N4A Cu1A O4W . . 83.9(2) ?
    O4W Cu1A O1W . . 177.6(2) y
    Cu1A N2A H2AA . . 110.2 ?
    Cu1A N2A H2AB . . 110.2 ?
    H2AA N2A H2AB . . 108.5 ?
    C12A N2A Cu1A . . 107.4(4) ?
    C12A N2A H2AA . . 110.2 ?
    C12A N2A H2AB . . 110.2 ?
    Cu1A N3A H3AA . . 110.0 ?
    Cu1A N3A H3AB . . 110.0 ?
    H3AA N3A H3AB . . 108.4 ?
    C13A N3A Cu1A . . 108.3(4) ?
    C13A N3A H3AA . . 110.0 ?
    C13A N3A H3AB . . 110.0 ?
    Cu1A N4A H4AA . . 110.0 ?
    Cu1A N4A H4AB . . 110.0 ?
    H4AA N4A H4AB . . 108.4 ?
    C14A N4A Cu1A . . 108.4(4) ?
    C14A N4A H4AA . . 110.0 ?
    C14A N4A H4AB . . 110.0 ?
    N1A C11A H11A . . 110.0 ?
    N1A C11A H11B . . 110.0 ?
    N1A C11A C12A . . 108.4(6) ?
    H11A C11A H11B . . 108.4 ?
    C12A C11A H11A . . 110.0 ?
    C12A C11A H11B . . 110.0 ?
    N2A C12A C11A . . 107.2(5) ?
    N2A C12A H12A . . 110.3 ?
    N2A C12A H12B . . 110.3 ?
    C11A C12A H12A . . 110.3 ?
    C11A C12A H12B . . 110.3 ?
    H12A C12A H12B . . 108.5 ?
    N3A C13A H13A . . 110.1 ?
    N3A C13A H13B . . 110.1 ?
    N3A C13A C14A . . 107.9(6) ?
    H13A C13A H13B . . 108.4 ?
    C14A C13A H13A . . 110.1 ?
    C14A C13A H13B . . 110.1 ?
    N4A C14A C13A . . 107.2(5) ?
    N4A C14A H14A . . 110.3 ?
    N4A C14A H14B . . 110.3 ?
    C13A C14A H14A . . 110.3 ?
    C13A C14A H14B . . 110.3 ?
    H14A C14A H14B . . 108.5 ?
    C2D C1D C6D . . 116.1(7) ?
    C2D C1D C7D . . 128.2(6) ?
    C6D C1D C7D . . 115.5(6) ?
    C1D C2D C3D . . 123.4(8) ?
    C1D C2D N8D . . 117.6(7) ?
    C3D C2D N8D . . 118.8(8) ?
    C2D C3D H3D . . 120.9 ?
    C4D C3D C2D . . 118.2(10) ?
    C4D C3D H3D . . 120.9 ?
    C3D C4D H4D . . 119.6 ?
    C5D C4D C3D . . 120.7(9) ?
    C5D C4D H4D . . 119.6 ?
    C4D C5D H5D . . 119.1 ?
    C4D C5D C6D . . 121.8(10) ?
    C6D C5D H5D . . 119.1 ?
    C1D C6D H6D . . 120.2 ?
    C5D C6D C1D . . 119.7(9) ?
    C5D C6D H6D . . 120.2 ?
    O71D C7D C1D . . 115.1(10) ?
    O72D C7D C1D . . 118.9(8) ?
    O72D C7D O71D . . 126.0(11) ?
    O81D N8D C2D . . 118.2(9) ?
    O82D N8D C2D . . 116.1(8) ?
    O82D N8D O81D . . 125.6(9) ?
    C2E C1E C7E . . 118.8(7) ?
    C6E C1E C2E . . 113.1(8) ?
    C6E C1E C7E . . 128.0(8) ?
    C1E C2E C3E . . 123.3(10) ?
    C1E C2E N8E . . 122.3(9) ?
    C3E C2E N8E . . 114.2(9) ?
    C2E C3E H3E . . 120.4 ?
    C4E C3E C2E . . 119.3(12) ?
    C4E C3E H3E . . 120.4 ?
    C3E C4E H4E . . 120.6 ?
    C5E C4E C3E . . 118.8(11) ?
    C5E C4E H4E . . 120.6 ?
    C4E C5E H5E . . 118.8 ?
    C4E C5E C6E . . 122.4(12) ?
    C6E C5E H5E . . 118.8 ?
    C1E C6E C5E . . 123.2(11) ?
    C1E C6E H6E . . 118.4 ?
    C5E C6E H6E . . 118.4 ?
    O71E C7E C1E . . 119.3(12) ?
    O72E C7E C1E . . 112.8(10) ?
    O72E C7E O71E . . 127.8(15) ?
    O81E N8E C2E . . 118.5(11) ?
    O81E N8E O82E . . 122.1(12) ?
    O82E N8E C2E . . 119.4(11) ?
    H1BA N1B H1BB . . 108.4 ?
    Cu1B N1B H1BA . . 110.1 ?
    Cu1B N1B H1BB . . 110.1 ?
    C11B N1B H1BA . . 110.1 ?
    C11B N1B H1BB . . 110.1 ?
    C11B N1B Cu1B . . 108.1(4) ?
    N1B Cu1B N2B . . 84.8(2) y
    N1B Cu1B N3B . . 179.5(3) ?
    N1B Cu1B N4B . . 94.8(2) ?
    N1B Cu1B O2W . . 90.9(2) ?
    N1B Cu1B O3W . . 85.4(2) ?
    N2B Cu1B O2W . . 94.9(2) ?
    N2B Cu1B O3W . . 85.2(2) ?
    N3B Cu1B N2B . . 95.4(2) ?
    N3B Cu1B N4B . . 85.0(2) y
    N3B Cu1B O2W . . 89.6(2) ?
    N3B Cu1B O3W . . 94.1(2) ?
    N4B Cu1B N2B . . 179.3(3) ?
    N4B Cu1B O2W . . 84.6(2) ?
    N4B Cu1B O3W . . 95.3(2) ?
    O2W Cu1B O3W . . 176.3(2) y
    Cu1B N2B H2BA . . 110.3 ?
    Cu1B N2B H2BB . . 110.3 ?
    H2BA N2B H2BB . . 108.5 ?
    C12B N2B Cu1B . . 107.1(4) ?
    C12B N2B H2BA . . 110.3 ?
    C12B N2B H2BB . . 110.3 ?
    Cu1B N3B H3BA . . 109.9 ?
    Cu1B N3B H3BB . . 109.9 ?
    H3BA N3B H3BB . . 108.3 ?
    C13B N3B Cu1B . . 108.9(4) ?
    C13B N3B H3BA . . 109.9 ?
    C13B N3B H3BB . . 109.9 ?
    Cu1B N4B H4BA . . 110.2 ?
    Cu1B N4B H4BB . . 110.2 ?
    H4BA N4B H4BB . . 108.5 ?
    C14B N4B Cu1B . . 107.4(4) ?
    C14B N4B H4BA . . 110.2 ?
    C14B N4B H4BB . . 110.2 ?
    N1B C11B H11C . . 110.1 ?
    N1B C11B H11D . . 110.1 ?
    N1B C11B C12B . . 108.0(6) ?
    H11C C11B H11D . . 108.4 ?
    C12B C11B H11C . . 110.1 ?
    C12B C11B H11D . . 110.1 ?
    N2B C12B H12C . . 110.1 ?
    N2B C12B H12D . . 110.1 ?
    C11B C12B N2B . . 107.9(5) ?
    C11B C12B H12C . . 110.1 ?
    C11B C12B H12D . . 110.1 ?
    H12C C12B H12D . . 108.4 ?
    N3B C13B H13C . . 110.3 ?
    N3B C13B H13D . . 110.3 ?
    N3B C13B C14B . . 106.9(6) ?
    H13C C13B H13D . . 108.6 ?
    C14B C13B H13C . . 110.3 ?
    C14B C13B H13D . . 110.3 ?
    N4B C14B C13B . . 109.1(6) ?
    N4B C14B H14C . . 109.9 ?
    N4B C14B H14D . . 109.9 ?
    C13B C14B H14C . . 109.9 ?
    C13B C14B H14D . . 109.9 ?
    H14C C14B H14D . . 108.3 ?
    C2B C1B C7B . . 121.7(11) ?
    C6B C1B C2B . . 114.5(5) ?
    C6B C1B C7B . . 123.7(11) ?
    C1B C2B N8B . . 117.3(5) ?
    C3B C2B C1B . . 126.8(6) ?
    C3B C2B N8B . . 115.8(6) ?
    C2B C3B H3B . . 121.8 ?
    C2B C3B C4B . . 116.5(7) ?
    C4B C3B H3B . . 121.8 ?
    C3B C4B H4B . . 120.5 ?
    C3B C4B C5B . . 119.0(8) ?
    C5B C4B H4B . . 120.5 ?
    C4B C5B H5B . . 118.9 ?
    C6B C5B C4B . . 122.1(8) ?
    C6B C5B H5B . . 118.9 ?
    C1B C6B H6B . . 119.5 ?
    C5B C6B C1B . . 120.9(7) ?
    C5B C6B H6B . . 119.5 ?
    O71B C7B C1B . . 118.3(9) ?
    O71B C7B O72B . . 124.7(9) ?
    O72B C7B C1B . . 117.0(9) ?
    O81B N8B C2B . . 119.5(8) ?
    O81B N8B O82B . . 121.7(9) ?
    O82B N8B C2B . . 118.8(7) ?
    C2G C1G C7G . . 120.1(14) ?
    C6G C1G C2G . . 122.7(6) ?
    C6G C1G C7G . . 116.9(15) ?
    C1G C2G N8G . . 122.9(6) ?
    C3G C2G C1G . . 115.8(7) ?
    C3G C2G N8G . . 121.2(7) ?
    C2G C3G H3G . . 119.4 ?
    C2G C3G C4G . . 121.2(10) ?
    C4G C3G H3G . . 119.4 ?
    C3G C4G H4G . . 118.5 ?
    C5G C4G C3G . . 123.1(11) ?
    C5G C4G H4G . . 118.5 ?
    C4G C5G H5G . . 122.1 ?
    C4G C5G C6G . . 115.8(11) ?
    C6G C5G H5G . . 122.1 ?
    C1G C6G H6G . . 119.4 ?
    C5G C6G C1G . . 121.2(10) ?
    C5G C6G H6G . . 119.4 ?
    O71G C7G C1G . . 112.5(12) ?
    O71G C7G O72G . . 128.1(12) ?
    O72G C7G C1G . . 119.0(13) ?
    O81G N8G C2G . . 117.8(11) ?
    O82G N8G C2G . . 114.6(10) ?
    O82G N8G O81G . . 126.9(12) ?
    C2A C1A C6A . . 117.3(6) ?
    C2A C1A C7A . . 125.6(7) ?
    C6A C1A C7A . . 116.6(8) ?
    C1A C2A N8A . . 118.5(6) ?
    C3A C2A C1A . . 124.1(7) ?
    C3A C2A N8A . . 117.0(7) ?
    C2A C3A H3A . . 121.4 ?
    C2A C3A C4A . . 117.3(8) ?
    C4A C3A H3A . . 121.4 ?
    C3A C4A H4A . . 119.6 ?
    C3A C4A C5A . . 120.8(8) ?
    C5A C4A H4A . . 119.6 ?
    C4A C5A H5A . . 119.7 ?
    C6A C5A C4A . . 120.6(8) ?
    C6A C5A H5A . . 119.7 ?
    C1A C6A H6A . . 120.1 ?
    C5A C6A C1A . . 119.8(8) ?
    C5A C6A H6A . . 120.1 ?
    O71A C7A C1A . . 116.5(8) ?
    O71A C7A O72A . . 125.7(9) ?
    O72A C7A C1A . . 117.5(9) ?
    O81A N8A C2A . . 119.9(8) ?
    O81A N8A O82A . . 122.5(8) ?
    O82A N8A C2A . . 117.6(7) ?
    C2F C1F C7F . . 120.1(10) ?
    C6F C1F C2F . . 115.7(7) ?
    C6F C1F C7F . . 124.0(11) ?
    C1F C2F N8F . . 119.8(8) ?
    C3F C2F C1F . . 124.0(9) ?
    C3F C2F N8F . . 116.1(9) ?
    C2F C3F H3F . . 120.7 ?
    C2F C3F C4F . . 118.5(11) ?
    C4F C3F H3F . . 120.7 ?
    C3F C4F H4F . . 120.5 ?
    C5F C4F C3F . . 118.9(11) ?
    C5F C4F H4F . . 120.5 ?
    C4F C5F H5F . . 119.0 ?
    C4F C5F C6F . . 122.0(11) ?
    C6F C5F H5F . . 119.0 ?
    C1F C6F H6F . . 119.6 ?
    C5F C6F C1F . . 120.9(11) ?
    C5F C6F H6F . . 119.6 ?
    O71F C7F C1F . . 116.2(11) ?
    O71F C7F O72F . . 126.6(14) ?
    O72F C7F C1F . . 116.1(12) ?
    O81F N8F C2F . . 121.7(11) ?
    O81F N8F O82F . . 120.4(11) ?
    O82F N8F C2F . . 117.8(11) ?
    C2C C1C C6C . . 117.1(5) ?
    C2C C1C C7C . . 124.6(7) ?
    C6C C1C C7C . . 117.8(7) ?
    C1C C2C C3C . . 123.4(6) ?
    C1C C2C N8C . . 119.1(5) ?
    C3C C2C N8C . . 117.3(5) ?
    C2C C3C H3C . . 120.4 ?
    C4C C3C C2C . . 119.1(6) ?
    C4C C3C H3C . . 120.4 ?
    C3C C4C H4C . . 120.7 ?
    C3C C4C C5C . . 118.5(6) ?
    C5C C4C H4C . . 120.7 ?
    C4C C5C H5C . . 119.4 ?
    C6C C5C C4C . . 121.1(6) ?
    C6C C5C H5C . . 119.4 ?
    C1C C6C H6C . . 119.7 ?
    C5C C6C C1C . . 120.7(6) ?
    C5C C6C H6C . . 119.7 ?
    O71C C7C C1C . . 115.8(7) ?
    O72C C7C C1C . . 116.8(7) ?
    O72C C7C O71C . . 126.8(7) ?
    O81C N8C C2C . . 116.2(6) ?
    O82C N8C C2C . . 118.7(6) ?
    O82C N8C O81C . . 125.0(6) ?
    C2H C1H C7H . . 116(2) ?
    C6H C1H C2H . . 121.2(12) ?
    C6H C1H C7H . . 123(2) ?
    C1H C2H N8H . . 121.7(14) ?
    C3H C2H C1H . . 119.2(14) ?
    C3H C2H N8H . . 119.1(14) ?
    C2H C3H H3H . . 119.4 ?
    C4H C3H C2H . . 121.2(18) ?
    C4H C3H H3H . . 119.4 ?
    C3H C4H H4H . . 120.5 ?
    C3H C4H C5H . . 119.0(18) ?
    C5H C4H H4H . . 120.5 ?
    C4H C5H H5H . . 119.7 ?
    C6H C5H C4H . . 120.6(19) ?
    C6H C5H H5H . . 119.7 ?
    C1H C6H C5H . . 118.3(17) ?
    C1H C6H H6H . . 120.8 ?
    C5H C6H H6H . . 120.8 ?
    O71H C7H C1H . . 120(2) ?
    O72H C7H C1H . . 117.4(19) ?
    O72H C7H O71H . . 119(3) ?
    O81H N8H C2H . . 119.9(17) ?
    O82H N8H C2H . . 116.5(17) ?
    O82H N8H O81H . . 123.5(18) ?
    Cu1A O1W H1WA . . 124.2 ?
    Cu1A O1W H1WB . . 101.4 ?
    H1WA O1W H1WB . . 109.5 ?
    Cu1B O2W H2WA . . 82.9 ?
    Cu1B O2W H2WB . . 112.6 ?
    H2WA O2W H2WB . . 90.8 ?
    Cu1B O3W H3WA . . 125.0 ?
    Cu1B O3W H3WB . . 106.4 ?
    H3WA O3W H3WB . . 92.7 ?
    Cu1A O4W H4WA . . 99.0 ?
    Cu1A O4W H4WB . . 109.8 ?
    H4WA O4W H4WB . . 109.5 ?
loop_
    _geom_torsion_atom_site_label_1
    _geom_torsion_atom_site_label_2
    _geom_torsion_atom_site_label_3
    _geom_torsion_atom_site_label_4
    _geom_torsion_site_symmetry_1
    _geom_torsion_site_symmetry_2
    _geom_torsion_site_symmetry_3
    _geom_torsion_site_symmetry_4
    _geom_torsion
    _geom_torsion_publ_flag
    N1A C11A C12A N2A . . . . 53.3(7) ?
    Cu1A N1A C11A C12A . . . . -39.2(6) ?
    Cu1A N2A C12A C11A . . . . -40.7(6) ?
    Cu1A N3A C13A C14A . . . . 39.2(6) ?
    Cu1A N4A C14A C13A . . . . 40.1(6) ?
    N3A C13A C14A N4A . . . . -52.8(7) ?
    C1D C2D C3D C4D . . . . -2(2) ?
    C1D C2D N8D O81D . . . . 31.0(18) ?
    C1D C2D N8D O82D . . . . -153.0(12) ?
    C2D C1D C6D C5D . . . . -2.9(17) ?
    C2D C1D C7D O71D . . . . -130.2(19) ?
    C2D C1D C7D O72D . . . . 47.0(15) ?
    C2D C3D C4D C5D . . . . -1.6(19) ?
    C3D C2D N8D O81D . . . . -143.0(13) ?
    C3D C2D N8D O82D . . . . 33.1(18) ?
    C3D C4D C5D C6D . . . . 2.4(19) ?
    C4D C5D C6D C1D . . . . 0.0(19) ?
    C6D C1D C2D C3D . . . . 4(2) ?
    C6D C1D C2D N8D . . . . -170.0(12) ?
    C6D C1D C7D O71D . . . . 55.8(19) ?
    C6D C1D C7D O72D . . . . -127.0(11) ?
    C7D C1D C2D C3D . . . . -170.2(11) ?
    C7D C1D C2D N8D . . . . 16.1(19) ?
    C7D C1D C6D C5D . . . . 171.8(10) ?
    N8D C2D C3D C4D . . . . 172.0(12) ?
    C1E C2E C3E C4E . . . . -2(3) ?
    C1E C2E N8E O81E . . . . 29(3) ?
    C1E C2E N8E O82E . . . . -149.5(17) ?
    C2E C1E C6E C5E . . . . -1(2) ?
    C2E C1E C7E O71E . . . . -127(3) ?
    C2E C1E C7E O72E . . . . 57.0(16) ?
    C2E C3E C4E C5E . . . . 1(2) ?
    C3E C2E N8E O81E . . . . -145.5(16) ?
    C3E C2E N8E O82E . . . . 36(2) ?
    C3E C4E C5E C6E . . . . -1(2) ?
    C4E C5E C6E C1E . . . . 1(3) ?
    C6E C1E C2E C3E . . . . 1(2) ?
    C6E C1E C2E N8E . . . . -172.6(17) ?
    C6E C1E C7E O71E . . . . 58(3) ?
    C6E C1E C7E O72E . . . . -118.5(15) ?
    C7E C1E C2E C3E . . . . -174.9(15) ?
    C7E C1E C2E N8E . . . . 11(2) ?
    C7E C1E C6E C5E . . . . 174.8(12) ?
    N8E C2E C3E C4E . . . . 172.7(15) ?
    N1B C11B C12B N2B . . . . -54.4(7) ?
    Cu1B N1B C11B C12B . . . . 43.4(6) ?
    Cu1B N2B C12B C11B . . . . 38.0(6) ?
    Cu1B N3B C13B C14B . . . . -39.8(6) ?
    Cu1B N4B C14B C13B . . . . -39.0(7) ?
    N3B C13B C14B N4B . . . . 52.7(7) ?
    C1B C2B C3B C4B . . . . -1.7(14) ?
    C1B C2B N8B O81B . . . . -36.9(11) ?
    C1B C2B N8B O82B . . . . 145.1(8) ?
    C2B C1B C6B C5B . . . . 2.6(16) ?
    C2B C1B C7B O71B . . . . -60(3) ?
    C2B C1B C7B O72B . . . . 120(2) ?
    C2B C3B C4B C5B . . . . 3.2(15) ?
    C3B C2B N8B O81B . . . . 140.4(10) ?
    C3B C2B N8B O82B . . . . -37.5(12) ?
    C3B C4B C5B C6B . . . . -1.9(16) ?
    C4B C5B C6B C1B . . . . -1.2(19) ?
    C6B C1B C2B C3B . . . . -1.2(12) ?
    C6B C1B C2B N8B . . . . 175.8(9) ?
    C6B C1B C7B O71B . . . . 116(2) ?
    C6B C1B C7B O72B . . . . -63(3) ?
    C7B C1B C2B C3B . . . . 175.6(12) ?
    C7B C1B C2B N8B . . . . -7.5(13) ?
    C7B C1B C6B C5B . . . . -174.1(13) ?
    N8B C2B C3B C4B . . . . -178.7(9) ?
    C1G C2G C3G C4G . . . . 3.7(19) ?
    C1G C2G N8G O81G . . . . -32.4(17) ?
    C1G C2G N8G O82G . . . . 156.9(11) ?
    C2G C1G C6G C5G . . . . 2(3) ?
    C2G C1G C7G O71G . . . . -56(4) ?
    C2G C1G C7G O72G . . . . 131(3) ?
    C2G C3G C4G C5G . . . . 1(3) ?
    C3G C2G N8G O81G . . . . 144.9(14) ?
    C3G C2G N8G O82G . . . . -25.7(18) ?
    C3G C4G C5G C6G . . . . -4(2) ?
    C4G C5G C6G C1G . . . . 2(3) ?
    C6G C1G C2G C3G . . . . -5.5(16) ?
    C6G C1G C2G N8G . . . . 172.0(14) ?
    C6G C1G C7G O71G . . . . 118(3) ?
    C6G C1G C7G O72G . . . . -56(4) ?
    C7G C1G C2G C3G . . . . 167.7(17) ?
    C7G C1G C2G N8G . . . . -14.9(17) ?
    C7G C1G C6G C5G . . . . -170.9(19) ?
    N8G C2G C3G C4G . . . . -173.8(14) ?
    C1A C2A C3A C4A . . . . 1.8(19) ?
    C1A C2A N8A O81A . . . . 150.2(11) ?
    C1A C2A N8A O82A . . . . -28.7(16) ?
    C2A C1A C6A C5A . . . . 1.4(16) ?
    C2A C1A C7A O71A . . . . -44(2) ?
    C2A C1A C7A O72A . . . . 130.7(14) ?
    C2A C3A C4A C5A . . . . 0.4(16) ?
    C3A C2A N8A O81A . . . . -36.2(17) ?
    C3A C2A N8A O82A . . . . 144.9(11) ?
    C3A C4A C5A C6A . . . . -1.5(16) ?
    C4A C5A C6A C1A . . . . 0.6(17) ?
    C6A C1A C2A C3A . . . . -2.7(18) ?
    C6A C1A C2A N8A . . . . 170.4(10) ?
    C6A C1A C7A O71A . . . . 127.6(14) ?
    C6A C1A C7A O72A . . . . -57.6(18) ?
    C7A C1A C2A C3A . . . . 168.9(12) ?
    C7A C1A C2A N8A . . . . -17.9(18) ?
    C7A C1A C6A C5A . . . . -171.0(11) ?
    N8A C2A C3A C4A . . . . -171.4(10) ?
    C1F C2F C3F C4F . . . . 1(3) ?
    C1F C2F N8F O81F . . . . 146.7(16) ?
    C1F C2F N8F O82F . . . . -29(2) ?
    C2F C1F C6F C5F . . . . 3(2) ?
    C2F C1F C7F O71F . . . . -58(3) ?
    C2F C1F C7F O72F . . . . 133(2) ?
    C2F C3F C4F C5F . . . . -1(3) ?
    C3F C2F N8F O81F . . . . -38(2) ?
    C3F C2F N8F O82F . . . . 145.7(17) ?
    C3F C4F C5F C6F . . . . 2(3) ?
    C4F C5F C6F C1F . . . . -3(3) ?
    C6F C1F C2F C3F . . . . -2(3) ?
    C6F C1F C2F N8F . . . . 172.5(16) ?
    C6F C1F C7F O71F . . . . 116(2) ?
    C6F C1F C7F O72F . . . . -52(3) ?
    C7F C1F C2F C3F . . . . 172.9(18) ?
    C7F C1F C2F N8F . . . . -13(2) ?
    C7F C1F C6F C5F . . . . -172.0(16) ?
    N8F C2F C3F C4F . . . . -173.4(16) ?
    C1C C2C C3C C4C . . . . -0.1(12) ?
    C1C C2C N8C O81C . . . . 36.2(10) ?
    C1C C2C N8C O82C . . . . -147.5(7) ?
    C2C C1C C6C C5C . . . . -0.5(13) ?
    C2C C1C C7C O71C . . . . -140.6(11) ?
    C2C C1C C7C O72C . . . . 48(2) ?
    C2C C3C C4C C5C . . . . -1.2(11) ?
    C3C C2C N8C O81C . . . . -139.0(7) ?
    C3C C2C N8C O82C . . . . 37.3(11) ?
    C3C C4C C5C C6C . . . . 1.7(11) ?
    C4C C5C C6C C1C . . . . -0.8(14) ?
    C6C C1C C2C C3C . . . . 1.0(13) ?
    C6C C1C C2C N8C . . . . -173.9(8) ?
    C6C C1C C7C O71C . . . . 47.3(18) ?
    C6C C1C C7C O72C . . . . -124.6(13) ?
    C7C C1C C2C C3C . . . . -171.2(10) ?
    C7C C1C C2C N8C . . . . 13.9(14) ?
    C7C C1C C6C C5C . . . . 172.3(10) ?
    N8C C2C C3C C4C . . . . 174.8(7) ?
    C1H C2H C3H C4H . . . . -9(5) ?
    C1H C2H N8H O81H . . . . 32(4) ?
    C1H C2H N8H O82H . . . . -150(3) ?
    C2H C1H C6H C5H . . . . -5(5) ?
    C2H C1H C7H O71H . . . . -120(5) ?
    C2H C1H C7H O72H . . . . 39(6) ?
    C2H C3H C4H C5H . . . . 5(5) ?
    C3H C2H N8H O81H . . . . -145(3) ?
    C3H C2H N8H O82H . . . . 32(4) ?
    C3H C4H C5H C6H . . . . -1(5) ?
    C4H C5H C6H C1H . . . . 1(5) ?
    C6H C1H C2H C3H . . . . 9(4) ?
    C6H C1H C2H N8H . . . . -169(3) ?
    C6H C1H C7H O71H . . . . 56(7) ?
    C6H C1H C7H O72H . . . . -145(5) ?
    C7H C1H C2H C3H . . . . -175(3) ?
    C7H C1H C2H N8H . . . . 7(4) ?
    C7H C1H C6H C5H . . . . 179(4) ?
    N8H C2H C3H C4H . . . . 169(3) ?
loop_
    _geom_hbond_atom_site_label_D
    _geom_hbond_atom_site_label_H
    _geom_hbond_atom_site_label_A
    _geom_hbond_site_symmetry_A
    _geom_hbond_distance_DH
    _geom_hbond_distance_HA
    _geom_hbond_distance_DA
    _geom_hbond_angle_DHA
    _geom_hbond_publ_flag
    N1A H1AA O71B . 0.91 1.98 2.881(14) 171.5 yes
    N3A H3AB O72D . 0.91 1.90 2.809(11) 174.4 yes
    N1B H1BB O72C . 0.91 1.99 2.902(8) 174.2 yes
    N1B H1BB O72H . 0.91 1.86 2.77(2) 172.0 no
    N2B H2BB O72A . 0.91 2.02 2.874(12) 155.1 yes
    N3B H3BA O71A . 0.91 1.89 2.795(10) 175.9 yes
    N4B H4BA O71H . 0.91 1.93 2.79(3) 158.1 no
    O1W H1WA O72A . 0.85 1.97 2.794(13) 163.5 yes
    O1W H1WA O72F . 0.85 1.92 2.719(18) 156.1 no
    O1W H1WB O71D . 0.85 1.94 2.763(19) 162.2 yes
    O1W H1WB O71E . 0.85 1.87 2.69(3) 161.5 no
    O2W H2WA O71C . 0.87 1.98 2.739(9) 144.5 yes
    O2W H2WA O71H . 0.87 2.03 2.78(3) 143.3 no
    O2W H2WB O71C 2_554 1.07 1.78 2.803(10) 159.6 yes
    O2W H2WB O71H 2_554 1.07 1.78 2.76(3) 151.7 no
    O3W H3WA O71D 1_556 0.85 1.92 2.739(15) 160.2 yes
    O3W H3WA O71E 1_556 0.85 1.99 2.808(19) 160.7 no
    O3W H3WB O72A . 0.85 2.04 2.750(13) 140.6 yes
    O3W H3WB O72F . 0.85 2.04 2.774(19) 145.0 no
    O4W H4WA O72B . 0.85 1.91 2.753(12) 173.2 yes
    O4W H4WA O72G . 0.85 1.82 2.662(17) 172.3 no
    O4W H4WB O72B 2_564 0.85 1.90 2.726(13) 164.2 yes
    O4W H4WB O72G 2_564 0.85 1.99 2.829(17) 167.9 no
_shelx_space_group_comment
;
The symmetry employed for this shelxl refinement is uniquely defined
by the following loop, which should always be used as a source of
symmetry information in preference to the above space-group names.
They are only intended as comments.
;
_shelx_estimated_absorpt_T_min     0.626
_shelx_estimated_absorpt_T_max     0.755
_shelx_hkl_file
;
  -2   0   0 4.49583 0.34467   3
  -4   0   0 2.45874 0.50907   3
   4   0   0 3.22638 0.25835   2
   4   0   0 2.62233 0.26367   1
   4   0   0 2.43821 0.26035   2
   4   0   0 2.31150 0.27326   1
   6   0   0 2495.79 121.171   2
  -6   0   0 2527.58 121.409   3
   6   0   0 2782.99 121.237   1
   6   0   0 2539.44 121.246   1
   6   0   0 2785.18 121.195   2
  -8   0   0 70.2966 3.79991   3
   8   0   0 72.3220 3.37793   2
   8   0   0 67.2462 3.34576   2
   8   0   0 71.4913 3.39884   1
   8   0   0 65.1675 3.36364   1
  10   0   0 898.390 39.6365   1
  10   0   0 898.534 39.6286   2
  10   0   0 822.451 39.5750   2
 -10   0   0 820.178 40.0512   3
  10   0   0 835.184 39.5945   1
  12   0   0 831.379 37.5392   1
  12   0   0 776.921 37.4831   1
  12   0   0 782.375 37.4641   2
 -12   0   0 800.432 38.0515   3
  12   0   0 846.104 37.5216   2
  14   0   0 620.529 30.0934   1
  14   0   0 656.448 30.1370   2
  14   0   0 638.041 30.0877   2
  14   0   0 668.127 30.1671   1
 -14   0   0 648.181 30.7715   3
  16   0   0 14.8399 1.29776   1
  16   0   0 14.1889 1.38408   2
  16   0   0 14.6621 1.22922   2
  16   0   0 13.8426 1.30145   1
  18   0   0 226.175 11.1295   1
  18   0   0 233.766 11.1028   2
  18   0   0 230.700 11.1348   2
  18   0   0 229.739 11.1345   1
  20   0   0 26.4718 2.02688   1
  20   0   0 31.2860 2.17392   1
  20   0   0 30.0350 2.15045   2
  20   0   0 30.8457 2.12749   2
  22   0   0 139.632 7.32060   2
  22   0   0 143.322 7.34948   1
  22   0   0 146.469 7.72959   1
  24   0   0 409.688 19.5736   1
  24   0   0 404.056 19.5283   2
  26   0   0 149.532 7.86863   1
  26   0   0 147.826 7.81835   2
  28   0   0 96.4337 5.73305   2
  28   0   0 100.475 5.76343   1
  30   0   0 34.4730 3.36083   1
  30   0   0 39.8754 3.53387   2
  32   0   0 10.4290 2.32036   1
  32   0   0 15.4384 2.57041   2
  34   0   0 66.4032 5.04114   2
  34   0   0 65.9279 4.85121   1
  36   0   0 7.60031 2.68802   2
  36   0   0 4.25882 2.42363   1
  38   0   0 1.27186 2.56174   2
   1  -1   0 0.06931 0.05066   1
   1  -1   0 0.01723 0.04826   2
  -1  -1   0 -0.0445 0.03370   2
  -1  -1   0 -0.0282 0.06694   1
   1  -1   0 -0.0033 0.02775   2
  -1  -1   0 0.00371 0.07890   2
   1  -1   0 -0.0162 0.02641   1
  -1  -1   0 0.00747 0.03927   1
   1   1   0 0.00866 0.06043   2
   1   1   0 -0.0042 0.02946   1
  -1   1   0 0.00678 0.02635   1
   1   1   0 -0.0166 0.03296   2
  -1   1   0 0.04599 0.08761   3
   1   1   0 -0.1344 0.05865   1
  -1   1   0 -0.0162 0.06353   2
  -1   1   0 0.02498 0.03498   2
  -1   1   0 0.02687 0.05811   1
  -3  -1   0 -0.1899 0.12619   2
   3  -1   0 -0.3164 0.09116   1
  -3  -1   0 -0.0567 0.21058   3
  -3  -1   0 -0.2117 0.06286   1
  -3  -1   0 -0.0676 0.18222   1
   3  -1   0 0.04502 0.11584   1
   3   1   0 -0.3002 0.12980   1
   3   1   0 -0.0215 0.13283   2
   3   1   0 -0.0733 0.19549   1
   3   1   0 -0.1865 0.18533   2
  -3   1   0 -0.0261 0.31866   3
  -7   1   0 9.75187 1.18231   3
  -9  -1   0 30.5602 1.76416   1
  -9  -1   0 42.5188 2.36819   3
  -9   1   0 38.2774 2.43023   3
   9   1   0 37.9425 1.93143   2
   9   1   0 35.8975 1.94057   1
 -11  -1   0 82.9034 4.50906   3
 -11   1   0 86.6144 4.65172   3
  11   1   0 77.2094 4.05541   1
  11   1   0 80.3690 4.04572   2
 -13  -1   0 127.928 6.73687   3
  13   1   0 130.696 6.17569   2
 -13   1   0 129.070 6.88136   3
  13   1   0 118.547 6.16958   1
  15  -1   0 68.2271 3.93268   2
  15  -1   0 73.4621 3.98137   1
 -15  -1   0 81.9761 4.68150   3
  15   1   0 85.9683 4.06270   2
  15   1   0 75.0040 4.03919   1
 -15   1   0 87.2766 4.83293   3
  17  -1   0 51.3818 2.89661   2
  17  -1   0 49.1085 2.87037   2
  17  -1   0 50.7671 2.91385   1
  17   1   0 54.5475 2.97286   2
  17   1   0 52.2879 2.95967   1
  19  -1   0 57.2155 3.09154   2
  19  -1   0 51.0838 3.09133   1
  19  -1   0 48.0654 3.00813   1
  19   1   0 56.0750 3.12402   2
  19   1   0 53.9827 3.17084   2
  19   1   0 47.6613 3.06979   1
  19   1   0 55.4822 3.16376   1
  21  -1   0 59.0146 3.53595   1
  21  -1   0 59.3505 3.46427   1
  21  -1   0 61.7577 3.52656   2
  21   1   0 62.0207 3.61765   2
  21   1   0 62.4105 3.59803   1
  21   1   0 64.1851 3.56449   2
  21   1   0 50.2717 3.47766   1
  23  -1   0 199.232 9.90555   2
  23  -1   0 205.046 9.97180   1
  23   1   0 193.363 9.92740   2
  23   1   0 198.085 9.98512   1
  25  -1   0 168.441 8.37889   2
  25  -1   0 170.660 8.40711   1
  25   1   0 153.559 8.35016   2
  25   1   0 153.113 8.37007   1
  27  -1   0 121.700 6.67331   1
  27  -1   0 128.303 6.69169   2
  27   1   0 112.767 6.67099   1
  27   1   0 121.685 6.70548   2
  29  -1   0 91.7819 5.54344   2
  29  -1   0 93.9907 5.49381   1
  29   1   0 94.2999 5.56313   2
  29   1   0 84.2535 5.48968   1
  31  -1   0 25.6518 3.02158   2
  31  -1   0 22.1034 2.74406   1
  31   1   0 26.7709 2.96169   1
  31   1   0 26.1285 2.92762   2
  33  -1   0 72.8108 5.24615   2
  33  -1   0 77.4386 5.14023   1
  33   1   0 78.9926 5.40298   2
  33   1   0 76.1113 5.25692   1
  35  -1   0 67.5015 5.01120   2
  35  -1   0 61.6638 4.80805   1
  35   1   0 62.0375 4.86538   1
  35   1   0 68.5204 5.09191   2
  37  -1   0 20.3801 3.24464   2
  37   1   0 26.5925 3.52505   1
  37   1   0 23.5768 3.54232   2
  39  -1   0 37.6877 4.24557   2
  39   1   0 46.0510 4.51596   2
  -2  -2   0 2.14799 0.40185   2
   2  -2   0 3.28760 0.38538   1
  -2  -2   0 3.78447 0.47410   1
   2  -2   0 3.18893 0.37251   2
  -2   2   0 4.17275 0.39486   1
   2   2   0 4.58652 0.49669   1
  -2   2   0 4.53000 0.54515   3
   4  -2   0 249.196 10.9144   1
   4  -2   0 218.609 10.8792   2
  -4  -2   0 234.543 10.9948   1
  -4  -2   0 217.522 10.9556   1
  -4  -2   0 221.216 10.9452   3
   4  -2   0 249.796 10.9053   2
   4  -2   0 223.452 10.8928   1
  -4   2   0 228.001 11.1708   3
   4   2   0 219.882 10.9641   2
   4   2   0 240.397 10.9986   2
  -4   2   0 246.167 10.8748   1
  -4   2   0 228.227 10.8639   1
   4   2   0 233.178 10.9924   2
  -4   2   0 240.265 10.8792   2
   4   2   0 221.259 10.9786   1
  -6  -2   0 161.552 7.59317   2
   6  -2   0 151.106 7.47140   2
   6  -2   0 168.824 7.49893   2
   6  -2   0 172.385 7.51912   1
  -6  -2   0 152.856 7.56431   1
  -6  -2   0 154.134 7.66441   3
   6  -2   0 154.860 7.48773   1
   6   2   0 148.422 7.58655   2
   6   2   0 153.054 7.59671   1
  -6   2   0 155.161 7.89761   3
   6   2   0 161.625 7.62972   2
   6   2   0 170.051 7.66679   1
   8  -2   0 77.2581 3.55411   1
   8  -2   0 71.3695 3.52777   1
  -8  -2   0 76.9628 3.91996   1
  -8  -2   0 70.7065 3.63692   2
   8  -2   0 73.0346 3.51039   2
   8  -2   0 75.7950 3.53029   2
  -8  -2   0 62.3092 3.58840   1
  -8  -2   0 71.6501 3.84661   3
   8   2   0 73.9743 3.71093   2
   8   2   0 76.5678 3.73390   1
   8   2   0 71.5487 3.64599   2
   8   2   0 68.1291 3.64016   1
  -8   2   0 72.6187 4.07434   3
  10  -2   0 141.537 6.37362   2
 -10  -2   0 126.991 6.73433   3
  10  -2   0 123.351 6.32688   2
 -10  -2   0 143.397 6.42323   1
  10  -2   0 134.686 6.36789   1
  10  -2   0 140.053 6.39400   1
  10   2   0 131.124 6.47165   2
  10   2   0 135.236 6.55925   1
  10   2   0 124.056 6.46601   1
 -10   2   0 126.657 6.95501   3
  10   2   0 138.549 6.55633   2
  12  -2   0 23.9589 1.52193   2
  12  -2   0 24.7496 1.56567   1
 -12  -2   0 26.0450 1.45486   1
 -12  -2   0 31.3656 2.13963   3
  12  -2   0 23.6776 1.53664   2
  12  -2   0 26.0717 1.56577   1
  12   2   0 29.3182 1.68169   2
 -12   2   0 25.4106 2.29072   3
  12   2   0 25.2731 1.75437   2
  12   2   0 24.5979 1.70679   1
  12   2   0 29.0842 1.72423   1
  14  -2   0 134.546 6.64689   2
  14  -2   0 135.513 6.66671   1
  14  -2   0 144.715 6.69418   2
  14  -2   0 136.668 6.69758   1
 -14  -2   0 140.745 7.26728   3
  14   2   0 137.098 6.77620   2
 -14   2   0 140.509 7.49443   3
  14   2   0 132.294 6.77447   1
  14   2   0 140.853 6.87620   2
  14   2   0 133.672 6.85394   1
  16  -2   0 113.711 5.59645   2
  16  -2   0 114.666 5.61891   2
  16  -2   0 107.932 5.60123   1
  16  -2   0 113.400 5.64789   1
  16   2   0 113.614 5.81477   2
  16   2   0 106.526 5.77292   1
  16   2   0 116.539 5.72597   2
  16   2   0 115.723 5.72914   1
  18  -2   0 20.0574 1.59121   2
  18  -2   0 18.8037 1.61542   2
  18  -2   0 24.8230 1.74006   1
  18  -2   0 21.9559 1.62009   1
  18   2   0 22.5947 1.77610   1
  18   2   0 23.3368 1.79484   2
  18   2   0 22.6236 1.86473   2
  18   2   0 22.3043 1.79723   1
  20  -2   0 55.6378 3.27329   2
  20  -2   0 58.0090 3.35253   1
  20  -2   0 60.4724 3.27698   1
  20  -2   0 57.3114 3.30119   2
  20   2   0 61.6081 3.44486   1
  20   2   0 51.6512 3.40244   2
  20   2   0 49.9780 3.40627   1
  20   2   0 62.3065 3.42593   2
  22  -2   0 80.2772 4.53899   1
  22  -2   0 74.0808 4.44602   2
  22  -2   0 78.3047 4.53065   2
  22  -2   0 80.6756 4.48527   1
  22   2   0 87.2974 4.62013   2
  22   2   0 90.0960 4.71182   1
  24  -2   0 5.85568 1.47274   2
  26  -2   0 8.60304 1.79407   2
  26  -2   0 7.84597 1.75949   1
  26   2   0 13.5385 1.84348   2
  26   2   0 11.8276 1.82679   1
  28  -2   0 11.5470 2.00510   1
  28  -2   0 6.58234 1.95159   2
  28   2   0 7.89223 1.90432   1
  28   2   0 13.3961 2.06104   2
  30  -2   0 8.93288 2.08666   1
  30  -2   0 12.8812 2.34293   2
  30   2   0 13.6224 2.34645   1
  30   2   0 18.7880 2.36912   2
  32  -2   0 8.13560 2.22695   2
  32  -2   0 10.1302 2.13344   1
  32   2   0 9.57117 2.27146   2
  32   2   0 9.03908 2.26837   1
  34  -2   0 3.52147 2.14399   2
  34  -2   0 2.45948 1.99493   1
  34   2   0 9.36867 2.40614   1
  34   2   0 6.29554 2.48283   2
  36  -2   0 12.2074 2.72877   2
  36   2   0 16.3179 3.13013   2
  36   2   0 11.3819 2.78513   1
  38  -2   0 6.06156 2.62119   2
  38   2   0 4.40657 3.64444   1
  38   2   0 2.40748 2.90402   2
  -1  -3   0 48.9805 2.32057   1
  -1  -3   0 40.7057 2.27290   2
   1  -3   0 47.2558 2.28768   1
  -1  -3   0 40.3423 2.27157   1
   1   3   0 44.2502 2.29463   2
  -1   3   0 46.2153 2.27730   1
  -1   3   0 46.9909 2.29084   1
   1   3   0 44.2962 2.30081   1
  -1   3   0 46.6467 2.27243   2
   1   3   0 41.1019 2.27911   1
   3  -3   0 4.06548 0.59007   1
  -3  -3   0 4.93420 0.68353   1
   3  -3   0 6.63458 0.63258   2
   3   3   0 4.09236 0.70231   1
  -3   3   0 2.98204 0.77487   3
   3   3   0 3.79781 0.65010   2
   5  -3   0 41.8258 2.09747   2
  -5  -3   0 43.4404 2.22709   1
  -5  -3   0 42.5211 2.12488   3
   5  -3   0 38.7425 2.10545   1
  -5   3   0 40.5076 2.05402   1
   5   3   0 42.9056 2.23191   2
  -5   3   0 39.3182 2.08347   2
   5   3   0 42.6586 2.25624   1
  -5   3   0 41.3897 2.44426   3
   9  -3   0 45.8997 2.57825   1
   9  -3   0 47.7682 2.56751   2
  -9  -3   0 54.2855 2.88562   3
   9   3   0 54.0278 2.76613   1
  -9   3   0 56.0607 3.27430   3
   9   3   0 53.7344 2.77008   2
  11  -3   0 10.7753 0.97545   1
  11  -3   0 13.0857 0.99722   2
 -11  -3   0 17.0082 1.42673   3
  11   3   0 16.4820 1.22367   1
  11   3   0 17.1837 1.22092   2
 -11   3   0 14.0716 1.78670   3
 -13  -3   0 267.663 12.6377   3
  13   3   0 254.561 12.2963   2
 -13   3   0 264.493 12.9883   3
  13   3   0 255.115 12.3271   1
  13   3   0 245.943 12.3992   1
  15  -3   0 261.136 12.4638   2
 -15  -3   0 271.176 13.0378   3
  15   3   0 269.447 12.6728   1
  15   3   0 232.354 12.6955   1
  15   3   0 282.954 12.6809   2
  17  -3   0 20.6904 1.66782   1
  17  -3   0 20.2274 1.63428   2
  17  -3   0 21.8122 1.57787   1
  17  -3   0 22.1089 1.61348   2
  17   3   0 25.0162 1.82857   2
  17   3   0 27.5023 1.89102   1
  17   3   0 24.1518 1.85250   2
  17   3   0 21.0512 1.82658   1
  19  -3   0 50.6234 3.01598   1
  19  -3   0 59.7960 3.12875   2
  19  -3   0 53.2392 3.00801   2
  19  -3   0 51.5316 3.09290   1
  19   3   0 52.7586 3.27812   1
  19   3   0 56.0331 3.24130   1
  19   3   0 44.2562 3.11830   2
  19   3   0 54.8044 3.22391   2
  21  -3   0 192.617 8.85564   2
  21  -3   0 166.863 8.74500   1
  21  -3   0 153.434 8.67181   2
  21  -3   0 189.736 8.87318   1
  21   3   0 181.963 8.94971   2
  21   3   0 178.753 8.93702   1
  21   3   0 180.403 9.44528   1
  23  -3   0 202.198 9.70137   1
  23  -3   0 200.637 9.67711   2
  23   3   0 185.154 9.78182   1
  23   3   0 183.689 9.73176   2
  25  -3   0 82.1325 4.90907   2
  25  -3   0 84.9225 4.89014   1
  25   3   0 86.4613 5.04075   1
  25   3   0 86.5327 5.00375   2
  27  -3   0 59.7464 4.02428   1
  27  -3   0 58.8579 4.06202   2
  27   3   0 67.2160 4.19638   2
  27   3   0 60.9035 4.15062   1
  29  -3   0 41.6578 3.49181   2
  29  -3   0 45.6953 3.41080   1
  29   3   0 44.7143 3.58149   1
  29   3   0 45.4891 3.69068   2
  31  -3   0 70.0882 4.55770   1
  31  -3   0 64.2668 4.63865   2
  31   3   0 74.2873 4.92926   2
  31   3   0 71.4514 4.93219   1
  33  -3   0 31.5968 3.05992   1
  33  -3   0 24.5961 3.09138   2
  33   3   0 31.6038 3.49837   1
  33   3   0 30.1780 3.45526   2
  35  -3   0 36.5655 3.65029   2
  35  -3   0 26.6994 3.70347   1
  35   3   0 40.4344 3.95458   1
  35   3   0 32.0252 3.84815   2
  37  -3   0 9.11370 2.60176   2
  37   3   0 10.1970 2.83033   1
  37   3   0 7.63671 2.97931   2
  39  -3   0 19.7673 3.30530   2
  39   3   0 23.2742 3.86184   2
   0  -4   0 3811.38 173.980   1
   0  -4   0 3700.47 174.239   1
   0  -4   0 3652.79 174.547   2
   0   4   0 3713.66 174.516   1
   0   4   0 3937.23 174.208   1
   0   4   0 3781.37 174.307   2
  -2  -4   0 1622.19 76.7542   1
  -2  -4   0 1636.49 76.7572   1
   2  -4   0 1697.32 76.7168   2
  -2  -4   0 1626.55 76.7452   2
   2  -4   0 1691.31 76.7293   1
   2  -4   0 1643.94 76.7254   1
  -2   4   0 1672.08 76.7217   1
   2   4   0 1640.69 76.7578   2
   2   4   0 1640.88 76.7497   1
   2   4   0 1654.19 76.7723   1
  -2   4   0 1674.40 76.7086   1
  -2   4   0 1676.47 76.7121   2
   4  -4   0 750.740 34.8281   1
   4  -4   0 781.051 34.8276   2
  -4  -4   0 740.741 35.0035   1
  -4  -4   0 750.443 34.8829   2
   4  -4   0 725.200 34.8043   2
   4  -4   0 738.092 34.8174   1
  -4   4   0 792.546 34.8139   1
   4   4   0 747.341 34.9203   1
   4   4   0 741.043 34.8992   1
  -4   4   0 737.342 35.0712   3
   4   4   0 749.563 34.9047   2
   6  -4   0 151.788 7.27675   1
  -6  -4   0 160.181 7.42597   1
   6  -4   0 163.404 7.29708   2
  -6  -4   0 154.466 7.39489   2
  -6  -4   0 152.261 7.22755   3
   6  -4   0 144.436 7.25509   2
   6  -4   0 153.637 7.29734   1
   6   4   0 148.786 7.39817   2
   6   4   0 153.792 7.41891   1
  -6   4   0 153.055 7.69749   3
   6   4   0 150.422 7.40620   1
  -6   4   0 160.973 7.24182   1
  -6   4   0 134.134 7.19444   1
   8  -4   0 1826.26 80.0153   1
  -8  -4   0 1819.50 80.1503   1
   8  -4   0 1693.66 79.9592   2
  -8  -4   0 1648.11 80.0452   3
   8  -4   0 1851.58 80.0033   2
   8  -4   0 1717.68 79.9729   1
   8   4   0 1648.93 80.1142   2
  -8   4   0 1703.04 79.8396   1
  -8   4   0 1756.56 79.8433   1
   8   4   0 1677.72 80.1301   1
  -8   4   0 1695.94 80.5156   3
 -10  -4   0 297.475 13.5487   1
 -10  -4   0 265.730 13.4783   2
 -10  -4   0 281.989 13.5805   3
  10  -4   0 303.814 13.4239   2
  10  -4   0 282.643 13.3648   2
  10  -4   0 295.950 13.4285   1
  10  -4   0 284.502 13.3820   1
  10   4   0 280.382 13.5560   1
 -10   4   0 278.574 14.0456   3
  10   4   0 273.617 13.5464   2
  12  -4   0 918.596 39.5522   2
 -12  -4   0 827.821 39.7992   3
  12  -4   0 862.489 39.4769   2
  12  -4   0 908.541 39.5603   1
  12  -4   0 836.134 39.4956   1
  12   4   0 821.903 39.6783   2
 -12   4   0 817.323 40.2428   3
  12   4   0 857.691 40.0714   2
  12   4   0 806.849 39.6684   1
  14  -4   0 2098.83 92.0912   1
 -14  -4   0 2098.94 92.1275   1
  14  -4   0 2012.55 92.0433   1
  14  -4   0 1953.33 92.0029   2
  14  -4   0 2097.98 92.0848   2
 -14  -4   0 1877.04 92.3930   3
  14   4   0 1922.96 92.2384   1
  14   4   0 1951.77 92.3052   2
  14   4   0 1882.67 92.1962   2
  14   4   0 2028.01 92.3528   1
  14   4   0 1973.73 92.3076   2
  16  -4   0 435.850 20.6210   1
  16  -4   0 446.958 20.6099   2
  16  -4   0 449.113 20.5623   2
  16  -4   0 434.642 20.5768   1
 -16  -4   0 458.801 20.5343   1
  16   4   0 431.784 20.7805   1
  16   4   0 410.183 20.8208   2
  16   4   0 440.909 20.7753   2
  16   4   0 429.899 20.8725   1
  18  -4   0 445.800 20.3826   2
  18  -4   0 435.058 20.3307   1
  18  -4   0 436.513 20.3059   2
  18  -4   0 443.631 20.3993   1
  18   4   0 440.884 20.6704   1
  18   4   0 418.357 20.5227   1
  18   4   0 411.596 20.4960   2
  18   4   0 416.994 20.6038   2
  20  -4   0 195.258 9.48117   2
  20  -4   0 198.017 9.50699   1
  20  -4   0 193.716 9.56592   1
  20  -4   0 197.421 9.55754   2
  20   4   0 191.881 9.72162   1
  20   4   0 188.867 9.68749   2
  20   4   0 192.367 9.82162   1
  22  -4   0 398.102 19.5791   1
  22  -4   0 406.967 19.7659   2
  22  -4   0 412.786 19.5903   2
  22   4   0 417.634 19.7665   1
  22   4   0 417.883 19.7648   2
  24  -4   0 125.069 6.66422   2
  24  -4   0 129.856 6.66482   1
  24   4   0 121.581 6.78715   2
  24   4   0 125.646 6.84534   1
  26  -4   0 62.2381 4.07064   1
  26  -4   0 64.3518 4.16623   2
  26   4   0 72.6617 4.43404   1
  26   4   0 69.7981 4.38142   2
  28  -4   0 45.9986 3.43880   2
  28  -4   0 41.3224 3.26764   1
  28   4   0 47.8116 3.62264   2
  28   4   0 47.7212 3.68682   1
  30  -4   0 2.81096 1.61152   1
  30  -4   0 5.41933 1.82338   2
  30   4   0 2.86322 1.85317   1
  30   4   0 5.51654 2.08334   2
  32  -4   0 25.9683 2.99606   2
  32  -4   0 20.2329 2.69519   1
  32   4   0 25.4258 3.25990   1
  32   4   0 27.1718 3.23652   2
  34  -4   0 3.85405 2.12524   2
  34  -4   0 0.17689 1.83777   1
  34   4   0 0.48126 2.20647   2
  34   4   0 1.33004 2.28160   1
  36  -4   0 -1.4085 2.16378   2
  36   4   0 2.41611 2.50516   2
  36   4   0 -2.2950 2.25506   1
  38  -4   0 -0.6959 2.22876   2
  38   4   0 -0.5447 2.66226   1
  38   4   0 5.15805 3.02044   2
  -1  -5   0 4.88606 0.68772   2
   1  -5   0 2.94985 0.61841   2
   1  -5   0 5.43070 0.71901   1
   1  -5   0 4.66762 0.68619   1
  -1  -5   0 6.50516 0.81729   1
  -1  -5   0 5.88179 0.73196   1
   1   5   0 6.06489 0.80378   1
   1   5   0 5.73365 0.73748   2
  -1   5   0 6.73175 0.85193   1
  -1   5   0 6.14245 0.73614   2
   1   5   0 4.51993 0.69865   1
  -1   5   0 6.78823 0.81408   1
   3  -5   0 12.2717 1.15663   2
   3  -5   0 14.6874 1.24320   1
  -3  -5   0 15.2978 1.26586   2
   3  -5   0 16.6180 1.24853   1
  -3  -5   0 16.1684 1.29461   1
  -3   5   0 17.7191 1.25139   1
   3   5   0 18.0942 1.35325   1
   3   5   0 19.6856 1.35609   1
  -3   5   0 16.8124 1.19103   2
   3   5   0 16.7136 1.30274   2
   5  -5   0 86.4850 4.15871   1
  -5  -5   0 74.9074 4.18131   2
   5  -5   0 78.7893 4.10816   2
   5   5   0 83.1859 4.26948   1
  -5   5   0 85.6184 4.10192   1
   5   5   0 85.9535 4.27091   2
   5   5   0 65.3786 4.18764   1
  -5   5   0 87.2339 4.48623   3
  -7  -5   0 126.574 5.94832   3
   7  -5   0 129.475 6.06407   1
   7  -5   0 128.038 6.05456   2
  -7   5   0 130.224 6.55910   3
   7   5   0 131.082 6.23670   1
   7   5   0 128.496 6.20454   2
  -7   5   0 102.238 5.92443   1
   9  -5   0 62.3713 3.06136   2
  -9  -5   0 58.6076 3.08179   3
   9  -5   0 59.9657 3.06380   1
   9   5   0 58.6172 3.24209   2
  -9   5   0 61.3370 3.70206   3
  -9   5   0 52.9240 2.86027   1
   9   5   0 60.7102 3.27616   1
 -11  -5   0 16.2810 1.40519   3
  11  -5   0 18.4532 1.24790   2
  11  -5   0 16.8830 1.25483   1
  11   5   0 15.3865 1.40956   2
 -11   5   0 18.0362 1.88068   3
  11   5   0 17.0818 1.49767   1
  13  -5   0 168.958 8.31077   2
  13   5   0 176.899 8.58393   1
  13   5   0 173.832 8.57304   2
 -15  -5   0 83.6328 5.09896   1
  15  -5   0 88.2707 5.12934   2
  15  -5   0 106.138 5.11206   2
  15  -5   0 105.773 5.14529   1
  15   5   0 118.423 5.41977   2
  15   5   0 114.998 5.46889   1
 -17  -5   0 95.4653 4.90071   1
  17  -5   0 89.8336 4.98370   1
  17  -5   0 103.215 4.98687   1
  17  -5   0 99.8451 4.94959   2
  17  -5   0 82.7066 4.93432   2
  17   5   0 106.172 5.26526   2
  17   5   0 102.046 5.25936   1
  19  -5   0 146.272 7.71196   1
  19  -5   0 149.013 7.77759   1
  19  -5   0 141.659 7.73810   2
  19  -5   0 167.041 7.74734   2
 -19  -5   0 161.771 7.48948   1
  19   5   0 164.018 8.00803   2
  19   5   0 161.150 8.01698   1
  21  -5   0 101.527 5.58638   2
  21  -5   0 103.519 5.67393   1
  21  -5   0 108.266 5.61719   1
  21  -5   0 104.321 5.65266   2
  21   5   0 114.612 5.91237   2
  21   5   0 111.925 5.90317   1
  23  -5   0 96.5428 5.28156   1
  23  -5   0 89.4190 5.25168   2
  23   5   0 94.6670 5.44958   1
  23   5   0 103.954 5.54253   2
  25  -5   0 70.8339 4.37045   1
  25  -5   0 70.6814 4.36738   2
  25   5   0 79.3789 4.64785   1
  25   5   0 72.0080 4.58530   2
  27  -5   0 115.079 6.43207   2
  27  -5   0 111.008 6.38653   1
  27   5   0 119.871 6.69630   1
  27   5   0 118.209 6.66936   2
  29  -5   0 39.9103 3.27606   1
  29  -5   0 40.7133 3.41717   2
  29   5   0 44.1754 3.60793   2
  29   5   0 49.5541 3.81569   1
  31  -5   0 42.1490 3.49873   1
  31  -5   0 44.6648 3.64208   2
  31   5   0 44.0807 4.05762   1
  31   5   0 42.6445 4.02425   2
  33  -5   0 32.0388 3.38792   2
  33  -5   0 36.5289 3.36935   1
  33   5   0 35.6727 3.90891   1
  33   5   0 43.3711 4.07401   2
  35  -5   0 11.8465 2.55534   2
  35   5   0 19.8525 3.21593   2
  35   5   0 14.7295 3.06193   1
  37  -5   0 24.1263 3.09734   2
  37   5   0 27.4666 3.87945   2
  37   5   0 27.4337 3.71341   1
  39  -5   0 15.0558 2.81636   2
  39   5   0 10.4529 3.18289   1
  39   5   0 19.2891 3.68901   2
   0  -6   0 1.41934 0.63215   1
   0  -6   0 1.74587 0.64914   1
   0  -6   0 1.28731 0.58666   2
   0   6   0 1.08940 0.65231   1
   0   6   0 1.40783 0.61302   2
  -2  -6   0 45.9029 2.68452   1
   2  -6   0 45.7608 2.64429   2
  -2  -6   0 49.3980 2.68982   2
   2  -6   0 47.8733 2.66047   1
   2  -6   0 48.3999 2.64902   1
  -2   6   0 49.4302 2.67020   1
  -2   6   0 47.3497 2.62257   2
   2   6   0 46.0956 2.68389   2
   2   6   0 48.6566 2.73618   1
   4  -6   0 1328.17 59.6810   1
   4  -6   0 1258.49 59.6474   1
  -4  -6   0 1301.54 59.7155   1
  -4  -6   0 1281.27 59.7130   2
   4  -6   0 1286.57 59.6564   2
  -4   6   0 1314.75 59.6460   1
   4   6   0 1263.40 59.7597   1
   4   6   0 1250.56 59.7338   2
  -4   6   0 1289.73 59.6224   2
   6  -6   0 1322.25 58.6724   2
   6  -6   0 1286.40 58.6633   1
   6  -6   0 1265.26 58.6555   1
  -6  -6   0 1225.01 58.7258   2
   6   6   0 1232.49 58.7811   1
   6   6   0 1262.85 58.7771   2
  -6   6   0 1255.33 58.5994   1
   8  -6   0 8.58261 0.93813   2
   8  -6   0 9.95079 0.99436   1
   8  -6   0 7.85745 0.99222   2
  -8  -6   0 9.24803 1.13598   1
   8  -6   0 8.85076 1.01543   1
  -8  -6   0 9.35316 1.11905   2
  -8  -6   0 8.21133 0.75340   3
   8   6   0 13.1243 1.52065   1
   8   6   0 13.8367 1.33071   1
   8   6   0 10.1700 1.15485   2
  -8   6   0 7.33917 0.72952   1
 -10  -6   0 4.60402 0.88473   2
 -10  -6   0 6.45049 0.82400   3
  10  -6   0 3.87788 0.73726   2
 -10  -6   0 3.29704 0.83311   1
  10  -6   0 3.89944 0.79776   1
  10  -6   0 2.86877 0.74889   2
  10  -6   0 3.83884 0.75291   1
  10   6   0 4.66591 0.93965   1
  10   6   0 4.03262 0.90070   2
  10   6   0 3.80334 0.97093   1
 -10   6   0 5.00008 0.54933   1
  12  -6   0 71.6160 3.61347   2
  12  -6   0 69.7127 3.66264   1
  12  -6   0 67.0982 3.59972   1
  12  -6   0 66.9339 3.63830   2
 -12  -6   0 68.1474 3.77571   1
  12   6   0 65.4901 3.80393   2
  12   6   0 69.6301 3.83465   1
  14  -6   0 6.86926 0.90694   2
  14  -6   0 6.38380 0.93796   1
  14  -6   0 4.28154 0.91937   2
 -14  -6   0 5.83987 1.01781   2
 -14  -6   0 6.57356 1.03780   1
  14  -6   0 2.85613 0.92298   1
  14   6   0 10.0643 1.25247   2
  14   6   0 8.65947 1.21072   1
  16  -6   0 23.1243 1.79558   1
  16  -6   0 24.9759 1.79584   2
  16  -6   0 30.1251 1.92903   1
  16  -6   0 28.6502 1.91163   2
  16   6   0 26.2938 2.18990   1
  16   6   0 26.6495 2.13330   2
  18  -6   0 12.8872 1.56499   2
  18  -6   0 15.1115 1.54343   1
  18  -6   0 12.0456 1.56109   1
  18  -6   0 17.8759 1.49628   2
 -18  -6   0 15.7664 1.47536   1
  18   6   0 15.9798 1.81082   1
  18   6   0 19.5078 1.94415   2
  20  -6   0 3.27960 1.22347   2
  20  -6   0 3.80103 1.26477   1
  20  -6   0 8.52443 1.38840   2
  20   6   0 16.5392 1.70990   2
  20   6   0 13.9499 1.58548   1
  22  -6   0 36.5025 2.79179   1
  22  -6   0 38.4496 2.83371   2
  22   6   0 45.8003 3.13537   1
  22   6   0 43.6434 3.09812   2
  24  -6   0 7.46162 1.59450   1
  24  -6   0 8.55275 1.65777   2
  24   6   0 12.8528 1.98616   1
  24   6   0 11.2755 1.92928   2
  26  -6   0 8.52604 1.83817   2
  26  -6   0 11.2993 1.92938   1
  26   6   0 17.3320 2.16847   1
  28  -6   0 34.2124 3.22468   2
  28  -6   0 39.4140 3.26870   1
  28   6   0 49.8138 3.78982   1
  28   6   0 46.5872 3.71740   2
  30  -6   0 6.77075 1.93125   1
  30  -6   0 5.89839 1.93626   2
  30   6   0 11.6005 2.34827   2
  30   6   0 11.1567 2.40518   1
  32  -6   0 18.0424 2.57688   1
  32  -6   0 16.9530 2.51816   2
  32   6   0 21.5723 2.89884   1
  32   6   0 23.1968 3.05209   2
  34  -6   0 1.33509 2.72041   1
  34  -6   0 2.53634 2.00535   2
  34   6   0 6.96796 2.63280   1
  34   6   0 2.31224 2.41567   2
  36  -6   0 7.99644 2.34113   2
  36   6   0 11.9685 2.97466   2
  36   6   0 6.20224 2.83003   1
  38  -6   0 11.4392 2.60792   2
  38   6   0 9.99254 3.08105   1
  38   6   0 13.4136 3.36315   2
  -1  -7   0 11.0524 1.20969   2
   1  -7   0 10.4713 1.14859   2
  -1  -7   0 13.9445 1.23944   1
   1  -7   0 10.8442 1.17709   1
   1   7   0 14.6935 1.41990   1
  -1   7   0 13.4861 1.18232   2
  -1   7   0 13.2648 1.28677   1
   1   7   0 13.7882 1.22379   2
   3  -7   0 6.87902 0.96405   1
   3  -7   0 9.27358 1.06297   1
  -3  -7   0 11.0697 1.20146   1
  -3  -7   0 10.7011 1.15539   2
  -3   7   0 10.6004 1.07439   2
  -3   7   0 9.98184 1.06566   1
   3   7   0 9.97276 1.21013   1
   3   7   0 9.37959 1.13481   2
   5  -7   0 146.787 7.64691   2
   5  -7   0 156.282 7.66961   1
  -5  -7   0 157.847 7.74752   1
  -5  -7   0 151.316 7.72724   2
   5  -7   0 147.168 7.66712   1
  -5   7   0 163.156 7.62379   2
   5   7   0 161.273 7.81208   1
  -5   7   0 160.750 7.63673   1
   5   7   0 161.389 7.79809   2
  -7  -7   0 13.0685 1.28468   2
   7  -7   0 11.5094 1.16180   1
  -7   7   0 7.74330 0.93596   2
   7   7   0 12.2654 1.29858   1
  -7   7   0 13.9825 1.04548   1
   7   7   0 12.2085 1.30729   2
   9  -7   0 32.5360 1.95819   1
   9  -7   0 31.0437 1.94374   2
   9  -7   0 28.8298 1.97599   1
  -9  -7   0 31.9757 2.13222   1
  -9  -7   0 29.2209 2.07954   2
   9   7   0 30.5722 2.11085   2
   9   7   0 30.0938 2.13251   1
 -11  -7   0 3.77180 0.88115   2
  11  -7   0 1.96395 0.71160   2
 -11  -7   0 4.50926 0.94991   1
  11  -7   0 2.60180 0.73576   2
  11  -7   0 4.32117 0.81651   1
  11  -7   0 1.43391 0.71266   1
 -11   7   0 3.94804 0.51984   1
  11   7   0 3.57015 0.91964   2
  11   7   0 3.03092 0.90780   1
 -13  -7   0 82.0593 4.42282   1
  13  -7   0 87.3822 4.25190   2
 -13  -7   0 84.7375 4.39857   2
  13  -7   0 70.0836 4.22972   1
  13  -7   0 67.3917 4.19180   2
  13  -7   0 88.1539 4.26536   1
  13   7   0 83.0829 4.50876   2
  13   7   0 83.6137 4.52039   1
 -15  -7   0 27.8783 2.04090   1
 -15  -7   0 24.5177 1.90187   2
  15  -7   0 28.1745 1.89159   1
  15  -7   0 29.6000 1.98147   1
  15  -7   0 25.6954 1.84874   2
  15  -7   0 25.0843 1.93675   2
  15   7   0 28.1124 2.21030   1
  15   7   0 29.0619 2.19716   2
  17  -7   0 116.477 5.83703   1
  17  -7   0 111.088 5.78080   2
  17  -7   0 119.437 5.90379   1
  17  -7   0 108.301 5.84182   2
  17   7   0 114.809 6.16295   1
  17   7   0 111.040 6.13354   2
  19  -7   0 78.6250 4.29613   2
  19  -7   0 75.3148 4.35951   2
  19  -7   0 75.1427 4.31814   1
 -19  -7   0 77.9818 4.31920   1
  19  -7   0 79.7982 4.41009   1
  19   7   0 86.8260 4.72295   1
  19   7   0 83.4020 4.67923   2
  21  -7   0 77.5097 4.65147   1
  21  -7   0 82.2288 4.68311   2
  21   7   0 90.5393 5.04302   1
  21   7   0 88.4124 5.03077   2
  23  -7   0 109.276 6.07086   1
  23  -7   0 116.764 6.08997   2
  23   7   0 112.008 6.35399   2
  23   7   0 112.577 6.35425   1
  25  -7   0 19.4169 2.21447   1
  25  -7   0 20.8586 2.11484   2
  25   7   0 17.3538 2.34472   2
  25   7   0 22.0744 2.57211   1
  27  -7   0 205.156 10.0741   1
  27  -7   0 188.671 9.99664   2
  27   7   0 191.639 10.3662   2
  27   7   0 199.600 10.4089   1
  29  -7   0 20.5664 2.51427   2
  29  -7   0 23.5125 2.50031   1
  29   7   0 22.8680 2.97860   1
  29   7   0 18.7511 2.77531   2
  31  -7   0 77.6482 5.13132   2
  31  -7   0 82.1226 5.12352   1
  31   7   0 88.2516 5.74476   1
  31   7   0 77.3810 5.60119   2
  33  -7   0 41.6674 3.63917   1
  33  -7   0 45.5279 3.76609   2
  33   7   0 46.9687 4.42350   2
  33   7   0 48.5601 4.51238   1
  35  -7   0 10.8194 2.53395   2
  35   7   0 22.8369 3.54401   2
  35   7   0 21.2985 3.35614   1
  37  -7   0 48.8374 4.12654   2
  37   7   0 49.9659 5.06687   2
  37   7   0 48.9723 5.00522   1
   0  -8   0 1807.28 83.6778   2
   0  -8   0 1789.81 83.6766   1
   0   8   0 1835.31 83.7163   1
   0   8   0 1786.76 83.6750   2
  -2  -8   0 1417.08 66.8763   1
   2  -8   0 1431.94 66.8551   1
   2  -8   0 1415.04 66.8194   2
  -2  -8   0 1430.77 66.8627   2
   2   8   0 1468.30 66.8927   2
  -2   8   0 1439.73 66.8443   1
   2   8   0 1485.52 66.9273   1
  -2   8   0 1419.46 66.8161   2
   4  -8   0 2464.62 117.254   1
  -4  -8   0 2492.14 117.274   2
  -4  -8   0 2495.04 117.305   1
   4  -8   0 2555.54 117.274   1
   4  -8   0 2618.15 117.267   2
   4   8   0 2591.70 117.349   2
   4   8   0 2438.47 117.334   1
  -4   8   0 2574.80 117.217   2
  -4   8   0 2575.21 117.231   1
   6  -8   0 1574.87 72.6330   2
   6  -8   0 1579.96 72.6567   1
  -6  -8   0 1564.08 72.6987   2
   6  -8   0 1573.21 72.6352   1
  -6   8   0 1596.52 72.5525   2
   6   8   0 1504.82 72.7397   2
  -6   8   0 1565.70 72.5791   1
   6   8   0 1563.23 72.7715   1
   8  -8   0 210.683 10.0472   1
  -8  -8   0 206.757 10.1200   2
  -8  -8   0 207.952 10.1222   2
   8  -8   0 207.197 10.0257   2
   8  -8   0 201.146 9.98260   1
   8   8   0 205.031 10.1759   2
   8   8   0 209.649 10.2157   1
  -8   8   0 200.250 9.88283   1
  -8   8   0 201.279 9.85324   2
 -10  -8   0 368.694 16.9330   2
  10  -8   0 350.286 16.7745   2
  10  -8   0 354.537 16.8010   1
 -10  -8   0 352.688 16.9562   1
  10  -8   0 347.427 16.7656   1
  10  -8   0 370.960 16.8249   2
  10   8   0 361.748 17.0143   1
 -10   8   0 320.330 16.5819   1
  10   8   0 352.262 16.9976   2
  12  -8   0 223.468 10.6458   2
 -12  -8   0 237.339 10.8545   1
 -12  -8   0 216.402 10.7499   2
  12  -8   0 216.417 10.6423   1
  12  -8   0 216.170 10.5818   2
  12  -8   0 210.455 10.5961   1
  12   8   0 217.611 10.8391   2
  12   8   0 208.623 10.8389   1
 -12   8   0 219.895 10.3067   1
  14  -8   0 110.550 5.60152   2
 -14  -8   0 103.337 5.75257   1
  14  -8   0 105.010 5.64249   2
 -14  -8   0 107.620 5.72876   2
  14  -8   0 116.664 5.63839   1
  14  -8   0 107.084 5.64299   1
  14   8   0 109.680 5.91325   1
  14   8   0 110.260 5.90379   2
  16  -8   0 220.116 11.2453   1
  16  -8   0 238.611 11.3184   2
  16  -8   0 237.535 11.3292   1
 -16  -8   0 236.353 11.4131   1
  16  -8   0 224.940 11.2234   2
  16   8   0 238.814 11.5858   2
  16   8   0 226.309 11.5986   1
  18  -8   0 66.6039 3.77402   1
  18  -8   0 70.1348 3.78370   2
  18  -8   0 64.3489 3.81421   2
 -18  -8   0 70.4509 3.88240   1
  18  -8   0 62.4831 3.81473   1
  18   8   0 64.3728 4.14896   2
  18   8   0 64.5667 4.12571   1
  20  -8   0 104.404 5.57675   2
  20  -8   0 104.536 5.55466   1
  20   8   0 99.2415 5.83250   2
  20   8   0 103.538 5.86001   1
  22  -8   0 300.427 14.9986   2
  22  -8   0 303.890 14.9970   1
  22   8   0 310.167 15.3468   1
  22   8   0 322.142 15.3994   2
  24  -8   0 40.3592 3.04769   2
  24  -8   0 38.8803 3.02122   1
  24   8   0 50.8161 3.54670   2
  24   8   0 44.2370 3.45265   1
  26  -8   0 43.5248 3.25656   1
  26  -8   0 50.3711 3.37095   2
  26   8   0 45.7533 3.73821   1
  26   8   0 42.0471 3.70762   2
  28  -8   0 64.6337 4.33606   2
  28  -8   0 56.9299 4.13950   1
  28   8   0 75.5693 4.85098   1
  28   8   0 73.2740 4.83465   2
  30  -8   0 50.5876 3.78977   2
  30  -8   0 49.5727 3.65681   1
  30   8   0 49.7122 4.24124   1
  30   8   0 45.4470 4.21015   2
  32  -8   0 37.7211 3.44198   1
  32  -8   0 40.7664 3.64699   2
  32   8   0 59.2667 4.85764   1
  32   8   0 41.0906 4.31389   2
  34  -8   0 7.24667 2.23045   2
  34   8   0 4.86636 2.53715   1
  34   8   0 7.30235 2.77707   2
  36  -8   0 14.4295 2.70698   2
  36   8   0 17.8198 3.51491   2
  36   8   0 16.4479 3.50116   1
  38  -8   0 0.79204 2.19899   2
  38   8   0 -0.6310 2.91866   1
  38   8   0 2.40101 2.99538   2
   1  -9   0 66.3479 3.67652   1
   1  -9   0 62.6815 3.63197   2
  -1  -9   0 61.3837 3.67807   2
  -1  -9   0 65.6620 3.68439   1
  -1   9   0 68.3444 3.66470   2
   1   9   0 65.1812 3.70803   1
  -1   9   0 65.8650 3.68628   1
   1   9   0 63.3551 3.66360   2
   3  -9   0 105.747 5.55546   1
   3  -9   0 104.461 5.53923   2
  -3  -9   0 106.966 5.57612   2
  -3  -9   0 107.699 5.59321   1
   3   9   0 100.983 5.57412   2
  -3   9   0 108.014 5.51920   1
   3   9   0 109.611 5.63652   1
  -3   9   0 106.924 5.50639   2
  -5  -9   0 125.413 6.57174   2
   5  -9   0 121.330 6.50620   2
  -5  -9   0 127.091 6.57598   1
   5  -9   0 116.044 6.48870   1
   5   9   0 136.291 6.67933   1
   5   9   0 132.260 6.64564   2
  -5   9   0 133.773 6.49882   1
  -5   9   0 131.541 6.45674   2
   7  -9   0 32.1715 2.26383   1
   7  -9   0 32.2746 2.22087   2
   7  -9   0 33.8026 2.25674   1
  -7  -9   0 33.3379 2.31832   2
  -7   9   0 31.2915 2.05838   2
   7   9   0 36.7343 2.44280   1
   7   9   0 35.6055 2.38809   2
  -7   9   0 33.4636 2.12780   1
   9  -9   0 91.4837 4.95338   2
  -9  -9   0 98.5018 5.08241   2
   9  -9   0 87.0299 4.91595   1
   9  -9   0 97.2353 4.92978   1
  -9  -9   0 97.6145 5.07441   2
  -9   9   0 93.9410 4.78275   1
   9   9   0 90.7320 5.10963   1
   9   9   0 93.8135 5.12069   2
  -9   9   0 89.4016 4.73537   2
 -11  -9   0 62.6928 3.66614   1
  11  -9   0 63.2168 3.53158   1
  11  -9   0 55.0715 3.49125   2
  11  -9   0 60.5161 3.53041   1
 -11  -9   0 58.5293 3.60899   2
 -11   9   0 64.6449 3.29484   1
  11   9   0 65.1430 3.79261   1
  11   9   0 63.9922 3.74991   2
 -13  -9   0 92.8023 4.89870   2
  13  -9   0 83.4260 4.68948   2
 -13  -9   0 90.8085 4.92909   1
  13  -9   0 86.3654 4.75032   2
  13  -9   0 91.2983 4.75026   1
  13  -9   0 87.3943 4.75585   1
  13   9   0 88.1701 5.01874   2
  13   9   0 91.8694 5.02362   1
 -13   9   0 84.9048 4.33099   1
  15  -9   0 120.781 6.02408   2
  15  -9   0 122.163 5.96867   1
 -15  -9   0 98.3505 6.00609   1
 -15  -9   0 98.9296 5.96007   2
  15  -9   0 117.249 5.92405   2
  15  -9   0 122.396 6.02526   1
  15   9   0 115.009 6.25115   2
  15   9   0 119.441 6.27259   1
  17  -9   0 16.7601 1.72764   1
  17  -9   0 14.6004 1.58464   1
  17  -9   0 15.7810 1.62561   2
  17  -9   0 14.7766 1.65725   2
 -17  -9   0 18.3954 1.82981   1
  17   9   0 17.4683 2.08257   1
  17   9   0 16.0324 2.00880   2
  19  -9   0 10.9086 1.52267   1
  19  -9   0 10.5373 1.51972   2
  19   9   0 12.6363 1.86224   1
  19   9   0 10.2482 1.82152   2
  21  -9   0 177.630 8.98380   1
  21  -9   0 180.905 8.99097   2
  21   9   0 169.901 9.28372   2
  21   9   0 175.217 9.31405   1
  23  -9   0 194.494 9.86844   2
  23  -9   0 191.223 9.86468   1
  23   9   0 204.165 10.3073   1
  23   9   0 189.494 10.2274   2
  25  -9   0 28.1729 2.54489   1
  25  -9   0 23.6492 2.41919   2
  25   9   0 26.1464 2.96690   1
  25   9   0 22.8926 2.82648   2
  27  -9   0 75.6572 4.52080   2
  27  -9   0 68.4064 4.42797   1
  27   9   0 68.7740 4.95931   2
  27   9   0 66.8534 4.87917   1
  29  -9   0 98.3090 5.98843   2
  29  -9   0 99.5708 5.97943   1
  29   9   0 106.244 6.56862   1
  29   9   0 111.581 6.61500   2
  31  -9   0 36.4244 3.32915   1
  31  -9   0 38.9364 3.51769   2
  31   9   0 40.8708 4.12868   2
  31   9   0 37.9519 4.01646   1
  33  -9   0 68.9539 4.85885   1
  33  -9   0 79.0909 5.07106   2
  33   9   0 70.4971 5.57216   1
  33   9   0 75.1507 5.64630   2
  35  -9   0 41.1821 3.86485   2
  35   9   0 43.8961 4.65456   2
  35   9   0 44.7251 4.61151   1
  37  -9   0 26.0124 3.20427   2
  37   9   0 26.0995 4.14399   2
  37   9   0 30.4174 4.25226   1
   0 -10   0 0.80618 0.78194   2
   0 -10   0 2.98658 0.92343   1
   0  10   0 2.19044 0.83857   2
   0  10   0 2.98349 0.90475   1
   2 -10   0 2.60076 0.93120   1
  -2 -10   0 3.70124 1.09611   1
   2 -10   0 2.25292 0.89884   2
  -2 -10   0 5.78538 1.14886   2
   2  10   0 3.48493 1.03529   2
  -2  10   0 5.40323 1.03276   2
   2  10   0 5.13490 1.10052   1
  -2  10   0 3.94397 0.95114   1
   4 -10   0 46.8875 2.94642   2
  -4 -10   0 52.6059 3.07770   1
  -4 -10   0 46.7252 2.95445   2
   4 -10   0 47.6960 2.95413   1
   4  10   0 45.7167 3.02238   1
   4  10   0 43.9815 2.97276   2
  -4  10   0 46.1822 2.90093   1
  -4  10   0 46.6241 2.86536   2
  -6 -10   0 853.696 40.3965   2
  -6 -10   0 846.880 40.3842   1
   6 -10   0 867.375 40.3317   2
   6 -10   0 853.978 40.3436   1
   6  10   0 852.639 40.4544   2
   6  10   0 854.718 40.4751   1
  -6  10   0 883.853 40.2638   1
  -6  10   0 871.468 40.2412   2
   8 -10   0 607.206 28.2575   1
   8 -10   0 608.461 28.2234   2
  -8 -10   0 585.710 28.2943   2
   8  10   0 583.761 28.3831   2
   8  10   0 578.909 28.3890   1
  -8  10   0 621.524 28.1221   1
 -10 -10   0 999.348 47.2122   2
  10 -10   0 989.937 47.0916   2
  10 -10   0 991.854 47.1202   1
 -10 -10   0 1012.06 47.2322   2
  10 -10   0 999.450 47.0779   1
 -10 -10   0 1043.27 47.3131   1
  10  10   0 1003.46 47.3114   1
 -10  10   0 1029.76 46.9389   1
 -10  10   0 991.802 46.8889   2
  10  10   0 1017.86 47.3187   2
  12 -10   0 32.0024 2.42540   1
  12 -10   0 35.6083 2.46705   1
 -12 -10   0 36.7693 2.59998   1
  12 -10   0 36.9033 2.52816   2
 -12 -10   0 35.7248 2.56727   2
 -12  10   0 35.8485 2.13684   1
  12  10   0 39.0460 2.73723   1
  12  10   0 35.6908 2.71922   2
  14 -10   0 7.66017 1.32615   1
 -14 -10   0 12.7116 1.58360   1
 -14 -10   0 13.9713 1.53775   2
  14 -10   0 9.59850 1.36066   2
  14 -10   0 6.13888 1.28611   2
 -14  10   0 14.3157 0.95417   1
  14  10   0 12.7701 1.65394   1
  14  10   0 14.6998 1.73821   2
  16 -10   0 9.18533 1.44706   2
 -16 -10   0 7.04870 1.37718   2
 -16 -10   0 6.91746 1.38652   1
  16 -10   0 8.30523 1.67491   2
  16 -10   0 7.73595 1.43119   1
  16 -10   0 10.3193 1.45741   1
  16  10   0 10.6431 1.68193   2
  16  10   0 14.5522 2.02067   1
  18 -10   0 74.8212 4.38412   1
  18 -10   0 74.1960 4.41264   2
 -18 -10   0 78.9709 4.49279   1
  18  10   0 80.8570 4.82907   2
  18  10   0 74.5151 4.77561   1
  20 -10   0 53.0817 3.41447   2
  20 -10   0 44.4193 3.34083   1
  20  10   0 55.1139 3.84528   2
  20  10   0 55.2812 3.83906   1
  22 -10   0 73.7578 4.43819   2
  22 -10   0 69.9587 4.41671   1
  22  10   0 71.0505 4.79406   2
  22  10   0 79.3205 4.87744   1
  24 -10   0 99.9872 5.57953   1
  24 -10   0 105.271 5.65161   2
  24  10   0 88.4315 5.87358   1
  24  10   0 93.9572 5.95658   2
  26 -10   0 9.29521 2.00632   2
  26 -10   0 13.2484 2.10763   1
  26  10   0 9.71959 2.22327   1
  26  10   0 10.2219 2.27667   2
  28 -10   0 18.7109 2.34885   1
  28 -10   0 15.6357 2.36146   2
  28  10   0 13.7663 2.43506   1
  28  10   0 18.0981 2.62868   2
  30 -10   0 25.3567 2.81551   1
  30 -10   0 24.8540 2.90338   2
  30  10   0 21.7651 3.29525   2
  30  10   0 21.6079 3.34339   1
  32 -10   0 16.8531 2.54029   2
  32 -10   0 15.2188 2.39389   1
  32  10   0 19.4548 3.12365   1
  32  10   0 17.6173 3.08300   2
  34 -10   0 4.84824 2.15955   2
  34  10   0 12.0673 3.01868   1
  34  10   0 6.79631 2.88483   2
  36 -10   0 11.1136 2.55881   2
  36  10   0 13.9689 3.34575   2
  36  10   0 6.50047 2.91288   1
  -1 -11   0 14.7345 1.67892   1
   1 -11   0 15.1545 1.66339   2
  -1 -11   0 15.1193 1.67348   2
   1 -11   0 15.9610 1.71605   1
  -1  11   0 20.7602 1.96675   1
   1  11   0 15.5992 1.71589   1
  -1  11   0 17.9833 1.75815   2
   1  11   0 19.5558 1.68859   2
  -3 -11   0 20.9651 1.93366   1
  -3 -11   0 27.8432 2.05813   2
   3 -11   0 21.1763 1.89069   2
   3 -11   0 22.3787 1.94448   1
   3  11   0 24.0147 2.03563   1
  -3  11   0 24.3006 1.86580   2
   3  11   0 20.5908 1.91759   2
  -3  11   0 23.7271 1.95005   1
   5 -11   0 52.1049 3.36170   1
  -5 -11   0 56.5956 3.42849   2
   5 -11   0 55.3949 3.39051   2
  -5 -11   0 57.7643 3.42495   1
   5  11   0 56.1432 3.44739   2
   5  11   0 49.7669 3.41645   1
  -5  11   0 54.1485 3.24374   2
  -5  11   0 55.6204 3.28398   1
   7 -11   0 -0.1340 0.81009   2
  -7 -11   0 1.67358 0.89852   2
   7 -11   0 -0.2262 0.82255   1
   7  11   0 1.31560 0.90354   2
   7  11   0 2.34101 1.02563   1
  -7  11   0 1.40231 0.73597   2
  -7  11   0 0.77146 0.72098   1
  -9 -11   0 115.929 6.17539   2
   9 -11   0 112.876 6.08931   1
   9 -11   0 115.543 6.09124   2
  -9  11   0 113.200 5.90747   1
   9  11   0 117.315 6.27823   1
   9  11   0 111.567 6.22157   2
  11 -11   0 10.8102 1.53738   2
 -11 -11   0 14.2076 1.70513   2
  11 -11   0 8.80396 1.41242   1
 -11 -11   0 10.7508 1.59180   1
 -11 -11   0 13.0400 1.64009   2
 -11  11   0 11.5458 1.26927   1
  11  11   0 11.3581 1.70674   1
  11  11   0 17.1958 1.88405   2
 -13 -11   0 127.122 6.75726   2
  13 -11   0 130.274 6.69809   2
  13 -11   0 121.580 6.64352   1
  13 -11   0 124.500 6.62441   1
 -13 -11   0 130.509 6.87178   1
 -13  11   0 122.213 6.26829   1
  13  11   0 126.355 6.93506   2
  13  11   0 131.822 6.95038   1
  15 -11   0 11.5321 1.54222   1
 -15 -11   0 13.9605 1.67493   2
 -15 -11   0 14.7809 1.87129   1
  15 -11   0 9.39716 1.50870   2
  15 -11   0 10.2861 1.50790   1
  15  11   0 11.2539 1.80980   1
  15  11   0 11.6130 1.77697   2
 -15  11   0 8.65869 1.02702   1
  17 -11   0 11.8605 1.69748   2
  17 -11   0 14.2865 1.80405   1
 -17 -11   0 17.2682 1.97411   1
  17  11   0 18.2324 2.25021   2
  17  11   0 17.3824 2.18310   1
  19 -11   0 92.6630 5.35331   2
  19 -11   0 96.7391 5.38883   1
  19  11   0 95.1952 5.76614   1
  19  11   0 94.9370 5.74748   2
  21 -11   0 84.2613 5.01695   1
  21 -11   0 84.0659 5.00505   2
  21  11   0 90.3143 5.49205   1
  21  11   0 86.8809 5.44068   2
  23 -11   0 57.4765 3.87385   2
  23 -11   0 59.6634 3.95281   1
  23  11   0 60.3212 4.39346   1
  23  11   0 60.0379 4.38850   2
  25 -11   0 66.2839 4.21330   2
  25 -11   0 64.7652 4.12987   1
  25  11   0 56.8641 4.54663   2
  25  11   0 60.9550 4.58771   1
  27 -11   0 58.5529 4.03076   1
  27 -11   0 55.9894 4.02104   2
  27  11   0 53.9612 4.51883   2
  27  11   0 59.1617 4.53851   1
  29 -11   0 37.5573 3.41586   2
  29 -11   0 36.0180 3.37902   1
  29  11   0 42.9570 4.11296   2
  29  11   0 33.0198 3.83876   1
  31 -11   0 19.9642 2.79693   2
  31 -11   0 21.2841 2.77174   1
  31  11   0 22.0451 3.40782   2
  31  11   0 23.4444 3.44539   1
  33 -11   0 9.18969 2.41885   1
  33 -11   0 6.36634 2.32836   2
  33  11   0 5.46650 2.79906   1
  33  11   0 12.4118 3.07986   2
  35 -11   0 63.6626 4.81667   2
  35  11   0 60.0651 5.59881   1
  35  11   0 68.0132 5.86410   2
  37 -11   0 53.4564 4.52042   2
  37  11   0 47.3603 5.20776   1
  37  11   0 62.9128 5.87772   2
   0 -12   0 506.344 24.4220   2
   0 -12   0 502.625 24.4058   1
   0  12   0 508.684 24.3992   2
   0  12   0 525.507 24.4541   1
  -2 -12   0 690.171 32.7666   2
  -2 -12   0 688.794 32.7866   1
   2 -12   0 702.486 32.7493   2
   2 -12   0 690.004 32.7382   1
   2  12   0 683.538 32.7709   2
   2  12   0 695.113 32.8112   1
  -2  12   0 689.286 32.7257   1
  -2  12   0 697.823 32.6996   2
   4 -12   0 166.395 8.56237   2
  -4 -12   0 167.394 8.58006   2
  -4 -12   0 169.337 8.63408   1
   4 -12   0 164.388 8.56400   1
  -4  12   0 174.808 8.53170   1
  -4  12   0 170.311 8.50042   2
   4  12   0 162.755 8.62181   2
   4  12   0 158.567 8.63079   1
   6 -12   0 64.8748 4.07571   2
  -6 -12   0 70.9807 4.17662   2
   6 -12   0 70.1843 4.13983   1
  -6 -12   0 68.2312 4.13196   1
   6  12   0 69.4339 4.19060   2
  -6  12   0 68.7032 3.98837   1
   6  12   0 68.4407 4.20060   1
  -6  12   0 70.9216 3.97007   2
   8 -12   0 538.737 25.3446   1
  -8 -12   0 515.358 25.3572   2
   8 -12   0 532.347 25.3361   2
  -8  12   0 525.269 25.1785   1
   8  12   0 533.562 25.5034   1
   8  12   0 534.355 25.4892   2
  -8  12   0 539.349 25.1469   2
 -10 -12   0 714.136 34.0283   2
  10 -12   0 710.897 33.9557   1
  10 -12   0 731.275 33.9479   2
 -10 -12   0 709.979 34.0180   2
  10  12   0 703.861 34.1322   1
  10  12   0 719.426 34.1454   2
 -10  12   0 736.217 33.7656   1
 -12 -12   0 643.799 30.3173   1
 -12 -12   0 646.212 30.2710   2
  12 -12   0 641.366 30.1231   2
  12 -12   0 638.594 30.1625   1
  12  12   0 609.835 30.3351   1
  12  12   0 631.879 30.3925   2
 -14 -12   0 217.631 11.2054   2
  14 -12   0 218.695 11.1569   1
  14 -12   0 220.325 11.1567   2
 -14 -12   0 230.301 11.3484   1
  14  12   0 227.222 11.4557   1
 -14  12   0 220.930 10.7049   1
  14  12   0 221.225 11.4154   2
 -16 -12   0 67.8831 5.71728   2
  16 -12   0 77.7218 4.64488   1
 -16 -12   0 83.1429 4.82138   1
  16 -12   0 79.0548 4.65886   2
  16  12   0 78.5295 4.98329   1
  16  12   0 82.0517 4.93132   2
  18 -12   0 216.201 10.8507   2
  18 -12   0 215.312 10.8379   1
 -18 -12   0 221.492 10.9590   1
  18  12   0 206.429 11.1789   1
  18  12   0 207.293 11.1858   2
  20 -12   0 147.354 7.73985   2
  20 -12   0 142.803 7.70973   1
  20  12   0 145.124 8.14672   2
  20  12   0 142.414 8.08899   1
  22 -12   0 155.953 8.17158   2
  22 -12   0 147.056 8.11061   1
  22  12   0 159.185 8.60969   1
  22  12   0 148.107 8.53210   2
  24 -12   0 100.367 6.04150   2
  24 -12   0 112.615 6.10933   1
  24  12   0 102.092 6.48419   2
  24  12   0 99.4019 6.47534   1
  26 -12   0 33.7994 3.14502   2
  26 -12   0 33.4587 3.16211   1
  26  12   0 32.7537 3.62605   2
  26  12   0 26.9291 3.43412   1
  28 -12   0 28.7972 3.09094   2
  28 -12   0 27.8645 2.98774   1
  28  12   0 24.8296 3.45102   2
  28  12   0 24.7827 3.42365   1
  30 -12   0 1.47504 1.85346   1
  30 -12   0 2.07350 1.97430   2
  30  12   0 0.86917 2.15203   2
  30  12   0 -0.5211 2.12677   1
  32 -12   0 2.04548 2.16577   2
  32 -12   0 3.56676 2.05558   1
  32  12   0 0.83867 2.39824   1
  32  12   0 1.38413 2.46595   2
  34 -12   0 6.32587 2.53708   2
  34  12   0 6.09500 3.01396   1
  34  12   0 4.47374 3.03727   2
  36 -12   0 13.2333 2.71178   2
  36  12   0 14.4346 3.43420   2
  36  12   0 11.7086 3.33408   1
   1 -13   0 1.37901 1.02355   1
  -1 -13   0 1.96430 1.05430   2
  -1 -13   0 1.60689 1.09477   1
   1 -13   0 2.68824 1.12468   2
   1  13   0 2.87093 1.09014   1
  -1  13   0 2.64604 1.07269   2
   1  13   0 3.82453 1.09717   2
  -1  13   0 2.72948 1.03720   1
  -3 -13   0 4.34985 1.23601   1
   3 -13   0 2.92311 1.13547   2
  -3 -13   0 3.94009 1.15105   2
   3 -13   0 3.97550 1.16309   1
   3  13   0 5.77419 1.35052   1
  -3  13   0 3.26506 1.10656   1
   3  13   0 5.27812 1.19761   2
  -3  13   0 4.09075 1.07327   2
  -5 -13   0 19.7649 2.11095   1
   5 -13   0 19.7676 2.02080   2
   5 -13   0 16.6904 1.95407   1
  -5 -13   0 19.5059 2.05906   2
  -5  13   0 17.4304 1.85758   2
   5  13   0 22.2949 2.31519   1
   5  13   0 19.0332 2.13869   2
  -5  13   0 19.8763 1.98646   1
  -7 -13   0 26.3998 2.31916   2
   7 -13   0 26.6467 2.38332   1
   7 -13   0 25.4557 2.32638   2
   7  13   0 27.4298 2.42812   1
   7  13   0 25.7779 2.33833   2
  -7  13   0 25.4235 2.08298   2
  -7  13   0 30.0642 2.18981   1
   9 -13   0 10.2850 1.56740   2
  -9 -13   0 11.8184 1.74058   2
   9 -13   0 11.5205 1.65602   1
   9  13   0 13.5848 1.95424   1
  -9  13   0 15.1426 1.57198   2
   9  13   0 13.2915 1.85406   2
  -9  13   0 13.7003 1.57130   1
 -11 -13   0 95.6073 5.51823   1
 -11 -13   0 95.3679 5.45747   2
  11 -13   0 93.9237 5.37731   1
 -11 -13   0 104.301 5.53970   2
  11 -13   0 92.6301 5.36005   2
  11  13   0 85.1464 5.48649   2
  11  13   0 95.8096 5.58394   1
 -11  13   0 97.2526 5.11248   1
 -11  13   0 88.6831 5.13874   2
  13 -13   0 76.2113 4.70714   1
 -13 -13   0 81.2072 4.82145   2
 -13 -13   0 83.4350 4.88238   1
  13 -13   0 73.8307 4.68811   2
  13  13   0 84.3167 5.02893   1
  13  13   0 83.7131 5.04613   2
  15 -13   0 11.6573 1.82835   2
 -15 -13   0 11.7938 1.69471   2
 -15 -13   0 15.4445 2.03853   1
  15 -13   0 13.1848 1.93434   1
  15  13   0 17.3997 2.33897   1
  15  13   0 17.1942 2.22436   2
  17 -13   0 34.9936 2.88022   2
  17 -13   0 36.9143 2.95890   1
 -17 -13   0 33.5955 2.88912   1
  17  13   0 30.1527 3.18022   2
  17  13   0 37.1340 3.21124   1
  19 -13   0 84.1324 5.06688   2
  19 -13   0 88.4018 5.12441   1
  19  13   0 80.7061 5.43889   2
  19  13   0 83.0891 5.49704   1
  21 -13   0 60.3800 4.28021   2
  21 -13   0 64.9127 4.23950   1
  21  13   0 62.5257 4.66568   1
  21  13   0 69.2474 4.77286   2
  23 -13   0 129.211 7.19715   1
  23 -13   0 136.582 7.30281   2
  23  13   0 126.016 7.64385   1
  23  13   0 123.309 7.64492   2
  25 -13   0 38.9712 3.26452   1
  25 -13   0 33.0289 3.32578   2
  25  13   0 39.1880 3.95052   2
  25  13   0 36.2302 3.76425   1
  27 -13   0 39.7838 3.53151   2
  27 -13   0 43.0472 3.51327   1
  27  13   0 36.3629 4.03034   2
  27  13   0 36.1386 4.02350   1
  29 -13   0 8.09043 2.15525   1
  29 -13   0 9.80282 2.40930   2
  29  13   0 13.1106 2.88417   1
  29  13   0 10.0291 2.82457   2
  31 -13   0 0.71548 1.93528   1
  31 -13   0 -5.4873 1.96343   2
  31  13   0 3.47970 2.49128   2
  31  13   0 1.80615 2.44964   1
  33 -13   0 24.1134 3.13543   1
  33 -13   0 26.8559 3.29040   2
  33  13   0 30.2804 4.31937   2
  33  13   0 28.7829 3.96498   1
  35 -13   0 67.3572 5.06769   2
  35  13   0 61.3493 6.02738   1
  35  13   0 71.6127 6.16185   2
   0  14   0 12.5711 1.63274   2
   0  14   0 14.3443 1.78446   1
  -2 -14   0 142.260 7.76488   1
  -2 -14   0 137.259 7.71478   2
   2 -14   0 148.409 7.75283   1
   2 -14   0 145.631 7.74784   2
   2  14   0 147.257 7.77611   1
  -2  14   0 151.057 7.71634   1
   2  14   0 148.180 7.75073   2
  -2  14   0 138.188 7.62863   2
   4 -14   0 207.505 10.8185   2
  -4 -14   0 213.998 10.8992   1
   4 -14   0 213.683 10.8477   1
  -4 -14   0 206.568 10.8118   2
   4  14   0 225.340 10.9477   2
   4  14   0 213.449 10.9170   1
  -4  14   0 212.040 10.7365   2
  -4  14   0 208.359 10.7378   1
   6 -14   0 0.93051 1.10086   1
  -6 -14   0 0.85042 1.07856   1
  -6 -14   0 2.00195 1.19378   2
   6 -14   0 1.54004 1.15248   2
   6  14   0 1.59337 1.14338   2
   6  14   0 -0.7202 0.93485   1
  -6  14   0 0.62356 0.94214   1
  -6  14   0 1.72665 0.98208   2
   8 -14   0 -0.8281 1.02622   2
  -8 -14   0 1.69334 1.17615   2
   8 -14   0 0.68876 1.14881   1
   8  14   0 1.03839 1.15004   2
  -8  14   0 1.48520 0.86611   2
  -8  14   0 1.61838 0.96057   1
   8  14   0 0.92691 1.18297   1
 -10 -14   0 64.9382 4.16181   2
  10 -14   0 66.3796 4.06020   2
 -10 -14   0 62.6185 4.14274   2
  10 -14   0 64.9095 4.08179   1
  10  14   0 62.8064 4.24984   1
 -10  14   0 58.9895 3.74770   2
 -10  14   0 67.9099 3.85267   1
  10  14   0 59.6642 4.19438   2
  12 -14   0 2.83309 1.35923   2
  12 -14   0 1.56193 1.19514   1
 -12 -14   0 8.44286 1.60730   2
 -12 -14   0 3.86717 1.39171   2
 -12 -14   0 5.11547 1.53651   1
  12  14   0 4.51426 1.44990   2
  12  14   0 5.41699 1.52725   1
 -12  14   0 3.73355 0.97831   1
  14 -14   0 0.82778 1.23936   2
 -14 -14   0 0.20430 1.19223   1
 -14 -14   0 1.79927 1.22921   2
  14 -14   0 1.39699 1.28896   1
  14  14   0 3.90378 1.48403   2
  14  14   0 5.40396 1.66653   1
  16 -14   0 25.5365 2.67652   1
  16 -14   0 24.7484 2.57706   2
 -16 -14   0 24.9745 2.70383   1
  16  14   0 20.8581 2.83546   1
  16  14   0 22.9717 2.89496   2
  18 -14   0 4.60340 1.61477   2
  18 -14   0 5.79723 1.70801   1
  18  14   0 5.19872 1.89113   1
  18  14   0 5.05580 1.77313   2
  20 -14   0 1.46060 1.59217   2
  20 -14   0 0.19652 1.49737   1
  20  14   0 0.85629 1.64285   1
  20  14   0 2.98536 1.82979   2
  22 -14   0 30.2536 3.06223   2
  22 -14   0 28.9252 2.97136   1
  22  14   0 27.4966 3.31939   2
  22  14   0 27.1658 3.31580   1
  24 -14   0 13.9133 2.26601   1
  24 -14   0 10.8836 2.17481   2
  24  14   0 9.41922 2.31559   2
  24  14   0 16.6371 2.72461   1
  26 -14   0 7.32155 2.12864   1
  26 -14   0 10.7545 2.30222   2
  26  14   0 7.25041 2.41269   1
  26  14   0 5.74068 2.36819   2
  28 -14   0 26.3899 3.07837   2
  28 -14   0 21.2864 2.79255   1
  28  14   0 24.3750 3.52774   1
  28  14   0 18.3308 3.25706   2
  30 -14   0 1.22839 1.96343   1
  30 -14   0 1.49704 2.18698   2
  30  14   0 -0.3943 2.25058   1
  30  14   0 2.00869 2.38329   2
  32 -14   0 6.63069 2.39503   2
  32 -14   0 4.49567 2.12699   1
  32  14   0 4.87256 2.77421   2
  32  14   0 2.96475 2.61740   1
  34 -14   0 10.0229 2.59449   2
  34  14   0 9.48042 3.15224   1
  34  14   0 5.29665 2.95876   2
   1 -15   0 0.67872 1.14619   2
   1 -15   0 0.89532 1.14176   1
  -1 -15   0 2.74089 1.30110   1
  -1 -15   0 0.89939 1.12161   2
   1  15   0 1.20405 1.12962   1
  -1  15   0 0.17055 0.96430   2
  -1  15   0 1.69686 1.11744   1
   1  15   0 -0.5267 0.96857   2
   3 -15   0 2.95993 1.29481   2
  -3 -15   0 2.71277 1.26083   2
   3 -15   0 3.25738 1.25727   1
  -3 -15   0 4.95192 1.41008   1
   3  15   0 3.47150 1.28368   2
  -3  15   0 2.99152 1.15106   1
  -3  15   0 3.40850 1.14903   2
   3  15   0 4.51986 1.38097   1
   5 -15   0 14.9734 2.03465   1
   5 -15   0 16.2696 2.09855   2
  -5 -15   0 16.5824 2.20457   1
  -5 -15   0 19.1893 2.23450   2
   5  15   0 19.8254 2.36987   1
  -5  15   0 21.5437 2.21603   1
   5  15   0 17.9978 2.27639   2
  -5  15   0 21.5305 2.17689   2
   7 -15   0 2.20822 1.26075   2
   7 -15   0 1.10797 1.17298   1
  -7 -15   0 1.53502 1.16420   2
  -7  15   0 1.03192 1.00628   1
  -7  15   0 2.17232 1.02193   2
   7  15   0 1.69280 1.25645   2
   7  15   0 0.66783 1.17434   1
   9 -15   0 4.39848 1.43774   2
  -9 -15   0 6.56984 1.59429   2
   9 -15   0 6.23197 1.47607   1
  -9  15   0 6.18661 1.29551   2
   9  15   0 6.89707 1.65357   2
   9  15   0 4.56759 1.54265   1
  -9  15   0 8.21282 1.50696   1
  11 -15   0 89.0675 5.36917   1
 -11 -15   0 91.5259 5.47338   2
 -11 -15   0 85.4933 5.42024   2
  11 -15   0 96.8215 5.49479   2
 -11  15   0 92.1013 5.13556   1
  11  15   0 98.2029 5.75582   1
  11  15   0 85.6456 5.55068   2
  13 -15   0 8.73670 1.73922   1
 -13 -15   0 10.3039 1.89901   1
  13 -15   0 8.84711 1.76380   2
 -13 -15   0 10.4865 1.87432   2
  13  15   0 9.81449 2.02906   1
  13  15   0 10.9981 1.99555   2
 -15 -15   0 13.3802 2.10119   1
  15 -15   0 15.0664 2.18219   2
  15 -15   0 11.3725 1.92613   1
  15  15   0 12.4508 2.18641   2
  15  15   0 9.79460 2.15990   1
  17 -15   0 36.5725 3.05460   1
  17 -15   0 32.6950 2.97956   2
 -17 -15   0 26.2396 2.97641   1
  17  15   0 32.9503 3.43866   2
  17  15   0 23.1941 3.18415   1
  19 -15   0 3.37233 1.68705   2
  19 -15   0 1.05624 1.55399   1
  19  15   0 1.67255 1.73690   1
  19  15   0 1.52909 1.71842   2
  21 -15   0 79.4915 5.13732   1
  21 -15   0 75.9216 5.06911   2
  21  15   0 76.0012 5.51728   2
  21  15   0 81.6624 5.51560   1
  23 -15   0 70.2219 4.70587   2
  23 -15   0 64.1012 4.62071   1
  23  15   0 65.4590 5.05801   1
  23  15   0 69.1360 5.19206   2
  25 -15   0 20.8048 2.83879   1
  25 -15   0 20.1805 2.80873   2
  25  15   0 25.0215 3.44667   1
  25  15   0 18.2339 3.09680   2
  27 -15   0 8.99646 2.29832   1
  27 -15   0 5.48618 2.24760   2
  27  15   0 10.9817 2.75480   2
  27  15   0 9.44720 2.69842   1
  29 -15   0 11.1021 2.52176   2
  29 -15   0 8.70832 2.38490   1
  29  15   0 4.89653 2.70331   1
  29  15   0 10.6846 3.01890   2
  31 -15   0 27.9263 3.45115   2
  31 -15   0 27.6932 3.34805   1
  31  15   0 30.1804 4.14978   2
  31  15   0 22.2645 3.82474   1
  33 -15   0 25.4720 3.33200   2
  33 -15   0 21.6544 3.17474   1
  33  15   0 19.6554 3.84625   1
  33  15   0 13.0942 3.41456   2
   0 -16   0 104.746 6.28718   1
   0 -16   0 110.450 6.30703   2
   0  16   0 112.510 6.27129   1
   0  16   0 107.560 6.21718   2
   2 -16   0 330.068 15.9184   1
   2 -16   0 317.714 15.8900   2
  -2 -16   0 300.357 15.8249   2
  -2 -16   0 319.646 15.8929   1
  -2  16   0 307.357 15.7592   1
  -2  16   0 318.655 15.7893   2
   2  16   0 332.867 15.9401   1
   2  16   0 315.353 15.8723   2
  -4 -16   0 683.717 33.9191   2
  -4 -16   0 719.531 34.0103   1
   4 -16   0 715.334 33.9887   2
   4 -16   0 712.992 33.9718   1
   4  16   0 736.548 34.0732   1
  -4  16   0 715.964 33.8255   2
  -4  16   0 692.824 33.8382   1
   4  16   0 710.317 34.0318   2
  -6 -16   0 217.337 10.9750   2
   6 -16   0 209.812 10.8644   2
  -6 -16   0 200.681 10.8601   1
   6 -16   0 209.200 10.8795   1
  -6  16   0 205.224 10.6579   2
   6  16   0 205.546 10.9488   2
   6  16   0 211.583 10.9859   1
  -6  16   0 210.947 10.7397   1
   8 -16   0 152.905 7.99557   1
   8 -16   0 142.832 7.91188   2
  -8 -16   0 141.907 7.97661   2
  -8  16   0 138.722 7.67825   2
  -8  16   0 145.724 7.77649   1
   8  16   0 147.913 8.11098   2
   8  16   0 145.618 8.11180   1
  10 -16   0 530.260 25.3498   2
  10 -16   0 511.513 25.3346   1
 -10 -16   0 525.076 25.4204   2
  10  16   0 521.374 25.5685   1
 -10  16   0 533.936 25.1313   1
  10  16   0 517.983 25.5357   2
 -12 -16   0 126.916 7.02466   2
  12 -16   0 115.551 6.91190   1
 -12 -16   0 120.700 7.05346   1
  12 -16   0 121.590 6.95681   2
 -12 -16   0 125.143 7.00755   2
  12  16   0 119.560 7.09900   2
  12  16   0 123.651 7.23399   1
  14 -16   0 44.5762 3.57310   1
 -14 -16   0 44.9484 3.60548   2
  14 -16   0 50.4983 3.66404   2
 -14 -16   0 47.9786 3.69425   1
  14  16   0 50.6093 3.98196   2
  14  16   0 43.0041 3.82170   1
  16 -16   0 104.355 6.11896   1
  16 -16   0 104.205 6.11883   2
 -16 -16   0 100.421 6.18577   1
  16  16   0 95.1768 6.43100   2
  16  16   0 106.187 6.52660   1
  18 -16   0 24.6565 2.94260   2
  18 -16   0 23.2847 2.84960   1
  18  16   0 27.9547 3.40750   2
  18  16   0 20.1524 3.01139   1
  20 -16   0 42.6497 3.92524   1
  20 -16   0 40.8386 3.63893   2
  20  16   0 45.5091 4.38794   2
  20  16   0 38.9718 4.24873   1
  22 -16   0 138.285 7.72788   2
  22 -16   0 133.196 7.67014   1
  22  16   0 130.400 8.04332   2
  22  16   0 127.153 8.01543   1
  24 -16   0 53.7534 4.29925   2
  24 -16   0 48.9210 4.11674   1
  24  16   0 54.0365 5.18600   1
  24  16   0 53.1278 5.07382   2
  26 -16   0 14.7341 2.70484   1
  26 -16   0 20.2380 2.95803   2
  26  16   0 20.3662 3.37900   1
  26  16   0 16.7295 3.31065   2
  28 -16   0 19.0323 2.93139   1
  28 -16   0 21.2159 3.14162   2
  28  16   0 14.2747 3.19879   1
  28  16   0 16.6845 3.38290   2
  30 -16   0 14.2939 2.82766   1
  30 -16   0 20.4764 3.13877   2
  30  16   0 13.4002 3.34307   1
  30  16   0 14.3228 3.43116   2
  32 -16   0 13.8935 2.96266   2
  32 -16   0 12.1938 2.74747   1
  32  16   0 8.11857 3.22160   1
  32  16   0 15.2247 3.65447   2
  34 -16   0 9.58330 2.83623   2
  34  16   0 9.38324 3.60740   2
  34  16   0 6.87984 3.22106   1
  -1 -17   0 10.6499 1.94462   2
   1 -17   0 10.6205 1.92994   2
   1 -17   0 7.28573 1.79565   1
  -1 -17   0 9.82611 1.91177   1
   1  17   0 14.1998 2.05325   2
   1  17   0 12.5406 1.98902   1
  -1  17   0 10.0883 1.81341   2
  -1  17   0 10.6015 1.82296   1
  -3 -17   0 11.4832 1.89666   2
   3 -17   0 8.02490 1.72121   1
   3 -17   0 5.85236 1.65746   2
  -3 -17   0 6.78280 1.73876   1
  -3  17   0 7.51405 1.62485   2
   3  17   0 7.42792 1.79586   1
  -3  17   0 10.1964 1.80376   1
   3  17   0 7.29974 1.71268   2
   5 -17   0 13.0097 2.04823   1
  -5 -17   0 9.32675 1.94308   1
   5 -17   0 11.7446 2.00560   2
  -5 -17   0 10.3683 1.95177   2
  -5  17   0 14.2517 1.95609   1
  -5  17   0 9.70587 1.68017   2
   5  17   0 10.3954 1.88161   2
   5  17   0 10.2328 1.97898   1
  -7 -17   0 27.9006 2.97584   2
   7 -17   0 20.7723 2.66362   2
   7 -17   0 41.7829 3.17605   1
  -7  17   0 31.2221 2.64162   2
   7  17   0 27.3719 3.13370   1
  -7  17   0 31.4883 2.74217   1
   7  17   0 33.1875 2.99631   2
   9 -17   0 16.8559 2.35411   1
   9 -17   0 13.1486 2.18780   2
  -9 -17   0 19.3771 2.55105   2
   9  17   0 17.0313 2.33365   2
  -9  17   0 14.5752 2.03169   1
   9  17   0 16.0080 2.47522   1
  11 -17   0 38.2056 3.28041   1
  11 -17   0 40.8687 3.41019   2
 -11 -17   0 38.8001 3.31797   2
 -11 -17   0 36.6036 3.30388   2
  11  17   0 41.8869 3.56352   2
  11  17   0 38.4634 3.52285   1
 -13 -17   0 9.62508 2.07232   1
  13 -17   0 7.47883 1.90848   1
 -13 -17   0 12.0851 2.17007   2
 -13 -17   0 15.1778 2.27092   2
  13 -17   0 12.3214 2.14773   2
  13  17   0 10.8262 2.13525   2
  13  17   0 13.3399 2.47006   1
  15 -17   0 9.00587 2.03791   1
  15 -17   0 12.0373 2.20971   2
 -15 -17   0 12.7094 2.26908   1
  15  17   0 12.5000 2.39737   1
  15  17   0 9.79386 2.29293   2
  17 -17   0 12.0352 2.31943   1
  17 -17   0 12.3147 2.27030   2
  17  17   0 17.0279 2.78198   1
  17  17   0 17.1121 2.77424   2
  19 -17   0 39.6814 3.63875   2
  19 -17   0 39.5635 3.59658   1
  19  17   0 38.2949 4.09883   2
  19  17   0 35.0653 4.01112   1
  21 -17   0 53.4339 4.48687   2
  21 -17   0 58.1215 4.48647   1
  21  17   0 65.2227 5.09425   1
  21  17   0 66.0394 4.98065   2
  23 -17   0 12.0288 2.45252   1
  23 -17   0 7.76385 2.33419   2
  23  17   0 6.22693 2.25326   2
  23  17   0 10.1692 2.66312   1
  25 -17   0 45.8249 3.96446   1
  25 -17   0 47.9164 4.14110   2
  25  17   0 42.2837 4.64988   2
  25  17   0 27.5038 4.00961   1
  27 -17   0 23.4724 3.23523   1
  27 -17   0 28.5252 3.49746   2
  27  17   0 22.3896 3.69226   2
  27  17   0 27.3103 3.90383   1
  29 -17   0 2.27073 2.31111   1
  29 -17   0 3.77332 2.40524   2
  29  17   0 -1.6643 2.60934   2
  29  17   0 1.48438 2.53103   1
  31 -17   0 27.8115 3.64163   2
  31 -17   0 26.6692 3.44672   1
  31  17   0 38.6090 4.83539   2
  31  17   0 27.8816 4.15549   1
  33 -17   0 55.1617 4.95917   2
  33 -17   0 45.9888 4.63604   1
  33  17   0 51.7807 5.75633   2
  33  17   0 56.0225 5.84007   1
   0 -18   0 -0.7057 1.38844   2
   0 -18   0 -0.4025 1.35119   1
   0  18   0 0.16417 1.31687   1
   0  18   0 -0.0860 1.13188   2
   2 -18   0 79.5520 5.20664   1
   2 -18   0 76.2802 5.15923   2
  -2 -18   0 81.8775 5.19957   2
  -2 -18   0 77.2704 5.19025   1
  -2  18   0 81.6513 5.09421   1
   2  18   0 82.3780 5.14256   2
   2  18   0 75.7321 5.12731   1
  -2  18   0 80.7794 5.05784   2
  -4 -18   0 40.1722 3.44633   2
   4 -18   0 37.9999 3.63975   2
   4 -18   0 36.5220 3.38268   1
  -4 -18   0 40.9027 3.40217   1
   4  18   0 39.4019 3.32313   2
   4  18   0 38.3584 3.41391   1
  -4  18   0 36.0506 3.16732   2
  -4  18   0 42.2323 3.26117   1
   6 -18   0 1.47319 1.51814   2
  -6 -18   0 2.26465 1.59281   2
   6 -18   0 0.85378 1.39955   1
   6  18   0 2.08132 1.51045   1
  -6  18   0 2.63262 1.41122   2
   6  18   0 2.72498 1.49886   2
  -6  18   0 5.14397 1.50125   1
  -8 -18   0 3.69893 1.74275   2
   8 -18   0 7.55112 1.93289   2
   8 -18   0 4.16491 1.69268   1
   8  18   0 7.71597 1.99946   1
   8  18   0 5.71876 1.78963   2
  -8  18   0 4.48611 1.44425   1
 -10 -18   0 1.15126 1.59618   2
  10 -18   0 0.07520 1.45684   1
  10 -18   0 2.35162 1.52369   2
  10  18   0 1.76523 1.62102   1
  10  18   0 3.06495 1.62932   2
 -12 -18   0 9.86532 2.13598   2
 -12 -18   0 6.72760 2.03064   1
  12 -18   0 9.09000 2.05334   1
  12 -18   0 8.83699 2.02722   2
 -12 -18   0 10.3160 2.13890   2
  12  18   0 8.39957 2.21384   1
  12  18   0 5.74710 1.99503   2
  14 -18   0 2.55279 1.67643   2
 -14 -18   0 5.17350 1.83190   1
  14 -18   0 4.71830 1.80514   1
  14  18   0 10.2460 2.25998   1
  14  18   0 3.28198 1.77622   2
  16 -18   0 34.3426 3.63492   2
 -16 -18   0 42.7205 3.71387   1
  16 -18   0 32.6789 3.55488   1
  16  18   0 34.8482 3.92915   1
  16  18   0 33.2001 3.81549   2
  18 -18   0 8.79953 2.34911   1
  18 -18   0 5.27079 2.09928   2
  18  18   0 6.02211 2.31074   1
  18  18   0 7.51729 2.33533   2
  20 -18   0 2.34760 1.84450   1
  20 -18   0 5.95069 2.07592   2
  20  18   0 5.82758 2.10503   2
  20  18   0 4.88990 2.19944   1
  22 -18   0 1.19140 1.89723   2
  22 -18   0 1.89176 1.93582   1
  22  18   0 2.03785 2.15781   2
  22  18   0 1.51258 2.20052   1
  24 -18   0 4.60422 2.23510   2
  24 -18   0 4.23689 2.15107   1
  24  18   0 2.51888 2.39309   1
  24  18   0 2.51598 2.30091   2
  26 -18   0 5.44835 2.46836   2
  26 -18   0 7.95022 2.38939   1
  26  18   0 6.73765 2.71894   1
  26  18   0 6.32262 2.85934   2
  28 -18   0 3.95363 2.34021   1
  28 -18   0 6.54861 2.61781   2
  28  18   0 3.73786 2.81819   2
  28  18   0 3.52201 2.75420   1
  30 -18   0 4.22939 2.41859   1
  30 -18   0 10.0416 2.84742   2
  30  18   0 4.96385 2.94444   1
  30  18   0 4.19489 2.95722   2
  32 -18   0 2.96591 2.72649   2
  32 -18   0 2.79079 2.40677   1
  32  18   0 4.13880 3.05782   1
  32  18   0 1.50154 2.97961   2
   1 -19   0 46.0862 3.91273   2
   1 -19   0 51.0989 3.97342   1
  -1 -19   0 47.3500 3.99758   1
  -1 -19   0 49.3578 3.95398   2
   1  19   0 50.9483 3.95211   1
   1  19   0 50.4031 3.90089   2
  -1  19   0 55.6272 4.00057   1
  -1  19   0 45.5772 3.70534   2
   3 -19   0 19.5071 2.77448   1
  -3 -19   0 18.5487 2.69236   2
   3 -19   0 18.7740 2.72039   2
  -3 -19   0 18.2387 2.62438   1
  -3  19   0 21.5250 2.65378   1
   3  19   0 18.6892 2.69259   1
   3  19   0 25.4511 2.94623   2
  -3  19   0 19.8138 2.54225   2
   5 -19   0 20.4699 2.76380   1
  -5 -19   0 21.5907 2.76786   1
  -5 -19   0 22.8770 2.91896   2
   5 -19   0 23.6644 2.89738   2
  -5  19   0 25.4349 2.91636   1
   5  19   0 25.2428 3.03663   2
   5  19   0 20.5517 2.82562   1
  -5  19   0 18.9345 3.43827   2
   7 -19   0 13.1738 2.28723   1
   7 -19   0 15.2707 2.40071   2
  -7 -19   0 10.7814 2.16271   2
   7  19   0 17.3655 2.59343   2
   7  19   0 12.9239 2.34424   1
  -7  19   0 19.3152 2.42496   1
   9 -19   0 59.1055 4.41443   2
   9 -19   0 59.6878 4.36115   1
  -9 -19   0 61.9891 4.49627   2
   9  19   0 52.5779 4.41005   2
   9  19   0 64.5587 4.69614   1
  11 -19   0 20.0121 2.79746   2
 -11 -19   0 22.2108 2.92514   2
 -11 -19   0 22.2902 2.94363   2
  11 -19   0 23.7109 2.91801   1
  11  19   0 20.2370 2.97041   1
  11  19   0 21.0200 3.01695   2
  13 -19   0 9.70818 2.16881   1
  13 -19   0 2.93021 1.78634   2
 -13 -19   0 5.06838 1.95742   1
 -13 -19   0 7.34143 2.45025   2
 -13 -19   0 6.05428 2.76488   2
  13  19   0 3.52922 1.88194   2
  13  19   0 10.4950 2.36885   1
  15 -19   0 46.9937 3.94310   1
  15 -19   0 42.4526 3.84410   2
 -15 -19   0 46.5117 4.04824   1
  15  19   0 36.9528 4.21003   1
  15  19   0 43.4855 4.37010   2
  17 -19   0 49.5851 4.07034   1
  17 -19   0 43.9708 3.96482   2
  17  19   0 41.2580 4.34889   2
  17  19   0 40.7415 4.41758   1
  19 -19   0 11.0552 2.41104   2
  19 -19   0 8.67975 2.35029   1
  19  19   0 9.05435 2.51997   1
  19  19   0 6.66746 2.43423   2
  21 -19   0 14.2446 2.80387   2
  21 -19   0 13.2213 2.65450   1
  21  19   0 10.0383 2.75065   2
  21  19   0 15.1360 3.07489   1
  23 -19   0 12.1774 2.76400   2
  23 -19   0 13.6197 2.73912   1
  23  19   0 15.1994 3.18471   1
  23  19   0 8.26289 2.81883   2
  25 -19   0 17.1167 3.13900   2
  25 -19   0 23.1835 3.29237   1
  25  19   0 18.4340 3.43137   1
  25  19   0 12.9150 3.20241   2
  27 -19   0 10.1672 2.77186   1
  27 -19   0 15.9406 3.07529   2
  27  19   0 11.9080 3.33813   2
  27  19   0 7.62706 3.09999   1
  29 -19   0 -1.7075 2.36506   2
  29 -19   0 5.53531 2.58448   1
  29  19   0 0.73916 2.80860   1
  29  19   0 2.23824 2.89533   2
  31 -19   0 26.6056 3.88790   2
  31 -19   0 21.3224 3.51719   1
  31  19   0 24.6592 4.27606   2
  31  19   0 28.9371 4.43733   1
   0 -20   0 10.5085 2.20878   1
   0 -20   0 8.69750 2.18402   2
   0  20   0 9.39075 2.08603   2
   0  20   0 9.33944 2.13355   1
   2 -20   0 90.6617 6.29083   1
   2 -20   0 100.521 6.41469   2
  -2 -20   0 102.270 6.41233   1
  -2 -20   0 101.146 6.41311   2
  -2  20   0 100.823 6.21262   2
   2  20   0 106.740 6.43735   2
  -2  20   0 99.8896 6.30831   1
   2  20   0 107.419 6.46891   1
  -4 -20   0 274.258 14.5980   1
  -4 -20   0 276.243 14.6763   2
   4 -20   0 278.423 14.6548   1
   4 -20   0 280.474 14.6697   2
  -4  20   0 302.809 14.6279   1
   4  20   0 279.157 14.6257   2
   4  20   0 277.274 14.6842   1
  -6 -20   0 149.022 8.76273   2
   6 -20   0 153.343 8.81288   1
   6 -20   0 153.201 8.86741   2
  -6  20   0 152.692 8.60843   1
   6  20   0 160.530 8.98064   1
   6  20   0 152.770 8.85997   2
   8 -20   0 330.390 16.3555   2
  -8 -20   0 313.645 16.2686   2
   8 -20   0 308.604 16.2498   1
   8  20   0 318.240 16.4885   1
   8  20   0 313.691 16.4017   2
  10 -20   0 138.559 7.99322   1
  10 -20   0 132.623 7.96156   2
 -10 -20   0 136.356 8.04431   2
 -10 -20   0 132.000 8.00848   2
  10  20   0 130.690 8.12397   2
  10  20   0 136.558 8.19558   1
 -12 -20   0 17.3205 2.83708   1
 -12 -20   0 21.9225 3.05613   2
 -12 -20   0 18.6118 2.90260   2
  12 -20   0 18.2260 2.86645   1
  12 -20   0 18.2954 2.89678   2
  12  20   0 19.3275 3.15428   2
  12  20   0 26.2621 3.47492   1
 -14 -20   0 99.1134 6.76148   1
  14 -20   0 108.974 6.76050   2
  14 -20   0 103.294 6.66953   1
  14  20   0 105.802 6.92935   2
  14  20   0 109.825 7.11530   1
  16 -20   0 67.9825 5.24696   2
  16 -20   0 79.4660 5.38745   1
  16  20   0 72.5543 5.56509   1
  16  20   0 72.5293 5.63564   2
  18 -20   0 71.7398 5.22889   2
  18 -20   0 67.2849 5.04712   1
  18  20   0 64.5188 5.45791   2
  18  20   0 60.0624 5.24220   1
  20 -20   0 42.1687 4.45323   2
  20 -20   0 49.3467 4.58982   1
  20  20   0 45.0741 4.96490   1
  20  20   0 39.8802 4.71173   2
  22 -20   0 18.8616 3.21488   2
  22 -20   0 29.2610 3.61343   1
  22  20   0 24.1554 3.85420   2
  22  20   0 14.5956 3.37394   1
  24 -20   0 41.5827 4.56954   1
  24 -20   0 49.7804 4.78516   2
  24  20   0 38.1683 4.92180   2
  24  20   0 42.2831 5.10397   1
  26 -20   0 -0.0789 2.49683   2
  26 -20   0 2.96175 2.45965   1
  26  20   0 5.64531 2.93995   2
  26  20   0 4.02861 2.70096   1
  28 -20   0 2.80779 2.65990   2
  28 -20   0 2.38959 2.49025   1
  28  20   0 2.00808 2.89551   2
  28  20   0 -2.3877 2.57536   1
  30 -20   0 17.4031 3.34346   1
  30 -20   0 8.23860 3.26288   2
  30  20   0 19.3407 4.28488   1
  30  20   0 28.1823 4.52766   2
  -1 -21   0 1.90729 1.74626   2
  -1 -21   0 3.88438 1.86748   1
   1 -21   0 2.65846 1.86112   2
   1 -21   0 1.57885 1.70713   1
   1  21   0 -1.2791 1.34009   2
  -1  21   0 0.76941 1.51940   2
  -1  21   0 -0.4339 1.50383   1
   1  21   0 -0.4283 1.50840   1
  -3 -21   0 1.70124 1.80387   1
   3 -21   0 1.07730 1.65931   1
  -3 -21   0 0.01791 1.73273   2
   3 -21   0 -1.4539 1.48642   2
   3  21   0 -1.3714 1.53526   1
  -3  21   0 2.21130 1.59738   1
   3  21   0 0.73997 1.61660   2
   5 -21   0 6.92423 2.17189   1
   5 -21   0 10.4597 2.33483   2
  -5 -21   0 8.40037 2.27102   2
   5  21   0 9.52105 2.24804   1
  -5  21   0 7.74171 1.96354   1
   5  21   0 10.4781 2.28661   2
   7 -21   0 19.7028 2.94562   1
   7 -21   0 18.6239 2.93014   2
  -7 -21   0 20.1112 3.03557   2
   7  21   0 23.9939 3.23772   1
   7  21   0 18.3314 3.01035   2
  -9 -21   0 1.64674 1.84264   2
   9 -21   0 3.18030 1.87488   2
   9 -21   0 2.97929 1.86097   1
   9  21   0 2.24645 1.93930   1
   9  21   0 6.36729 2.06131   2
  11 -21   0 11.5677 2.52917   2
  11 -21   0 12.9757 2.61072   1
 -11 -21   0 11.3604 2.43447   2
 -11 -21   0 10.6611 2.46201   2
  11  21   0 12.6920 2.63595   2
  11  21   0 10.0251 2.58627   1
 -13 -21   0 18.7857 2.95178   1
  13 -21   0 20.0441 2.97277   2
  13 -21   0 15.4329 2.76411   1
  13  21   0 19.6853 3.16684   2
  13  21   0 15.6866 3.04860   1
  15 -21   0 5.64220 2.31122   1
  15 -21   0 6.24307 2.38589   2
  15  21   0 12.3662 2.59532   2
  15  21   0 13.3025 2.88931   1
  17 -21   0 12.1144 2.67341   1
  17 -21   0 16.8687 2.98208   2
  17  21   0 15.8920 3.05729   1
  17  21   0 13.1541 2.88830   2
  19 -21   0 24.4385 3.34223   1
  19 -21   0 25.8113 3.56178   2
  19  21   0 21.5862 3.55436   1
  19  21   0 20.2671 3.55470   2
  21 -21   0 16.6304 3.11036   2
  21 -21   0 17.1638 3.10629   1
  21  21   0 21.1500 3.53491   1
  21  21   0 15.3223 3.34753   2
  23 -21   0 21.4511 3.51430   2
  23 -21   0 17.5451 3.11910   1
  23  21   0 23.1334 3.86961   2
  23  21   0 24.5089 3.99124   1
  25 -21   0 21.2675 3.52574   1
  25 -21   0 29.2749 3.89348   2
  25  21   0 20.6848 3.88597   2
  25  21   0 25.1644 4.06800   1
  27 -21   0 8.67298 2.93772   1
  27 -21   0 10.9361 3.19996   2
  27  21   0 11.2860 3.46331   2
  27  21   0 8.47373 3.19543   1
  29 -21   0 15.6578 3.40466   1
  29 -21   0 16.9533 3.57324   2
  29  21   0 11.3657 3.97619   1
  29  21   0 19.5607 4.18381   2
   0 -22   0 -0.9405 1.67745   1
   0 -22   0 -0.8549 1.62502   2
   0  22   0 0.25230 1.54172   2
   0  22   0 0.54695 1.72187   1
  -2 -22   0 6.22157 2.25764   2
   2 -22   0 3.08507 1.97306   2
  -2 -22   0 3.51026 2.00294   1
   2 -22   0 8.08261 2.31752   1
   2  22   0 1.89496 1.81496   1
   2  22   0 4.54694 1.93365   2
  -2  22   0 1.98655 1.86701   1
   4 -22   0 10.0545 2.50818   1
   4 -22   0 12.3856 2.67148   2
  -4 -22   0 7.64687 2.49298   2
  -4  22   0 10.2627 2.31895   1
   4  22   0 13.9021 2.80094   1
   4  22   0 10.2990 2.49249   2
   6 -22   0 -0.1461 1.85406   2
   6 -22   0 2.29512 1.87172   1
  -6 -22   0 0.42274 1.84972   2
   6  22   0 0.51922 1.86444   1
   6  22   0 0.61035 1.78220   2
   8 -22   0 0.43784 1.89510   2
  -8 -22   0 1.56083 2.03432   2
   8 -22   0 1.23081 1.81069   1
   8  22   0 0.64473 1.84068   2
   8  22   0 4.32944 2.07298   1
  10 -22   0 0.67662 1.89886   1
 -10 -22   0 2.02047 2.11491   2
 -10 -22   0 4.34307 2.15186   2
  10 -22   0 1.45564 2.06662   2
  10  22   0 3.25429 2.03083   2
  10  22   0 2.14454 2.00564   1
  12 -22   0 2.64995 2.09168   2
  12 -22   0 0.41305 1.87264   1
 -12 -22   0 2.31073 1.89666   1
  12  22   0 2.26410 1.99841   1
  12  22   0 -0.1824 1.74374   2
  14 -22   0 19.0488 3.17169   2
  14 -22   0 21.2247 3.37914   1
 -14 -22   0 19.1282 3.51601   1
  14  22   0 20.5101 3.44358   2
  14  22   0 21.0038 3.67939   1
  16 -22   0 14.8349 3.01471   2
  16 -22   0 11.7449 2.62516   1
  16  22   0 9.65510 2.77116   1
  16  22   0 11.1805 2.88169   2
  18 -22   0 18.0044 3.48447   2
  18 -22   0 29.8487 3.78380   1
  18  22   0 22.1575 3.66806   1
  18  22   0 19.4587 3.59710   2
  20 -22   0 36.3351 4.32751   2
  20 -22   0 29.7613 4.03026   1
  20  22   0 27.4607 4.15213   2
  20  22   0 29.3796 4.30635   1
  22 -22   0 3.22492 2.62397   2
  22 -22   0 2.04943 2.58572   1
  22  22   0 4.99394 2.71045   2
  22  22   0 5.31083 2.94752   1
  24 -22   0 9.28886 3.03052   2
  24 -22   0 4.47058 2.71620   1
  24  22   0 4.22300 2.89757   1
  24  22   0 -0.0596 2.75904   2
  26 -22   0 3.45317 2.77587   1
  26 -22   0 1.88113 2.85043   2
  26  22   0 1.22651 2.78952   1
  26  22   0 1.61446 2.83365   2
  28 -22   0 5.04566 3.01194   1
  28 -22   0 4.75659 3.09332   2
  28  22   0 2.43619 3.00335   2
  28  22   0 7.30516 5.07511   1
   1 -23   0 15.6692 2.73906   2
   1 -23   0 15.5548 2.94079   1
  -1 -23   0 18.0705 3.00540   2
  -1 -23   0 16.5996 2.91818   1
   1  23   0 14.3283 2.74779   1
  -1  23   0 21.2669 3.09397   1
   1  23   0 13.5793 2.65446   2
  -3 -23   0 2.98295 2.06628   2
  -3 -23   0 1.28610 2.04526   1
   3 -23   0 2.40047 2.01561   1
   3 -23   0 2.69445 1.93281   2
  -3  23   0 0.39317 1.65373   1
   3  23   0 3.22991 2.03212   1
   3  23   0 3.79342 2.06544   2
   5 -23   0 5.11027 2.20195   1
  -5 -23   0 7.51031 2.41390   2
   5 -23   0 5.30967 2.30816   2
   5  23   0 8.52715 2.29013   2
   5  23   0 13.1717 2.74781   1
   7 -23   0 16.6049 3.02193   1
   7 -23   0 14.0560 2.90545   2
  -7 -23   0 16.8123 3.01388   2
   7  23   0 17.3589 2.95084   2
   7  23   0 13.8700 2.86771   1
   9 -23   0 5.24761 2.25661   1
   9 -23   0 3.40106 2.23139   2
  -9 -23   0 5.85627 2.32418   2
   9  23   0 5.78218 2.33321   1
   9  23   0 4.55481 2.27948   2
  11 -23   0 1.12336 2.16344   2
 -11 -23   0 -1.3117 1.86072   1
  11 -23   0 2.01649 2.06353   1
  11  23   0 1.64588 1.89100   2
  11  23   0 3.14809 2.17322   1
  13 -23   0 4.32968 2.41474   2
 -13 -23   0 4.94636 2.46437   1
  13 -23   0 4.85542 2.38744   1
  13  23   0 3.09008 2.35716   1
  13  23   0 5.90103 2.39045   2
  15 -23   0 21.8551 3.50424   2
  15 -23   0 21.3276 3.43408   1
  15  23   0 21.6884 3.57402   2
  15  23   0 23.3109 3.78108   1
  17 -23   0 10.3834 2.89748   2
  17 -23   0 9.00222 2.70696   1
  17  23   0 14.1296 3.25208   1
  17  23   0 12.1574 3.06387   2
  19 -23   0 18.5676 3.61325   2
  19 -23   0 15.5785 3.07072   1
  19  23   0 19.6121 3.59371   2
  19  23   0 16.8827 3.55419   1
  21 -23   0 19.3538 3.56064   2
  21 -23   0 11.0446 3.01338   1
  21  23   0 15.1725 3.50361   1
  21  23   0 13.4835 3.38115   2
  23 -23   0 5.56507 2.95825   2
  23 -23   0 7.83491 2.95096   1
  23  23   0 4.68273 3.03621   2
  23  23   0 6.82624 3.08369   1
  25 -23   0 22.1098 3.90815   1
  25 -23   0 23.8869 3.97873   2
  25  23   0 16.2253 3.86727   1
  25  23   0 26.7126 4.39841   2
   0 -24   0 189.296 10.7291   2
   0 -24   0 179.789 10.5735   1
   0  24   0 181.288 10.5478   1
   2 -24   0 39.5760 4.52897   1
   2 -24   0 30.8068 3.99188   2
  -2 -24   0 31.1122 4.12708   2
  -2 -24   0 41.0950 4.42762   1
   2  24   0 43.5661 6.34787   2
   2  24   0 32.8695 3.98297   1
  -2  24   0 40.1729 5.09062   1
   4 -24   0 0.54533 2.00181   1
   4 -24   0 3.05634 2.27708   2
  -4 -24   0 3.58133 2.22959   2
   4  24   0 4.29420 2.27615   1
   4  24   0 5.80931 2.20157   2
   6 -24   0 87.6192 6.20554   1
  -6 -24   0 82.7103 6.06917   2
   6 -24   0 74.4245 6.04920   2
   6  24   0 81.6096 6.08492   2
   6  24   0 81.8634 6.07606   1
  -8 -24   0 119.181 7.92558   2
   8 -24   0 129.337 8.05338   1
   8 -24   0 119.957 8.01034   2
   8  24   0 124.672 8.00897   2
   8  24   0 128.340 8.19041   1
  10 -24   0 86.3590 6.48337   2
  10 -24   0 85.7869 6.33643   1
  10  24   0 89.5087 6.64372   1
  10  24   0 91.8257 6.54384   2
  12 -24   0 58.1292 5.72541   1
 -12 -24   0 60.8876 5.47418   1
  12 -24   0 63.2668 5.39063   2
  12  24   0 56.7987 5.32318   1
  12  24   0 65.7772 5.40685   2
  14 -24   0 31.2076 4.21844   2
  14 -24   0 26.5675 3.98106   1
  14  24   0 31.1854 4.24436   2
  14  24   0 26.2519 4.20274   1
  16 -24   0 49.3896 5.18929   2
  16 -24   0 50.3864 5.11748   1
  16  24   0 38.1214 4.98690   2
  16  24   0 42.0730 5.16794   1
  18 -24   0 53.7718 5.50639   1
  18 -24   0 54.5846 5.63702   2
  18  24   0 48.1268 5.55781   2
  18  24   0 53.2591 5.85968   1
  20 -24   0 17.7559 3.47857   2
  20 -24   0 14.6429 3.23827   1
  20  24   0 20.9592 3.81311   1
  20  24   0 16.2790 3.76226   2
  22 -24   0 7.75776 2.99149   1
  22 -24   0 3.04134 2.80686   2
  22  24   0 3.56244 2.91123   1
  22  24   0 0.86836 2.68541   2
  24 -24   0 11.7293 3.54131   2
  24 -24   0 12.0877 3.32902   1
  24  24   0 7.71129 3.47016   1
  24  24   0 11.0556 3.44201   2
  -1 -25   0 0.27245 2.13633   1
   1 -25   0 -0.2487 2.04328   1
   1 -25   0 4.18389 2.43451   2
  -1 -25   0 2.28068 2.40241   2
   1  25   0 3.10722 2.12265   1
   3 -25   0 7.65945 2.50520   2
   3 -25   0 6.33966 2.52833   1
  -3 -25   0 4.98606 2.48387   2
   3  25   0 10.1492 2.78607   1
   5 -25   0 5.44567 2.49171   1
  -5 -25   0 11.4349 2.99158   2
   5 -25   0 5.30978 2.33939   2
   5  25   0 4.13164 2.32765   1
   5  25   0 9.06775 2.59094   2
   7 -25   0 3.63845 2.56632   2
  -7 -25   0 5.03950 2.57346   2
   7 -25   0 4.15825 2.33291   1
   7  25   0 3.36610 2.25184   1
   7  25   0 0.63997 2.04128   2
  -9 -25   0 6.96963 2.89504   2
  -9 -25   0 6.70238 2.87145   2
   9 -25   0 9.24151 2.78973   1
   9 -25   0 5.09817 2.61329   2
   9  25   0 9.01214 2.78260   1
   9  25   0 9.28709 2.57249   2
  11 -25   0 8.50202 2.84965   1
  11 -25   0 14.9790 3.39469   2
 -11 -25   0 17.2192 3.45426   1
  11  25   0 13.9915 3.13929   2
  11  25   0 18.1275 3.39900   1
  13 -25   0 8.89288 2.95108   1
  13 -25   0 13.3978 3.04839   2
  13  25   0 12.3886 3.17308   1
  13  25   0 9.76510 3.07202   2
  15 -25   0 3.78709 2.57764   1
  15 -25   0 2.78594 2.68442   2
  15  25   0 7.99713 2.75440   1
  15  25   0 2.16884 2.36399   2
  17 -25   0 5.84301 2.87003   1
  17 -25   0 3.84735 2.72374   2
  17  25   0 3.57789 2.70556   1
  17  25   0 0.85308 2.43197   2
  19 -25   0 16.2224 3.57538   2
  19 -25   0 10.6517 3.17491   1
  19  25   0 13.8094 3.51087   1
  19  25   0 16.4391 3.76804   2
  21 -25   0 0.86013 2.70904   1
  21 -25   0 1.48768 3.00259   2
  21  25   0 -0.5002 2.62091   2
  21  25   0 -1.8951 2.48621   1
  23 -25   0 1.36129 2.99809   2
  23 -25   0 0.50495 2.72911   1
  23  25   0 6.19924 3.17660   1
  23  25   0 5.58202 3.17177   2
   0 -26   0 2.29610 2.41028   2
   0 -26   0 2.16654 2.33836   1
  -2 -26   0 14.3755 3.16467   2
   2 -26   0 10.5144 2.88364   2
   2 -26   0 12.2139 3.13131   1
   2  26   0 11.0061 2.95912   1
  -4 -26   0 4.42339 2.66130   2
   4 -26   0 6.24055 2.72031   1
   4 -26   0 4.59095 2.53149   2
   4  26   0 6.95832 2.64066   1
   6 -26   0 -0.0598 2.26609   1
   6 -26   0 -1.1765 2.09415   2
  -6 -26   0 2.33442 2.44640   2
   6  26   0 -0.0683 2.07518   1
   6  26   0 0.16908 2.06869   2
  -8 -26   0 4.41612 2.58896   2
   8 -26   0 3.40671 2.40539   2
   8 -26   0 2.03106 2.31927   1
  -8 -26   0 -1.6293 2.37047   2
   8  26   0 4.80317 2.40756   2
   8  26   0 4.68772 2.60681   1
 -10 -26   0 1.61480 2.42656   1
  10 -26   0 2.64787 2.41809   1
  10 -26   0 1.26855 2.39817   2
  10  26   0 0.59435 2.34902   1
  10  26   0 1.44410 2.35297   2
  12 -26   0 3.32594 2.67874   2
  12 -26   0 1.81175 2.41768   1
  12  26   0 11.7956 3.15717   1
  12  26   0 11.5994 3.02036   2
  14 -26   0 13.4842 3.29452   1
  14 -26   0 8.32259 3.12633   2
  14  26   0 5.38059 2.86600   1
  14  26   0 9.25021 3.23555   2
  16 -26   0 2.21387 2.69577   2
  16 -26   0 1.59214 2.62658   1
  16  26   0 3.03816 2.68677   1
  16  26   0 2.26351 2.55588   2
  18 -26   0 17.0210 3.69781   1
  18 -26   0 15.9638 3.79211   2
  18  26   0 14.1585 3.77125   2
  18  26   0 11.8359 3.45185   1
  20 -26   0 3.77758 2.80180   1
  20 -26   0 6.71306 3.19947   2
  20  26   0 7.25614 3.07030   1
  20  26   0 8.58132 3.21875   2
   1 -27   0 5.99930 2.87504   2
  -1 -27   0 3.54197 2.59374   2
   1 -27   0 2.59624 2.70497   1
  -3 -27   0 1.22667 2.47233   2
   3 -27   0 0.23294 2.32634   2
   3 -27   0 0.23477 2.19599   1
   3  27   0 0.51633 2.14266   1
  -5 -27   0 3.15050 2.59862   2
   5 -27   0 1.42864 2.41985   2
   5 -27   0 0.15128 2.39514   1
   5  27   0 -0.6629 2.26618   1
   7 -27   0 2.74004 2.42924   1
   7 -27   0 3.81761 2.66734   2
  -7 -27   0 0.54490 2.65797   2
   7  27   0 0.79050 2.28029   1
   9 -27   0 10.6495 3.21910   2
   9 -27   0 11.2379 3.19926   1
   9  27   0 17.7618 3.50790   1
   9  27   0 12.8528 3.20593   2
  11 -27   0 -1.0663 2.21612   1
  11 -27   0 0.26809 2.49287   2
  11  27   0 -0.4733 2.31861   1
  11  27   0 0.63371 2.29923   2
  13 -27   0 8.49040 3.29461   2
  13 -27   0 8.81904 3.03584   1
  13  27   0 4.81271 2.87898   1
  13  27   0 10.5457 3.26276   2
  15 -27   0 6.36157 3.11225   2
  15 -27   0 9.57971 3.22837   1
  15  27   0 11.6052 3.47613   1
  15  27   0 12.4819 3.39274   2
  17 -27   0 0.55461 2.71907   2
  17 -27   0 4.73347 3.03255   1
  17  27   0 0.60060 2.56069   2
  17  27   0 0.48515 2.77017   1
  19 -27   0 5.04314 3.25615   2
  19 -27   0 2.67905 2.97736   1
  19  27   0 2.29125 2.85418   2
  19  27   0 1.85965 3.09533   1
   0 -28   0 61.1252 6.25249   2
   2 -28   0 64.5330 6.48351   1
   2 -28   0 57.0261 6.16914   2
  -2 -28   0 63.7002 6.39442   2
  -4 -28   0 28.2430 4.24937   2
   4 -28   0 21.4372 3.92510   1
   4 -28   0 24.7328 4.32423   2
   6 -28   0 20.4833 3.96386   1
  -6 -28   0 20.9262 4.07363   2
   6 -28   0 22.9276 3.97193   2
   6  28   0 28.9553 4.33614   1
   8 -28   0 13.4720 3.33030   1
   8 -28   0 13.3364 3.25256   2
   8  28   0 8.69079 3.16490   1
  10 -28   0 30.7450 4.33032   1
  10 -28   0 14.3531 3.62553   2
  10  28   0 19.6526 3.96266   2
  10  28   0 23.7731 4.18600   1
  12 -28   0 82.8121 6.88888   2
  12 -28   0 85.7504 6.80951   1
  12  28   0 80.6992 6.78921   2
  12  28   0 73.2483 6.81557   1
  14 -28   0 29.1407 4.49958   1
  14 -28   0 33.1617 4.77833   2
  14  28   0 29.5690 4.79237   1
  14  28   0 22.8927 4.36303   2
  16 -28   0 4.92396 3.09470   1
  16 -28   0 11.7712 3.68327   2
  16  28   0 7.94444 3.28172   2
  16  28   0 4.06569 2.93185   1
  -1 -29   0 0.03297 2.75344   2
   1 -29   0 0.92104 2.63908   2
  -3 -29   0 2.14622 2.72846   2
   3 -29   0 -1.5874 2.61110   2
   5 -29   0 6.00308 3.22880   2
   5 -29   0 6.67798 3.08210   1
  -5 -29   0 9.38175 3.41440   2
   7 -29   0 6.18352 2.98633   2
   7 -29   0 6.52243 3.01226   1
   7  29   0 3.05747 2.83037   1
  -9 -29   0 3.46706 3.40607   1
   9 -29   0 4.54005 2.93077   1
   9 -29   0 0.32901 2.71311   2
   9  29   0 3.57176 2.64845   1
  11 -29   0 1.53421 2.82399   1
  11 -29   0 3.56118 2.91874   2
  11  29   0 1.41066 2.61481   1
  13 -29   0 14.2749 3.63446   2
  13 -29   0 13.6883 3.65103   1
  13  29   0 16.1012 3.77427   2
  13  29   0 14.1379 3.73437   1
   0 -30   0 -0.7347 2.75075   2
   2 -30   0 11.4619 3.46988   2
  -2 -30   0 5.12781 3.07852   2
   4 -30   0 6.64077 3.25939   2
  -4 -30   0 6.25062 3.44464   2
   6 -30   0 4.94534 3.24169   2
   6 -30   0 2.76179 2.90282   1
   8 -30   0 4.71238 3.09191   1
  -8 -30   0 6.53686 3.12742   1
   8 -30   0 2.55587 2.98133   2
  10 -30   0 0.88754 3.19754   1
  10 -30   0 3.16764 2.94435   2
  10  30   0 -1.0841 2.70691   1
   1 -31   0 0.23330 3.02017   2
  -1 -31   0 -1.1241 2.67091   2
  38   0  -1 13.4241 3.04658   1
  38   0  -1 10.4939 3.11325   2
  36   0  -1 4.55086 2.53790   1
  36   0  -1 4.08557 2.61282   2
  34   0  -1 3.05681 2.53039   2
  34   0  -1 4.58029 2.37920   1
  32   0  -1 5.09647 2.35525   2
  32   0  -1 8.86645 2.38961   1
  30   0  -1 -0.4031 1.81286   1
  30   0  -1 2.29535 1.92577   2
  28   0  -1 5.44954 2.02254   1
  28   0  -1 7.13861 1.94555   2
  26   0  -1 3.95406 1.71384   2
  26   0  -1 3.45812 1.58171   1
  24   0  -1 0.20654 1.25887   2
  24   0  -1 1.56254 1.37529   1
  22   0  -1 1.24225 1.17010   1
  22   0  -1 2.58433 1.18655   2
  20   0  -1 -0.6666 0.87050   1
  20   0  -1 0.12276 0.91129   2
  20   0  -1 -0.4582 0.94251   1
  20   0  -1 0.89187 1.00057   2
  18   0  -1 0.07635 0.82904   2
  18   0  -1 0.00099 0.80019   1
  18   0  -1 0.18794 0.87675   2
  18   0  -1 -0.0853 0.85181   1
  16   0  -1 -0.8469 0.83646   2
  16   0  -1 0.40370 0.84890   2
  16   0  -1 1.22507 0.89910   1
  16   0  -1 -1.4116 0.76188   1
 -16   0   1 1.19978 0.47919   1
  14   0  -1 -1.1045 0.61658   1
  14   0  -1 -0.7107 0.67738   1
 -14   0   1 0.00704 0.51215   1
  14   0  -1 0.24593 0.72980   2
  14   0  -1 -1.0603 0.66325   2
  12   0  -1 -0.7469 0.62598   1
  12   0  -1 0.03037 0.57559   1
 -12   0   1 0.38784 0.52453   1
  12   0  -1 -0.6961 0.63698   2
  12   0  -1 -0.3068 0.63306   2
 -10   0   1 0.29787 0.47289   2
  10   0  -1 -0.2014 0.57867   1
  10   0  -1 -1.1390 0.51982   2
 -10   0   1 -0.0711 0.18762   1
  10   0  -1 -0.3508 0.56182   2
  10   0  -1 0.13316 0.52862   1
   8   0  -1 -0.0545 0.52448   1
   8   0  -1 1.38137 0.56932   2
   8   0  -1 -1.0888 0.47419   2
   8   0  -1 0.14884 0.50633   1
  -8   0   1 -0.0863 0.47781   1
  -8   0   1 -0.4561 0.26115   2
   6   0  -1 -0.9679 0.48646   1
   6   0  -1 -0.6898 0.51959   1
  -6   0   1 -1.6977 0.33249   2
  -6   0   1 -0.4888 0.46596   1
  -6   0   1 -0.9536 0.49088   1
   6   0  -1 -0.7444 0.49647   2
  -4   0   1 0.20042 0.45907   1
  -4   0   1 -0.3253 0.42797   2
   4   0  -1 1.27130 0.50603   1
  -4   0   1 -0.2495 0.44873   1
   4   0  -1 0.27365 0.43407   2
   4   0  -1 0.21431 0.42555   1
   2   0  -1 -0.2067 0.29579   1
  -2   0   1 0.91210 0.40175   1
   2   0  -1 0.78330 0.39913   1
  -2   0   1 0.11843 0.34130   1
   2   0  -1 -0.7397 0.25828   2
  -2   0   1 0.16146 0.32767   2
   0   0   1 -0.5528 0.16578   2
   0   0  -1 -0.5369 0.17543   1
   0   0  -1 -0.0880 0.25716   1
   0   0  -1 -0.0855 0.20323   2
   0   0   1 -0.5399 0.16887   1
   0   0   1 0.06082 0.25568   1
  -2   0  -1 0.56091 0.27143   1
  -2   0  -1 -0.2187 0.20460   2
   2   0   1 -0.0923 0.24298   2
   2   0   1 0.13802 0.25384   1
  -2   0  -1 -0.5816 0.09406   1
   2   0   1 -0.4082 0.25138   1
  -2   0  -1 -0.5206 0.40671   3
   2   0   1 0.03958 0.23159   2
   4   0   1 -0.6241 0.26846   1
  -4   0  -1 0.48774 0.70850   3
   4   0   1 0.11305 0.30316   1
   4   0   1 -1.1190 0.22496   2
   4   0   1 -0.5400 0.26350   2
  -6   0  -1 -0.5650 0.68661   3
  -8   0  -1 1.12686 0.75914   3
 -10   0  -1 0.62139 0.77616   3
  12   0   1 -0.4915 0.30619   1
  14   0   1 0.70994 0.38901   1
  14   0   1 1.23165 0.37450   2
  14   0   1 -0.1951 0.34855   1
  14   0   1 0.54933 0.40828   2
  14   0   1 -0.1735 0.36141   1
 -14   0  -1 0.70368 1.13272   3
  16   0   1 0.12183 0.43965   1
  16   0   1 0.39858 0.47865   1
  16   0   1 0.20820 0.48274   2
  16   0   1 0.68401 0.44485   2
 -16   0  -1 1.36786 1.23095   3
  18   0   1 0.49132 0.67081   2
 -18   0  -1 6.57434 1.85353   3
  18   0   1 0.31029 0.54433   1
  18   0   1 1.33109 0.60419   1
  20   0   1 1.63173 0.83298   2
 -20   0  -1 6.67377 1.93303   3
  20   0   1 1.09454 0.72103   1
  22   0   1 0.26977 0.89319   2
  22   0   1 1.13800 0.84878   1
  22   0   1 1.65458 0.85601   1
  22   0   1 1.98801 0.85421   2
 -22   0  -1 2.76898 1.94556   3
 -24   0  -1 0.25256 1.99022   3
  24   0   1 -0.7902 0.99750   1
  24   0   1 0.55304 0.92718   2
  28   0   1 34.1954 2.81258   1
  28   0   1 32.3850 2.83208   2
  30   0   1 5.17391 1.67217   2
  30   0   1 4.00527 1.55917   1
  32   0   1 5.61698 1.89775   2
  32   0   1 9.01980 1.91539   1
  34   0   1 2.29440 2.81314   1
  34   0   1 4.03078 2.06481   2
  36   0   1 5.91318 2.37696   2
  38   0   1 3.25127 2.31702   2
  39  -1  -1 20.2045 3.78286   2
  39   1  -1 17.1188 3.68381   1
  39   1  -1 21.7616 3.82120   2
  37  -1  -1 40.0240 4.30505   2
  37  -1  -1 31.8799 3.91748   1
  37   1  -1 31.5762 4.06258   1
  37   1  -1 39.2641 4.51810   2
  35  -1  -1 18.0610 3.19202   2
  35  -1  -1 17.8195 3.05727   1
  35   1  -1 12.3187 3.00906   1
  35   1  -1 19.9472 3.40036   2
  33  -1  -1 38.6192 3.99624   2
  33  -1  -1 34.2511 3.75380   1
  33   1  -1 31.3616 3.68985   1
  33   1  -1 35.8909 3.92952   2
  31  -1  -1 53.4177 4.28091   1
  31  -1  -1 49.6314 4.35653   2
  31   1  -1 55.2557 4.39952   2
  31   1  -1 48.4427 4.22209   1
  29  -1  -1 46.9272 3.98744   2
  29  -1  -1 61.4990 4.24212   1
  29   1  -1 49.3968 4.06959   2
  29   1  -1 48.9470 4.05759   1
  27  -1  -1 68.9364 4.81046   2
  27  -1  -1 80.9968 4.95798   1
  27   1  -1 70.1794 4.81063   1
  27   1  -1 79.7117 4.94394   2
  25  -1  -1 14.6503 2.17232   2
  25  -1  -1 18.5051 2.32271   1
  25   1  -1 13.2305 2.11372   2
  25   1  -1 18.8882 2.35686   1
  23  -1  -1 38.6015 2.95960   2
  23  -1  -1 37.8412 2.97535   1
  23   1  -1 34.5150 2.94983   1
  23   1  -1 34.7504 2.87472   2
  21  -1  -1 51.3923 3.34941   2
  21  -1  -1 52.1871 3.38332   1
  21   1  -1 50.4472 3.35269   1
  21   1  -1 52.3262 3.39705   2
  21   1  -1 44.8510 3.26206   1
  19  -1  -1 2.75437 1.01986   1
  19  -1  -1 6.71186 1.25774   2
  19  -1  -1 6.20062 1.26576   1
  19  -1  -1 5.97808 1.21676   2
  19   1  -1 9.64416 1.43835   1
  19   1  -1 6.97310 1.18223   1
  19   1  -1 6.09139 1.24121   2
  19   1  -1 8.41466 1.35769   2
  17  -1  -1 143.638 7.20126   2
 -17  -1   1 134.158 6.77707   1
  17  -1  -1 138.187 7.20427   1
  17   1  -1 130.903 7.14632   1
  17   1  -1 145.370 7.24662   1
  17   1  -1 148.660 7.26290   2
  17   1  -1 146.188 7.23207   2
  15  -1  -1 105.812 6.15819   2
 -15  -1   1 107.631 5.97677   1
  15   1  -1 140.826 6.35678   1
  15   1  -1 140.176 6.32816   2
 -15   1   1 121.312 5.81859   1
  15   1  -1 121.455 6.26508   1
  13  -1  -1 9.26501 1.00165   2
  13  -1  -1 5.79876 0.92575   1
 -13  -1   1 4.91120 0.75315   1
  13   1  -1 6.63488 0.96330   1
  13   1  -1 10.7791 1.13893   2
  11   1  -1 21.9257 1.51189   1
  11   1  -1 21.3574 1.62689   2
 -11   1   1 15.7493 1.23323   1
   9   1  -1 82.7986 3.77369   1
  -9   1   1 60.7131 3.52388   2
   7  -1  -1 0.77738 0.55616   1
   7  -1  -1 -0.4005 0.50980   2
   7  -1  -1 0.55770 0.53294   2
  -7  -1   1 -0.4819 0.40364   2
  -7  -1   1 -0.1098 0.54540   1
   7  -1  -1 -1.0622 0.47880   1
  -7   1   1 0.60590 0.54030   1
   7   1  -1 0.28494 0.57642   1
  -7   1   1 -0.7771 0.20867   2
  -5  -1   1 -0.6443 0.43045   2
   5  -1  -1 -0.8470 0.41355   1
  -5  -1   1 -0.1200 0.46146   1
  -5  -1   1 -0.3064 0.46256   1
   5  -1  -1 0.55682 0.45626   1
   5  -1  -1 -0.8687 0.39216   2
   5   1  -1 -1.0090 0.44166   1
  -5   1   1 -0.9718 0.36369   1
   5   1  -1 -0.1685 0.48191   1
  -5   1   1 -0.2667 0.45450   1
  -5   1   1 -0.1691 0.38983   2
   5   1  -1 -0.1456 0.47704   2
  -3  -1   1 -0.7416 0.42002   1
   3  -1  -1 -0.9125 0.35829   2
  -3  -1   1 -0.1311 0.43501   1
   3  -1  -1 -0.1734 0.41474   1
  -3  -1   1 -0.7769 0.40989   2
   3  -1  -1 0.72631 0.48429   1
   3   1  -1 -0.5128 0.39359   2
  -3   1   1 -0.3126 0.44221   2
   3   1  -1 -0.4431 0.46604   1
   3   1  -1 -1.2157 0.39432   1
  -3   1   1 -1.0268 0.36360   1
  -3   1   1 -1.0665 0.38983   1
   1  -1  -1 -0.4150 0.24798   2
   1  -1  -1 -0.8167 0.20526   1
  -1  -1   1 -0.7204 0.23518   2
  -1  -1   1 -0.1844 0.27961   1
  -1  -1   1 -0.0561 0.34429   1
   1  -1  -1 -0.9262 0.29573   1
  -1   1   1 -0.5198 0.30954   1
   1   1  -1 -0.3224 0.25685   2
   1   1  -1 -0.6432 0.23820   1
  -1   1   1 -0.5349 0.25982   2
   1   1  -1 -0.6386 0.29746   1
  -1   1   1 -0.4043 0.26698   1
  -1  -1  -1 -0.8451 0.22054   2
   1  -1   1 -0.5402 0.27175   1
   1  -1   1 -0.2099 0.27132   2
   1  -1   1 -0.8947 0.23214   1
  -1  -1  -1 -0.5081 0.31756   1
  -1  -1  -1 -0.5233 0.27000   1
   1  -1   1 -1.0964 0.22191   2
  -1   1  -1 -0.8518 0.18278   1
   1   1   1 -0.3628 0.26331   2
  -1   1  -1 -0.9691 0.06799   2
  -1   1  -1 -1.1653 0.37072   3
  -1   1  -1 -0.3300 0.29909   1
   1   1   1 -0.1165 0.32872   1
   1   1   1 -0.7321 0.27942   2
   1   1   1 -0.7695 0.25420   1
  -3   1  -1 0.75552 0.61495   3
  -3   1  -1 3.23621 0.30586   1
  -7  -1  -1 34.7884 2.00198   3
   7   1   1 23.8201 1.47002   2
  -7   1  -1 33.3056 2.08070   3
  -9  -1  -1 9.74462 1.23686   3
  -9   1  -1 8.12307 1.23520   3
 -11  -1  -1 208.859 10.6935   3
 -11   1  -1 221.114 10.8375   3
 -13  -1  -1 113.504 5.94041   3
  13   1   1 92.9321 5.18133   2
  13   1   1 114.845 5.19519   1
 -13   1  -1 113.368 6.07893   3
  13   1   1 109.775 5.17095   2
  13   1   1 101.559 5.23170   1
 -15  -1  -1 53.4836 3.37296   3
 -15   1  -1 50.6473 3.53770   3
  15   1   1 40.7783 2.52856   1
  15   1   1 48.6197 2.46940   2
  15   1   1 41.5371 2.50907   2
  15   1   1 49.1150 2.49097   1
  17  -1   1 21.6982 1.41915   2
  17  -1   1 25.9296 1.38205   2
 -17  -1  -1 31.0842 2.66900   3
  17  -1   1 25.0079 1.42494   1
  17  -1   1 21.1311 1.46146   1
  17   1   1 28.5249 1.59373   1
  17   1   1 18.2837 1.59548   1
 -17   1  -1 26.0258 2.59132   3
  17   1   1 26.7816 1.58479   2
  17   1   1 19.7450 1.59699   2
  19  -1   1 62.6450 3.09234   2
 -19  -1  -1 64.3691 4.29153   3
  19  -1   1 60.9863 3.11911   1
  19  -1   1 48.8324 3.08732   1
  19   1   1 58.8248 3.29090   1
  19   1   1 59.0691 3.26362   2
 -19   1  -1 64.5009 4.50795   3
  19   1   1 60.4655 3.24325   1
  19   1   1 61.4608 3.22279   2
  21  -1   1 69.5639 3.96686   1
  21  -1   1 81.5167 4.02746   1
  21  -1   1 81.1952 3.96631   2
 -21  -1  -1 70.8934 5.06810   3
  21   1   1 82.2476 4.10481   1
 -21   1  -1 72.9566 5.24439   3
  21   1   1 77.8682 4.13165   1
  21   1   1 71.5316 4.07848   2
  21   1   1 74.5950 4.04888   2
  23  -1   1 5.56732 1.09671   1
  23  -1   1 4.75307 1.09062   2
 -23  -1  -1 4.09163 2.12394   3
  23  -1   1 6.54911 1.10024   2
  23   1   1 6.09321 1.19353   1
  23   1   1 6.28209 1.17121   2
 -23   1  -1 7.48371 2.42617   3
  25  -1   1 45.9403 2.99973   1
  25  -1   1 44.5095 2.99826   2
  25   1   1 47.1217 3.05105   1
  25   1   1 48.8764 3.04866   2
  27  -1   1 160.423 8.39741   2
  27  -1   1 164.037 8.42668   1
  27   1   1 174.820 8.58050   1
  27   1   1 165.976 8.53660   2
  29  -1   1 90.8971 5.31728   1
  29  -1   1 96.0936 5.38069   2
  29   1   1 96.4560 5.46683   1
  29   1   1 96.3832 5.48655   2
  31  -1   1 67.1385 4.29679   1
  31  -1   1 65.2352 4.34781   2
  31   1   1 65.5283 4.41065   1
  31   1   1 70.3274 4.52657   2
  33  -1   1 36.9989 3.40733   2
  33  -1   1 33.9820 3.30807   1
  33   1   1 38.3349 3.36730   1
  33   1   1 38.0267 3.49088   2
  35  -1   1 28.7492 3.16749   2
  35   1   1 36.0671 3.57754   2
  37  -1   1 35.2903 3.43203   2
  37   1   1 35.2640 3.80693   2
  39   1   1 0.09499 2.46448   2
  38  -2  -1 1.14324 2.86704   2
  38  -2  -1 4.41742 2.73088   1
  38   2  -1 4.80891 2.85724   1
  38   2  -1 3.49865 2.92273   2
  36  -2  -1 10.2475 3.00680   2
  36  -2  -1 14.8417 2.80104   1
  36   2  -1 7.60172 2.83749   1
  36   2  -1 11.2984 3.21896   2
  34  -2  -1 11.6283 2.76465   2
  34  -2  -1 5.27230 2.29615   1
  34   2  -1 9.70169 2.77676   2
  34   2  -1 12.5256 2.86027   1
  32  -2  -1 15.1787 2.71112   1
  32  -2  -1 19.1817 2.93419   2
  32   2  -1 15.6374 3.00406   1
  32   2  -1 18.0196 3.06900   2
  30  -2  -1 55.9560 4.24538   2
  30  -2  -1 48.6861 4.10032   1
  30   2  -1 48.5905 4.18705   1
  30   2  -1 55.5357 4.31971   2
  28  -2  -1 56.3080 4.30903   2
  28  -2  -1 67.9932 4.36479   1
  28   2  -1 58.9602 4.30626   2
  28   2  -1 56.6605 4.36202   1
  26  -2  -1 50.4686 3.63843   2
  26  -2  -1 50.8667 3.63375   1
  26   2  -1 40.5987 3.53778   1
  26   2  -1 47.6368 3.56937   2
  24  -2  -1 2.23309 1.40416   1
  24  -2  -1 2.80924 1.42264   2
  24   2  -1 2.26596 1.47959   1
  24   2  -1 0.53548 1.37920   2
  22  -2  -1 285.740 14.0745   2
  22  -2  -1 291.923 14.1212   1
  22   2  -1 286.165 14.1690   1
  22   2  -1 278.048 14.0902   2
  20  -2  -1 77.9026 4.63897   1
  20  -2  -1 75.8831 4.63888   2
  20  -2  -1 87.2640 4.79829   1
  20  -2  -1 85.4026 4.76794   2
  20   2  -1 86.7214 4.81784   1
  20   2  -1 87.8056 4.82155   2
  20   2  -1 85.6552 4.82528   1
  18  -2  -1 120.774 6.51756   2
  18  -2  -1 127.530 6.63009   2
 -18  -2   1 134.144 6.24665   1
  18  -2  -1 131.965 6.66014   1
  18  -2  -1 116.495 6.51180   1
  18   2  -1 131.164 6.71035   1
  18   2  -1 128.736 6.65025   2
  18   2  -1 126.314 6.70405   2
  18   2  -1 126.516 6.67916   1
  16  -2  -1 1048.65 49.9804   2
  16  -2  -1 1053.36 50.0176   1
 -16  -2   1 1098.11 49.8503   1
  16  -2  -1 1086.66 50.0698   2
  16  -2  -1 1085.65 50.0817   1
  16   2  -1 1087.73 50.1332   1
  16   2  -1 1051.31 50.1363   1
  16   2  -1 1073.15 50.0909   2
  14  -2  -1 683.736 31.3592   2
  14  -2  -1 676.221 31.3314   1
  14  -2  -1 674.577 31.2969   2
  14  -2  -1 674.217 31.3640   1
  14   2  -1 656.040 31.4055   1
  14   2  -1 652.160 31.3767   2
 -14   2   1 666.292 30.9954   1
  14   2  -1 662.771 31.4273   1
  12  -2  -1 510.670 23.1046   2
  12  -2  -1 497.689 23.0657   1
 -12  -2   1 510.593 23.0370   2
 -12  -2   1 437.159 23.0140   1
  12  -2  -1 490.886 23.0483   2
  12  -2  -1 494.209 23.1146   1
  12   2  -1 484.063 23.1583   1
  12   2  -1 479.371 23.1416   1
 -12   2   1 497.314 22.8752   1
  12   2  -1 501.511 23.1363   2
  10  -2  -1 785.928 36.4383   2
 -10  -2   1 765.318 36.4838   1
  10  -2  -1 800.344 36.5040   1
  10  -2  -1 807.194 36.4808   2
  10  -2  -1 797.257 36.4629   1
  10   2  -1 776.539 36.5337   1
  10   2  -1 775.449 36.5424   1
  10   2  -1 750.093 36.4900   2
   8  -2  -1 2369.30 109.276   2
  -8  -2   1 2459.93 109.333   2
   8  -2  -1 2417.38 109.318   1
   8  -2  -1 2470.69 109.314   2
   8  -2  -1 2390.98 109.290   1
  -8  -2   1 2503.01 109.369   1
   8   2  -1 2317.15 109.348   1
  -8   2   1 2051.80 109.162   2
   8   2  -1 2388.68 109.378   1
   8   2  -1 2279.93 109.318   2
   6  -2  -1 3107.99 139.660   2
  -6  -2   1 3057.58 139.684   2
   6  -2  -1 2992.75 139.652   1
  -6  -2   1 3154.72 139.731   1
   6  -2  -1 3028.18 139.663   1
  -6   2   1 3106.86 139.717   1
   6   2  -1 2822.47 140.007   1
   6   2  -1 2866.76 140.147   2
   6   2  -1 3057.39 139.728   1
  -6   2   1 3038.81 139.624   1
   4  -2  -1 2477.33 114.262   1
   4  -2  -1 2566.88 114.270   1
  -4  -2   1 2593.96 114.555   1
  -4  -2   1 2443.48 114.287   2
  -4  -2   1 2357.75 114.250   1
   4  -2  -1 2514.22 114.250   2
   4   2  -1 2365.23 114.279   1
  -4   2   1 2551.93 114.255   1
  -4   2   1 2489.74 114.239   1
  -4   2   1 2455.15 114.228   2
   4   2  -1 2555.96 114.315   1
   4   2  -1 2319.57 114.484   2
   2  -2  -1 3934.39 183.186   1
  -2  -2   1 4125.23 183.730   1
   2  -2  -1 3943.17 183.489   1
   2  -2  -1 4070.21 183.492   2
  -2  -2   1 4049.78 183.699   2
  -2  -2   1 3766.38 183.665   1
  -2   2   1 3874.09 183.375   1
   2   2  -1 3813.56 183.347   2
   2   2  -1 3746.38 183.647   1
  -2   2   1 3984.07 183.372   2
   2   2  -1 4123.79 183.338   1
  -2   2   1 4119.75 183.333   1
   0  -2  -1 19.9974 1.23075   2
   0  -2  -1 20.4521 1.26318   1
   0  -2   1 20.0792 1.23260   1
   0  -2   1 20.1879 1.22572   1
   0  -2  -1 19.5904 1.23288   1
   0  -2   1 20.7806 1.22681   2
   0   2  -1 20.6754 1.23117   1
   0   2  -1 21.0821 1.23514   1
   0   2  -1 18.8147 1.18995   2
   0   2  -1 18.7447 1.25250   3
   0   2   1 19.1294 1.25618   1
   0   2   1 24.2257 1.29030   2
   0   2   1 19.2075 1.23866   1
   2  -2   1 2717.19 125.608   2
  -2  -2  -1 2777.96 125.600   1
  -2  -2  -1 2593.36 125.491   1
   2  -2   1 2607.11 125.365   2
   2  -2   1 2816.19 125.568   1
  -2   2  -1 2714.86 125.530   2
  -2   2  -1 2614.46 125.956   3
  -2   2  -1 2606.65 125.196   1
   2   2   1 2760.25 125.238   1
   2   2   1 2804.76 125.725   2
   2   2   1 2836.02 125.389   1
   4  -2   1 1522.57 66.3133   2
  -4  -2  -1 1503.48 66.4312   1
   4  -2   1 1376.01 66.2910   2
   4  -2   1 1398.11 66.3034   1
   4  -2   1 1544.13 66.3344   1
  -4  -2  -1 1388.29 66.5386   3
   4   2   1 1462.39 66.4449   1
  -4   2  -1 1354.31 66.6748   3
   4   2   1 1405.72 66.4071   1
   4   2   1 1497.80 66.4427   2
   4   2   1 1359.64 66.3973   2
  -6  -2  -1 1933.63 92.7548   3
  -6  -2  -1 2138.06 92.5371   1
  -6   2  -1 1941.79 92.9299   3
   6   2   1 2050.66 92.5734   2
   6   2   1 1931.66 92.5404   1
   6   2   1 2066.85 92.5810   1
   6   2   1 1961.39 92.5381   2
  -8  -2  -1 27.9301 1.43230   1
  -8  -2  -1 26.2720 1.91928   3
  -8  -2  -1 29.9191 1.43910   1
  -8  -2  -1 29.9695 1.44273   1
   8   2   1 27.7343 1.61073   1
   8   2   1 26.5306 1.58936   2
   8   2   1 26.2952 1.58478   1
  -8   2  -1 23.7631 2.05066   3
   8   2   1 25.6724 1.57544   2
 -10  -2  -1 471.887 22.3016   3
  10   2   1 469.805 21.8895   2
 -10   2  -1 474.811 22.5417   3
  10   2   1 457.286 21.8888   1
  10   2   1 475.678 21.9016   2
 -12  -2  -1 420.187 20.4526   3
  12   2   1 418.556 19.9224   2
  12   2   1 427.668 19.9318   1
 -12   2  -1 430.949 20.7047   3
  12   2   1 434.971 19.9549   2
  12   2   1 426.312 19.9491   2
 -14  -2  -1 961.591 44.3753   3
  14   2   1 948.984 43.7444   2
 -14   2  -1 945.649 44.5824   3
  14   2   1 924.163 43.6969   2
  14   2   1 928.761 43.7017   1
  14   2   1 943.901 43.7529   2
 -16  -2  -1 142.066 7.85435   3
  16   2   1 141.658 7.12399   1
 -16   2  -1 151.625 8.12867   3
  16   2   1 145.228 7.11845   2
  16   2   1 150.754 7.19113   2
  18  -2   1 2.96269 0.63044   1
 -18  -2  -1 4.39266 1.58799   3
  18  -2   1 3.71391 0.67818   1
  18  -2   1 5.28060 0.67948   2
  18   2   1 3.30061 0.82786   2
 -18   2  -1 4.29698 1.74811   3
  18   2   1 3.34534 0.79456   2
  18   2   1 4.50348 0.87057   1
 -20  -2  -1 180.579 9.83094   3
  20  -2   1 184.204 8.69769   2
  20  -2   1 186.968 8.71948   1
  20  -2   1 177.137 8.65823   2
  20  -2   1 179.018 8.69854   1
  20   2   1 180.101 8.92886   2
 -20   2  -1 177.148 10.0336   3
  20   2   1 177.810 8.87982   1
  20   2   1 177.724 8.85512   2
  20   2   1 190.359 8.95985   2
  22  -2   1 46.7195 2.72233   2
  22  -2   1 46.7453 2.77674   1
  22  -2   1 47.4790 2.72715   1
 -22  -2  -1 47.9746 4.04580   3
  22  -2   1 44.9377 2.73407   2
  22   2   1 48.7174 2.94480   2
 -22   2  -1 53.0269 4.36504   3
  22   2   1 49.0410 2.92501   1
  24  -2   1 40.9109 2.61915   1
  24  -2   1 39.2625 2.57179   2
 -24  -2  -1 41.6790 4.35034   3
 -24   2  -1 40.2361 4.51661   3
  24   2   1 39.9107 2.71563   2
  24   2   1 39.4573 2.76390   1
  26  -2   1 50.7697 3.14498   2
  26  -2   1 48.9624 3.13763   1
  26   2   1 48.1950 3.29448   1
  26   2   1 48.3496 3.27275   2
  28  -2   1 47.8348 3.39720   1
  28  -2   1 51.4215 3.48521   2
  28   2   1 61.1329 3.76151   1
  28   2   1 53.3494 3.64111   2
  30  -2   1 38.5161 3.10056   1
  30  -2   1 45.4022 3.33272   2
  30   2   1 41.4768 3.34704   1
  30   2   1 47.9824 3.46171   2
  32  -2   1 13.8765 2.09943   1
  32  -2   1 14.7717 2.27295   2
  32   2   1 13.9869 2.38309   1
  32   2   1 13.3501 2.35934   2
  34  -2   1 -0.9191 1.66873   2
  34   2   1 4.10546 2.09049   1
  34   2   1 4.17711 2.16474   2
  36  -2   1 16.2603 2.51229   2
  36   2   1 16.3047 2.94998   2
  38  -2   1 1.23804 2.68647   2
  38   2   1 1.59727 2.58954   2
  39  -3  -1 8.65931 3.23474   2
  39   3  -1 17.4566 3.67464   2
  39   3  -1 14.7834 3.38178   1
  37  -3  -1 20.1885 3.58927   2
  37  -3  -1 19.3675 3.33401   1
  37   3  -1 29.8736 4.11554   2
  37   3  -1 23.7714 3.69708   1
  35  -3  -1 22.7726 3.39858   1
  35  -3  -1 31.7759 3.86376   2
  35   3  -1 31.4522 3.95836   1
  35   3  -1 32.5819 4.00789   2
  33  -3  -1 19.0362 2.98952   2
  33  -3  -1 16.8655 2.72724   1
  33   3  -1 21.4403 3.31185   2
  33   3  -1 19.5567 3.13281   1
  31  -3  -1 66.0760 4.70288   2
  31  -3  -1 56.0412 4.46059   1
  31   3  -1 61.4483 4.71636   2
  31   3  -1 62.2100 4.76741   1
  29  -3  -1 83.1369 5.56372   1
  29  -3  -1 95.3967 5.76455   2
  29   3  -1 85.8971 5.65144   2
  29   3  -1 95.1333 5.85166   1
  27  -3  -1 39.6080 3.46327   1
  27  -3  -1 43.0513 3.50484   2
  27   3  -1 45.8041 3.68656   2
  27   3  -1 39.3122 3.50211   1
  25  -3  -1 5.82897 1.62603   1
  25  -3  -1 6.15171 1.75440   2
  25   3  -1 7.55370 1.81017   1
  25   3  -1 7.29526 1.74763   2
  23  -3  -1 83.3133 4.76403   2
  23  -3  -1 73.1463 4.66845   1
  23   3  -1 75.7026 4.74655   2
  23   3  -1 75.9413 4.71692   1
  21  -3  -1 107.466 5.72075   2
  21  -3  -1 94.0092 5.55941   1
  21  -3  -1 94.6768 5.60481   1
  21   3  -1 105.383 5.69941   2
  21   3  -1 109.187 5.77514   1
  19  -3  -1 29.8147 2.34105   1
  19  -3  -1 34.7389 2.52602   2
 -19  -3   1 35.0884 2.05875   1
  19  -3  -1 29.9656 2.45483   1
  19  -3  -1 29.1835 2.32957   2
  19   3  -1 38.9609 2.61421   2
  19   3  -1 38.7391 2.63186   1
  17  -3  -1 57.6782 3.56616   2
 -17  -3   1 61.1550 3.33162   1
  17  -3  -1 53.5440 3.51089   1
  17  -3  -1 53.8392 3.45581   1
  17  -3  -1 64.8628 3.52926   2
  17   3  -1 62.8686 3.65047   1
  17   3  -1 72.4843 3.74609   2
  15  -3  -1 100.659 5.37608   2
  15  -3  -1 84.0581 5.20503   1
  15  -3  -1 96.9697 5.25383   2
  15   3  -1 117.142 5.53625   1
  15   3  -1 116.509 5.48702   2
 -13  -3   1 43.4112 2.53015   2
  13  -3  -1 39.0709 2.51626   2
 -13  -3   1 39.1467 2.52634   1
  13  -3  -1 50.0749 2.67661   2
  13  -3  -1 43.0441 2.61677   1
  11  -3  -1 55.8661 2.91790   2
 -11  -3   1 47.4941 2.92961   1
  -9   3   1 44.7023 2.48075   2
   9   3  -1 49.4860 2.72577   1
   9   3  -1 46.0846 2.68148   2
  -7  -3   1 3.62365 0.71940   1
   7  -3  -1 0.16416 0.55395   2
  -7  -3   1 3.49439 0.69803   2
   7   3  -1 2.49690 0.70154   1
  -7   3   1 5.84574 0.68885   1
   5  -3  -1 -0.9545 0.45225   2
   5  -3  -1 0.16684 0.50636   1
   5  -3  -1 0.73088 0.49887   1
  -5  -3   1 0.47246 0.48785   2
  -5  -3   1 1.34702 0.59832   1
   5   3  -1 -0.3534 0.53808   1
   3  -3  -1 0.27013 0.51974   1
   3  -3  -1 0.26240 0.52766   1
   3  -3  -1 -0.9716 0.41860   2
  -3  -3   1 0.45474 0.48931   1
  -3  -3   1 0.81430 0.51742   2
  -3  -3   1 -0.2736 0.50395   1
  -3   3   1 0.07890 0.45282   1
  -3   3   1 -0.1263 0.52171   1
   3   3  -1 -0.4619 0.50574   1
   3   3  -1 0.59208 0.50217   1
  -3   3   1 -0.5059 0.45657   2
   3   3  -1 0.84641 0.47942   2
   1  -3  -1 -0.8167 0.45441   1
  -1  -3   1 -0.7259 0.44566   2
   1  -3  -1 -0.4070 0.43590   2
  -1  -3   1 0.29384 0.48685   2
  -1  -3   1 -0.4095 0.45195   1
  -1  -3   1 1.63627 0.46728   1
   1  -3  -1 -0.7058 0.43063   1
  -1   3   1 -0.8272 0.48726   1
  -1   3   1 -0.6433 0.43359   2
   1   3  -1 -0.5675 0.43080   3
   1   3  -1 -0.4940 0.40827   2
  -1   3   1 1.22228 0.52973   1
   1   3  -1 -0.1386 0.47296   1
  -1  -3  -1 2.34176 0.52854   1
   1  -3   1 -0.1956 0.43301   1
  -1  -3  -1 0.66914 0.50779   1
  -1   3  -1 -0.3170 0.41540   1
   1   3   1 3.60377 0.56566   1
  -1   3  -1 -0.1462 0.36099   2
  -1   3  -1 0.58206 0.49633   3
   1   3   1 0.21644 0.51353   2
   1   3   1 -0.3169 0.48705   1
  -5   3  -1 25.4228 1.90503   3
   5   3   1 31.7759 1.72146   1
  -7  -3  -1 14.8039 1.07134   2
  -7  -3  -1 21.1483 1.40110   3
  -7  -3  -1 14.8138 1.07429   2
   7   3   1 16.5092 1.20051   1
   7   3   1 18.9292 1.20002   1
   7   3   1 18.1390 1.17892   2
   7   3   1 14.9643 1.18011   2
  -7   3  -1 18.0164 1.63192   3
  -9  -3  -1 75.8459 3.96759   3
   9   3   1 73.5260 3.71210   1
   9   3   1 72.0525 3.69641   1
  -9   3  -1 78.4161 4.32687   3
   9   3   1 70.4089 3.67940   2
   9   3   1 68.6371 3.68703   2
 -11  -3  -1 11.8926 1.43916   3
  11   3   1 11.6936 1.05762   2
  11   3   1 12.4364 1.07439   1
 -11   3  -1 10.8422 1.70067   3
 -13  -3  -1 247.192 12.2053   3
 -13   3  -1 252.279 12.5566   3
  13   3   1 240.424 11.7351   1
  13   3   1 246.510 11.7341   2
 -15  -3  -1 253.772 12.6938   3
  15   3   1 254.481 12.1252   2
  15   3   1 245.219 12.1233   1
  15   3   1 259.652 12.1773   2
 -15   3  -1 256.684 13.0303   3
 -17  -3  -1 52.9738 3.56667   3
  17   3   1 50.7405 2.87424   1
  17   3   1 51.4003 2.94149   2
  17   3   1 46.9012 2.85292   2
 -17   3  -1 48.7086 3.87504   3
  19  -3   1 54.5512 3.05922   1
 -19  -3  -1 61.6753 4.20036   3
  19  -3   1 55.4241 3.02654   1
 -19   3  -1 69.6276 4.64114   3
  19   3   1 55.5237 3.31691   2
  19   3   1 65.2239 3.38367   1
  19   3   1 60.5839 3.43342   2
  21  -3   1 56.8190 3.01293   1
 -21  -3  -1 58.4812 4.18479   3
  21  -3   1 48.1522 2.93135   2
  21  -3   1 52.0792 2.96062   1
  21  -3   1 52.5942 2.97093   2
  21   3   1 57.7582 3.24355   2
 -21   3  -1 56.7268 4.52048   3
  21   3   1 59.6313 3.30994   1
 -23  -3  -1 73.7630 4.91715   3
  23  -3   1 60.8429 3.54449   1
  23  -3   1 58.7174 3.51703   2
  23  -3   1 63.0597 3.49017   2
  23   3   1 64.0389 3.78084   1
  23   3   1 65.4630 3.77625   2
 -23   3  -1 70.4680 5.21762   3
  25  -3   1 59.6561 3.58309   1
  25  -3   1 59.1907 3.60882   2
  25   3   1 65.0062 3.79801   2
  25   3   1 62.9070 3.81867   1
  27  -3   1 41.1012 2.86838   2
  27  -3   1 39.6479 2.83791   1
  27   3   1 37.6775 3.00907   2
  27   3   1 42.9976 3.08729   1
  29  -3   1 106.510 5.84325   1
  29  -3   1 105.217 5.93301   2
  29   3   1 113.551 6.22057   1
  29   3   1 108.673 6.16756   2
  31  -3   1 51.6121 3.58487   2
  31  -3   1 50.1935 3.35823   1
  31   3   1 48.6708 3.82039   1
  31   3   1 51.1162 3.90626   2
  33  -3   1 8.41720 1.95916   2
  33   3   1 11.9286 2.43776   1
  33   3   1 11.0301 2.52935   2
  35  -3   1 40.7745 3.64157   2
  35   3   1 55.7644 4.33001   2
  35   3   1 45.2343 4.13681   1
  37  -3   1 10.7269 2.39217   2
  37   3   1 10.4097 2.77841   2
  39   3   1 9.03909 2.98874   2
  38  -4  -1 -0.7788 2.57056   2
  38   4  -1 1.00810 2.87238   1
  38   4  -1 5.92452 3.15366   2
  36  -4  -1 5.44207 2.49854   1
  36  -4  -1 6.38911 2.74445   2
  36   4  -1 9.37589 3.20022   2
  36   4  -1 9.97396 2.91952   1
  34  -4  -1 6.79131 2.62351   2
  34  -4  -1 10.7630 2.53677   1
  34   4  -1 12.0179 2.83033   1
  34   4  -1 13.4003 2.92538   2
  32  -4  -1 -1.6261 1.86544   1
  32  -4  -1 -1.4523 1.97820   2
  32   4  -1 0.30438 2.06415   2
  32   4  -1 -0.3258 2.03495   1
  30  -4  -1 29.6472 3.27753   1
  30  -4  -1 28.8589 3.35913   2
  30   4  -1 41.7821 3.65169   2
  30   4  -1 36.2968 3.67259   1
  28  -4  -1 4.04382 1.90704   2
  28  -4  -1 6.90109 1.86768   1
  28   4  -1 6.94089 2.02050   2
  28   4  -1 8.28847 2.16698   1
  26  -4  -1 10.5110 1.96040   1
  26  -4  -1 14.5003 2.20572   2
  26   4  -1 12.3543 2.20998   1
  26   4  -1 14.5240 2.36015   2
  24  -4  -1 24.0262 2.66667   2
  24  -4  -1 25.0032 2.65656   1
  24   4  -1 32.0099 2.79235   1
  24   4  -1 30.8664 2.74003   2
  22  -4  -1 0.32388 1.18357   1
  22  -4  -1 -0.0460 1.18805   2
  22   4  -1 4.89964 1.41079   2
  22   4  -1 0.79502 1.21325   1
 -20  -4   1 40.3053 2.54225   1
  20  -4  -1 39.7645 2.89348   1
  20  -4  -1 40.2398 2.81517   1
  20  -4  -1 39.4862 2.82323   2
  20  -4  -1 43.1892 2.95102   2
  20   4  -1 45.2371 3.18290   1
  20   4  -1 48.1710 3.13483   1
  20   4  -1 46.6221 3.10924   2
  18  -4  -1 43.2514 2.98128   1
  18  -4  -1 44.9309 2.89311   2
 -18  -4   1 48.6611 2.80576   1
  18  -4  -1 48.1214 3.04376   2
  18  -4  -1 44.8803 2.90547   1
  18   4  -1 45.2877 3.09352   2
  18   4  -1 48.6016 3.19616   1
  18   4  -1 52.8919 3.23689   1
  16  -4  -1 31.4632 2.14471   1
  16  -4  -1 34.3170 2.27279   1
  16  -4  -1 25.9438 2.17519   2
  16  -4  -1 30.9974 2.17531   2
  16   4  -1 30.4529 2.32109   2
  16   4  -1 32.5098 2.36988   1
  16   4  -1 29.6973 2.40772   1
  14  -4  -1 69.0666 3.99580   2
  14  -4  -1 71.6755 3.93473   1
 -14  -4   1 74.8354 4.00705   1
  14  -4  -1 70.4100 3.91849   2
  14  -4  -1 75.8173 4.01602   1
 -14  -4   1 73.4257 3.94400   2
 -14   4   1 72.2396 3.58498   1
  14   4  -1 73.9976 4.09735   1
  14   4  -1 72.8802 4.09097   2
  14   4  -1 72.5218 4.16790   1
  12  -4  -1 176.049 8.64519   2
 -12  -4   1 176.966 8.74210   1
  12  -4  -1 178.218 8.67888   1
  12  -4  -1 177.419 8.70856   1
  12  -4  -1 184.063 8.71267   2
  12   4  -1 175.930 8.77767   2
  12   4  -1 179.049 8.79642   1
  12   4  -1 176.681 8.86945   1
 -12   4   1 168.348 8.41947   1
  10  -4  -1 1110.46 48.3672   1
  10  -4  -1 1033.39 48.2932   1
  10  -4  -1 1115.25 48.3580   2
 -10  -4   1 1076.14 48.3900   2
  10  -4  -1 1051.09 48.2828   2
 -10  -4   1 1063.65 48.4156   1
  10   4  -1 977.194 48.3648   2
 -10   4   1 949.238 48.3088   2
  10   4  -1 991.845 48.3896   1
  10   4  -1 1019.47 48.4789   1
   8  -4  -1 238.255 11.0877   1
   8  -4  -1 226.472 11.0439   1
  -8  -4   1 240.086 11.1610   1
  -8  -4   1 230.454 11.1154   2
   8  -4  -1 233.211 11.0705   2
   8   4  -1 225.939 11.1386   1
   8   4  -1 222.778 11.1192   2
   8   4  -1 231.087 11.2178   1
  -8   4   1 224.594 10.9695   1
  -6  -4   1 87.2103 4.52562   1
   6  -4  -1 93.2370 4.43510   2
  -6  -4   1 88.4056 4.50343   2
   6  -4  -1 85.0781 4.42926   1
   6  -4  -1 85.7513 4.44191   1
   6   4  -1 88.0792 4.54367   1
  -6   4   1 77.0646 4.32810   2
   6   4  -1 87.7746 4.49419   1
   6   4  -1 85.6548 4.48044   2
  -6   4   1 88.9225 4.39172   1
  -4  -4   1 24.3220 1.70117   1
  -4  -4   1 26.5637 1.73057   2
   4  -4  -1 28.5904 1.72925   1
   4  -4  -1 26.7221 1.67797   2
   4  -4  -1 26.4197 1.70983   1
   4   4  -1 25.4763 1.70509   2
  -4   4   1 26.1433 1.67860   2
  -4   4   1 29.5428 1.69620   1
   4   4  -1 24.1043 1.70421   1
   2  -4  -1 374.548 17.5008   2
   2  -4  -1 369.825 17.5150   1
  -2  -4   1 363.952 17.5194   1
  -2  -4   1 384.724 17.5451   1
  -2  -4   1 362.038 17.5086   2
  -2  -4   1 366.400 17.5110   2
   2  -4  -1 368.161 17.5081   1
   2   4  -1 359.488 17.5086   2
  -2   4   1 378.966 17.5212   1
  -2   4   1 370.367 17.5024   1
   2   4  -1 362.866 17.5179   1
   2   4  -1 362.192 17.3693   3
  -2   4   1 380.340 17.5170   2
   0  -4  -1 276.657 12.6919   2
   0  -4   1 262.229 12.6449   2
   0  -4   1 271.334 12.6892   1
   0  -4  -1 275.586 12.7207   1
   0  -4  -1 266.250 12.6966   1
   0   4   1 273.306 12.7217   1
   0   4  -1 274.742 12.6765   2
   0   4  -1 259.498 12.6599   3
   0   4   1 270.544 12.7159   2
   0   4  -1 256.183 12.6420   1
   0   4  -1 266.298 12.6733   1
   0   4   1 257.731 12.6746   1
  -2  -4  -1 88.3902 4.49854   2
  -2  -4  -1 94.3259 4.70470   1
   2  -4   1 91.9394 4.44756   2
  -2  -4  -1 87.0278 4.50538   1
   2  -4   1 94.2328 4.48364   1
   2  -4   1 89.9989 4.44643   1
  -2   4  -1 90.1024 4.62495   3
  -2   4  -1 88.4925 4.45478   1
   2   4   1 94.2887 4.55974   2
   2   4   1 91.5467 4.56010   1
   2   4   1 88.6832 4.51150   1
  -2   4  -1 86.3261 4.40989   1
  -4  -4  -1 915.574 42.5120   2
   4  -4   1 927.598 42.4571   1
  -4  -4  -1 898.841 42.5120   1
   4  -4   1 952.625 42.4646   2
   4  -4   1 907.793 42.4147   2
   4  -4   1 903.498 42.4226   1
  -4   4  -1 909.851 42.7622   3
   4   4   1 899.229 42.5280   1
  -4   4  -1 918.963 42.3852   1
   4   4   1 911.798 42.5566   2
  -4   4  -1 935.920 42.3860   2
   4   4   1 913.060 42.5670   1
   6  -4   1 175.274 8.43433   1
   6  -4   1 185.053 8.45303   2
   6  -4   1 181.435 8.42067   2
  -6  -4  -1 178.648 8.61576   3
   6  -4   1 179.212 8.45426   1
  -6  -4  -1 181.956 8.56217   1
   6   4   1 175.520 8.60889   1
  -6   4  -1 170.316 8.92316   3
   6   4   1 178.170 8.58544   1
   6   4   1 179.115 8.61330   2
  -8  -4  -1 6.76983 0.98273   3
   8  -4   1 7.32153 0.64937   1
  -8  -4  -1 7.22259 0.80140   2
   8  -4   1 6.61387 0.62185   2
   8  -4   1 6.47371 0.61323   2
   8  -4   1 9.15353 0.71072   1
  -8  -4  -1 7.66877 0.81897   2
   8   4   1 7.55185 0.91081   2
   8   4   1 7.74779 0.92865   1
  -8   4  -1 7.37481 1.35977   3
   8   4   1 8.44335 0.95899   2
   8   4   1 8.49556 0.97238   1
  10  -4   1 57.2661 2.83833   1
 -10  -4  -1 62.4385 3.34642   3
  10  -4   1 56.5356 2.83452   1
  10   4   1 60.2362 3.15869   1
  10   4   1 58.0927 3.14388   1
  10   4   1 55.1071 3.11620   2
  10   4   1 58.2132 3.13880   2
 -10   4  -1 57.0843 3.73016   3
 -12  -4  -1 34.0583 2.36986   3
 -12  -4  -1 35.8484 1.91655   1
  12   4   1 34.6625 2.11775   2
  12   4   1 34.0888 2.11183   1
 -12   4  -1 34.2775 2.81221   3
  12   4   1 30.4862 2.07513   2
  12   4   1 34.4796 2.13005   1
 -14  -4  -1 13.2530 1.69499   3
 -14   4  -1 11.7397 1.94652   3
  14   4   1 16.1961 1.36145   2
  14   4   1 17.3415 1.40910   1
 -16  -4  -1 79.7031 4.66289   3
  16  -4   1 79.5664 3.79940   1
  16   4   1 75.1735 4.18742   1
  16   4   1 74.6349 4.20852   2
  16   4   1 76.5209 4.19721   1
  16   4   1 78.8744 4.18043   2
 -16   4  -1 82.6203 5.19926   3
  18  -4   1 294.679 13.6563   1
 -18  -4  -1 280.701 14.5266   3
  18  -4   1 295.914 13.6878   1
  18  -4   1 298.021 13.6618   2
  18   4   1 286.821 13.9891   1
  18   4   1 288.526 14.0220   2
  18   4   1 285.170 14.0064   1
  18   4   1 290.903 13.9951   2
 -18   4  -1 295.646 15.0980   3
 -20  -4  -1 7.69590 1.97361   3
  20   4   1 7.08743 1.18638   2
  20   4   1 7.20014 1.16753   1
  20   4   1 4.49375 1.48423   2
 -20   4  -1 5.25072 2.07637   3
  22  -4   1 43.5918 2.53104   2
  22  -4   1 44.4796 2.49805   1
  22  -4   1 43.4992 2.43515   2
  22  -4   1 39.4132 2.44192   1
 -22  -4  -1 38.1824 3.55282   3
 -22   4  -1 38.6358 4.00057   3
  22   4   1 42.1660 2.84666   1
  22   4   1 40.3178 2.81232   2
  24  -4   1 19.9695 1.66843   1
  24  -4   1 19.9465 1.79773   2
  26  -4   1 2.07313 1.14889   1
  26  -4   1 2.07481 1.26864   2
  26   4   1 9.67633 1.58775   2
  26   4   1 7.10340 1.49880   1
  28  -4   1 15.1740 1.95698   2
  28  -4   1 13.3605 1.83746   1
  28   4   1 22.4153 2.28902   2
  30  -4   1 2.09616 1.46709   1
  30  -4   1 2.66920 1.52124   2
  30   4   1 8.29777 1.89216   2
  30   4   1 5.21104 1.85114   1
  32  -4   1 2.49873 1.60963   2
  32   4   1 3.47469 2.02011   2
  32   4   1 0.08323 1.84207   1
  34  -4   1 7.67990 2.00273   2
  34   4   1 11.1351 2.47347   1
  34   4   1 13.8072 2.55102   2
  36  -4   1 4.04099 1.91527   2
  36   4   1 12.6709 2.73553   2
  36   4   1 11.6113 2.69413   1
  38   4   1 4.49110 2.68389   2
  39  -5  -1 24.4927 3.68651   2
  39   5  -1 28.7322 4.29893   2
  39   5  -1 25.3826 4.06740   1
  37  -5  -1 4.84323 2.77287   2
  37  -5  -1 4.51688 2.54759   1
  37   5  -1 2.87751 2.93337   2
  37   5  -1 0.75275 2.60989   1
  35  -5  -1 90.9396 5.90369   1
  35  -5  -1 82.5756 5.98742   2
  35   5  -1 77.9677 6.16256   1
  35   5  -1 91.8561 6.34252   2
  33  -5  -1 7.76417 2.34619   1
  33  -5  -1 6.32055 2.42934   2
  33   5  -1 9.30194 2.77573   2
  33   5  -1 10.4812 2.78938   1
  31  -5  -1 36.7683 3.75742   2
  31  -5  -1 41.3655 3.83392   1
  31   5  -1 44.2154 4.18709   2
  31   5  -1 44.1287 4.19886   1
  29  -5  -1 36.3562 3.61105   1
  29  -5  -1 39.5197 3.62958   2
  29   5  -1 38.3996 3.71801   2
  29   5  -1 39.7249 3.81365   1
  27  -5  -1 10.7799 2.05533   1
  27  -5  -1 14.7632 2.30595   2
  27   5  -1 10.3398 2.16510   1
  27   5  -1 9.64292 2.14749   2
  25  -5  -1 86.3310 5.07404   2
  25  -5  -1 80.9582 5.02960   1
  25   5  -1 76.0794 5.10256   2
  25   5  -1 85.4125 5.23842   1
  23  -5  -1 83.4705 4.95713   1
  23  -5  -1 84.4858 4.93461   2
  23   5  -1 77.2452 5.00646   2
  23   5  -1 81.8279 5.07091   1
  21  -5  -1 52.6581 3.56808   1
  21  -5  -1 48.2515 3.52295   2
  21   5  -1 62.9104 3.82283   2
  21   5  -1 58.4346 3.81119   1
  19  -5  -1 59.5445 3.54072   2
  19  -5  -1 62.7173 3.58140   1
 -19  -5   1 55.6639 3.39426   1
  19  -5  -1 51.1029 3.54976   1
  19  -5  -1 60.3419 3.65595   2
  19   5  -1 61.6329 3.79361   1
  19   5  -1 62.7576 3.80938   2
 -17  -5   1 96.8715 5.02723   1
  17  -5  -1 89.2913 5.09690   2
  17  -5  -1 75.1241 4.89521   1
  17  -5  -1 100.900 5.05652   2
  17  -5  -1 82.1658 5.03735   1
  17   5  -1 110.308 5.33070   2
  17   5  -1 108.848 5.31653   1
 -15  -5   1 55.9947 3.34510   1
  15  -5  -1 43.4741 3.25546   1
  15  -5  -1 58.5136 3.35678   1
  15  -5  -1 60.7492 3.36605   2
  15   5  -1 60.7466 3.51246   1
 -15   5   1 59.8921 2.83374   1
  15   5  -1 59.6362 3.49570   2
 -13  -5   1 105.211 6.18997   1
  13  -5  -1 128.820 6.19243   2
  13  -5  -1 106.715 6.09927   1
 -13  -5   1 121.084 6.20678   2
  13   5  -1 129.049 6.35909   1
  13   5  -1 131.846 6.36000   2
 -13   5   1 125.923 5.88734   1
 -11  -5   1 56.1641 3.36961   1
  11  -5  -1 55.0862 3.24664   2
  11  -5  -1 57.3424 3.28440   1
  11   5  -1 65.7420 3.48601   2
  11   5  -1 64.1462 3.46942   1
  -9  -5   1 31.7002 2.34539   2
   9  -5  -1 36.3272 2.36342   1
  -9  -5   1 35.3259 2.43486   1
   9   5  -1 49.7502 2.60552   2
  -9   5   1 43.7818 2.28156   1
  -9   5   1 44.1713 2.26903   2
  -7  -5   1 53.9327 3.05341   2
   7  -5  -1 47.9059 2.92033   1
  -7  -5   1 55.8169 3.10997   1
   7   5  -1 50.8200 3.01894   1
   7   5  -1 60.4257 3.08264   2
  -7   5   1 52.5554 2.89475   1
   5  -5  -1 1.81497 0.62301   1
  -5  -5   1 2.23489 0.69215   1
  -5  -5   1 1.67287 0.66229   2
   5  -5  -1 0.11053 0.53047   2
   5  -5  -1 0.22506 0.58998   1
   5   5  -1 2.25483 0.67914   2
  -5   5   1 2.78295 0.67745   1
  -5   5   1 2.73849 0.62969   2
   5   5  -1 3.17181 0.73585   1
   3  -5  -1 16.2390 1.33845   1
  -3  -5   1 19.1510 1.38114   2
  -3  -5   1 17.3690 1.35596   2
   3   5  -1 22.7764 1.43735   1
  -3   5   1 13.1464 1.26867   1
   3   5  -1 19.3215 1.37965   2
  -3   5   1 18.0306 1.34593   2
   1  -5  -1 33.1054 1.83344   1
  -1  -5   1 33.0794 1.76531   2
   1  -5  -1 23.8631 1.72712   1
  -1   5   1 22.1854 1.68644   2
   1   5  -1 24.3351 1.69719   1
   1   5  -1 28.5994 1.73297   2
  -1  -5  -1 19.3298 1.54417   2
   1  -5   1 28.9394 1.59503   1
   1  -5   1 26.4995 1.54548   2
  -1  -5  -1 22.9975 1.60546   1
   1   5   1 27.5689 1.65726   1
   1   5   1 20.3024 1.59251   1
  -3  -5  -1 68.8175 3.48510   2
  -3  -5  -1 71.6990 3.52331   1
   3  -5   1 70.1431 3.43110   2
   3  -5   1 69.3988 3.42219   1
   3  -5   1 53.8398 3.39658   1
   3   5   1 66.4612 3.51389   1
  -5  -5  -1 100.893 4.60405   2
   5  -5   1 93.6700 4.48424   1
  -5  -5  -1 98.2627 4.61671   1
   5  -5   1 92.2539 4.46913   2
  -5   5  -1 81.5400 4.84658   3
   5   5   1 100.499 4.63346   1
   5   5   1 80.0766 4.58956   1
   5   5   1 75.9859 4.57503   2
  -7  -5  -1 2.80087 0.60966   2
   7  -5   1 0.95898 0.46851   1
   7  -5   1 1.26906 0.47566   1
  -7  -5  -1 2.97511 0.66822   3
   7  -5   1 0.61520 0.46488   2
  -7  -5  -1 1.95241 0.59188   1
   7  -5   1 1.08913 0.45565   2
   7   5   1 2.57296 0.69013   2
   7   5   1 1.75620 0.64431   1
  -7   5  -1 2.45718 0.96704   3
   7   5   1 3.30172 0.70484   1
   9  -5   1 22.8626 1.42450   2
   9  -5   1 20.9520 1.40155   2
   9  -5   1 22.0918 1.40679   1
  -9  -5  -1 26.9835 1.76547   3
   9  -5   1 20.5855 1.41456   1
   9   5   1 25.6805 1.70174   1
   9   5   1 24.4573 1.69987   2
  -9   5  -1 26.9758 2.26356   3
   9   5   1 25.0688 1.72217   1
  11  -5   1 100.862 5.04531   2
  11  -5   1 104.181 5.06695   1
 -11  -5  -1 112.592 5.49096   3
  11   5   1 104.092 5.38221   1
 -11   5  -1 102.581 5.99520   3
  11   5   1 102.597 5.36441   2
  11   5   1 107.460 5.39055   1
 -13  -5  -1 203.941 9.98717   3
  13  -5   1 198.737 9.43342   1
  13  -5   1 190.902 9.40906   2
  13   5   1 209.631 9.81699   1
  13   5   1 212.194 9.81125   1
 -13   5  -1 212.278 10.5847   3
  13   5   1 178.215 9.74708   2
  13   5   1 200.146 9.78184   2
  15  -5   1 86.7786 4.31115   2
  15  -5   1 86.7587 4.33912   1
 -15  -5  -1 98.3210 5.11707   3
  15  -5   1 81.5059 4.36791   1
 -15  -5  -1 82.9423 4.43799   1
  15   5   1 95.2434 4.79780   1
 -15   5  -1 95.3783 5.71243   3
  15   5   1 92.0959 4.76456   1
  15   5   1 93.6639 4.76933   2
  15   5   1 87.2303 4.73039   2
  17  -5   1 60.3464 2.93911   1
  17  -5   1 55.6053 2.88978   2
  17  -5   1 52.2495 2.95978   1
  17  -5   1 51.5101 2.94522   2
 -17  -5  -1 60.8194 3.79907   3
  17   5   1 61.1410 3.44264   1
  17   5   1 58.0490 3.41301   2
  17   5   1 57.0590 3.37786   2
 -17   5  -1 55.6357 4.29808   3
  17   5   1 58.9257 3.34924   1
 -19  -5  -1 129.942 7.23812   3
  19  -5   1 119.401 6.35304   2
  19  -5   1 131.080 6.34593   1
  19  -5   1 127.343 6.30597   2
  19   5   1 128.995 6.73496   2
 -19   5  -1 148.114 8.02439   3
  19   5   1 119.087 6.99415   2
  19   5   1 135.673 6.75281   1
  19   5   1 141.255 6.83964   1
  21  -5   1 10.6976 1.23120   1
  21  -5   1 13.2704 1.21849   2
  21  -5   1 10.8338 1.20112   2
  21  -5   1 10.2904 1.16386   1
 -21  -5  -1 16.5171 2.38819   3
  21   5   1 17.0969 1.80107   1
 -21   5  -1 14.0331 2.92293   3
  21   5   1 15.4136 1.72428   2
  23  -5   1 97.0331 5.05142   2
 -23  -5  -1 103.244 6.19616   3
  23  -5   1 87.8086 5.00512   2
  23  -5   1 97.9685 5.05534   1
 -23   5  -1 96.3032 6.73639   3
  23   5   1 101.538 5.45688   1
  23   5   1 102.839 5.47689   2
  25  -5   1 65.4813 3.69432   2
  25  -5   1 64.9527 3.65622   1
  25   5   1 61.0164 4.08173   1
  25   5   1 65.9174 4.07881   2
  27  -5   1 82.2173 4.73367   2
  27  -5   1 88.0770 4.69577   1
  27   5   1 83.2490 5.13887   1
  27   5   1 91.8764 5.21505   2
  29  -5   1 98.5150 5.14230   2
  29  -5   1 89.3712 4.99404   1
  29   5   1 87.5165 5.46234   2
  29   5   1 88.3935 5.51058   1
  31  -5   1 -2.5137 1.42381   2
  31   5   1 0.20666 1.77564   2
  31   5   1 3.68025 1.91854   1
  33  -5   1 24.5423 2.63517   2
  33   5   1 33.0078 3.42807   1
  33   5   1 38.9880 3.71032   2
  35  -5   1 28.1684 2.76882   2
  35   5   1 29.8124 3.63343   2
  35   5   1 31.8609 3.58004   1
  37   5   1 38.1656 4.24147   1
  37   5   1 47.2278 4.50816   2
  38  -6  -1 2.19934 2.62272   2
  38   6  -1 -1.4335 2.81799   1
  38   6  -1 8.43795 3.30949   2
  36  -6  -1 12.1557 2.94652   2
  36  -6  -1 19.0505 3.05881   1
  36   6  -1 16.7867 3.53521   2
  36   6  -1 18.3558 3.47701   1
  34  -6  -1 17.2580 3.01263   2
  34  -6  -1 14.3072 2.78437   1
  34   6  -1 20.6856 3.32714   2
  34   6  -1 13.7325 3.16049   1
  32  -6  -1 6.72087 2.35438   1
  32  -6  -1 7.64538 2.38529   2
  32   6  -1 7.54018 2.58296   2
  32   6  -1 10.7586 2.76106   1
  30  -6  -1 41.5002 3.93588   2
  30  -6  -1 45.8533 3.87855   1
  30   6  -1 46.3330 4.13153   2
  30   6  -1 49.3131 4.21510   1
  28  -6  -1 1.49834 1.83881   2
  28  -6  -1 6.69786 1.99378   1
  28   6  -1 9.02821 2.18345   2
  28   6  -1 3.19858 1.89629   1
  26  -6  -1 79.3083 4.97091   1
  26  -6  -1 78.3815 4.96929   2
  26   6  -1 78.7871 5.14013   2
  26   6  -1 78.4514 5.16796   1
  24  -6  -1 155.279 8.34680   1
  24  -6  -1 155.862 8.36734   2
  24   6  -1 157.349 8.55648   1
  24   6  -1 158.840 8.54681   2
  22  -6  -1 110.881 6.21658   2
  22  -6  -1 110.083 6.17582   1
  22   6  -1 111.799 6.36011   1
  22   6  -1 113.185 6.32986   2
  20  -6  -1 308.522 15.3749   1
  20  -6  -1 305.059 14.4751   2
  20  -6  -1 298.305 14.4535   1
  20   6  -1 279.702 14.5517   2
  20   6  -1 282.887 14.5620   1
  18  -6  -1 315.889 15.2385   2
  18  -6  -1 319.136 15.3482   1
 -18  -6   1 324.433 15.2772   1
  18  -6  -1 308.921 15.3264   2
  18  -6  -1 314.691 15.2772   1
  18   6  -1 317.067 15.4866   2
  18   6  -1 308.456 15.4573   1
  16  -6  -1 359.259 17.5364   1
  16  -6  -1 372.911 17.5553   2
  16  -6  -1 365.089 17.4968   1
  16  -6  -1 355.154 17.4448   2
 -16  -6   1 381.614 17.5926   1
  16   6  -1 360.314 17.6833   1
  16   6  -1 361.441 17.6704   2
  14  -6  -1 177.246 8.87528   1
  14  -6  -1 180.136 8.84383   1
 -14  -6   1 168.017 8.85264   2
  14  -6  -1 181.447 8.87892   2
  14  -6  -1 174.014 8.79501   2
 -14  -6   1 180.129 8.94524   1
 -14   6   1 180.576 8.48634   1
  14   6  -1 180.258 9.02734   1
  14   6  -1 178.504 9.00908   2
  12  -6  -1 797.196 37.8047   1
 -12  -6   1 833.507 37.9424   1
  12  -6  -1 840.774 37.8551   2
  12  -6  -1 802.000 37.8591   2
 -12  -6   1 809.778 37.9126   2
  12  -6  -1 816.097 37.8577   1
  12   6  -1 772.456 37.9212   2
  12   6  -1 794.605 37.9481   1
  10  -6  -1 1164.11 52.9347   1
  10  -6  -1 1221.68 52.9941   1
 -10  -6   1 1195.45 53.0743   1
  10  -6  -1 1204.24 52.9727   2
 -10  -6   1 1144.36 53.0232   2
  10   6  -1 1126.02 53.0532   1
  10   6  -1 1098.10 53.0311   2
 -10   6   1 966.054 52.7370   1
 -10   6   1 1120.22 52.7495   2
   8  -6  -1 1766.38 81.9754   1
   8  -6  -1 1829.87 81.9911   2
  -8  -6   1 1783.77 82.0711   2
  -8  -6   1 1787.96 82.0976   1
   8  -6  -1 1800.39 81.9977   1
   8   6  -1 1745.11 82.0672   2
   8   6  -1 1700.62 82.0627   1
  -8   6   1 1735.13 81.8894   1
  -6  -6   1 149.480 7.65707   2
  -6  -6   1 157.904 7.72847   1
   6  -6  -1 151.576 7.61344   1
   6  -6  -1 153.746 7.63398   1
   6  -6  -1 164.762 7.65724   2
   6   6  -1 151.297 7.67201   2
  -6   6   1 154.194 7.55214   2
   6   6  -1 153.984 7.69113   1
  -6   6   1 150.569 7.55649   1
   4  -6  -1 1051.49 48.2758   1
  -4  -6   1 1007.80 48.2868   2
  -4  -6   1 1050.06 48.3377   1
   4  -6  -1 1035.40 48.2738   1
   4  -6  -1 1052.34 48.2540   2
  -4  -6   1 1032.47 48.2927   2
   4   6  -1 1054.80 48.3192   1
   4   6  -1 1027.47 48.2974   2
  -4   6   1 1004.88 48.2248   2
   4   6  -1 1035.57 47.9495   3
  -4   6   1 1043.42 48.2396   1
  -2  -6   1 33.5053 2.06605   2
   2  -6  -1 31.8601 2.07689   2
   2  -6  -1 32.8740 2.08679   1
   2   6  -1 31.7406 1.85977   3
  -2   6   1 35.0779 2.09053   1
  -2   6   1 35.5160 2.10412   2
   2   6  -1 32.8549 2.08834   1
   2   6  -1 34.3959 2.08776   2
   0  -6  -1 3517.90 162.977   2
   0  -6   1 3535.20 162.972   1
   0  -6   1 3494.83 162.944   1
   0  -6   1 3505.82 162.941   2
   0  -6  -1 3664.96 163.013   1
   0   6  -1 3603.67 163.315   2
   0   6   1 3549.39 163.001   1
   0   6   1 3541.78 163.003   2
   0   6  -1 3406.75 163.299   3
   0   6  -1 3466.01 163.294   1
   2  -6   1 1898.90 86.3481   1
   2  -6   1 1832.54 86.3132   2
  -2  -6  -1 1837.58 86.3647   2
   2  -6   1 1858.94 86.3316   1
  -2  -6  -1 1849.67 86.3876   1
   2   6   1 1845.73 86.4146   2
  -2   6  -1 1855.11 86.4745   3
  -2   6  -1 1882.19 86.3256   1
   2   6   1 1903.84 86.4278   1
  -2   6  -1 1884.60 86.3208   2
  -4  -6  -1 703.485 32.6128   1
   4  -6   1 707.112 32.5413   1
  -4  -6  -1 689.085 32.5971   2
   4  -6   1 681.552 32.5078   1
   4  -6   1 671.180 32.4999   2
  -4   6  -1 683.943 32.8292   3
   4   6   1 720.920 32.6837   1
   4   6   1 704.056 32.6607   2
  -4   6  -1 716.412 32.5006   1
   6  -6   1 252.683 11.9297   1
  -6  -6  -1 254.526 12.0434   1
   6  -6   1 243.229 11.9238   1
   6  -6   1 254.889 11.9352   2
  -6  -6  -1 253.871 12.0264   2
   6  -6   1 253.044 11.9159   2
   6   6   1 251.145 12.1007   2
   6   6   1 251.636 12.0733   1
   6   6   1 248.560 12.1087   1
  -6   6  -1 246.755 12.4089   3
   8  -6   1 87.3608 4.36097   1
   8  -6   1 85.1019 4.34716   2
   8  -6   1 88.9928 4.34010   2
  -8  -6  -1 83.2572 4.44374   2
  -8  -6  -1 88.9101 4.43267   3
   8  -6   1 87.4649 4.35858   1
   8   6   1 83.9062 4.56669   1
   8   6   1 89.3303 4.58527   2
  -8   6  -1 88.7729 4.14529   1
   8   6   1 80.4365 4.51009   1
  -8   6  -1 84.3012 4.98480   3
  10  -6   1 551.284 26.5825   2
 -10  -6  -1 563.757 26.7913   3
 -10  -6  -1 595.645 26.8191   1
  10  -6   1 585.148 26.6032   2
  10  -6   1 580.423 26.6159   1
  10  -6   1 567.137 26.6094   1
  10   6   1 577.048 26.8523   1
  10   6   1 556.238 26.8598   1
 -10   6  -1 570.028 27.4246   3
  10   6   1 561.666 26.8521   2
  12  -6   1 820.293 39.7907   1
  12  -6   1 856.306 39.8218   1
 -12  -6  -1 850.468 40.1159   3
 -12  -6  -1 935.411 40.0488   1
 -12  -6  -1 896.032 39.9860   2
  12  -6   1 874.042 39.8182   2
  12  -6   1 827.440 39.7836   2
 -12   6  -1 845.278 40.7650   3
  12   6   1 851.591 40.1094   1
  12   6   1 843.939 40.1067   2
  12   6   1 837.843 40.0978   1
  14  -6   1 894.880 41.6403   2
  14  -6   1 878.766 41.6047   2
  14  -6   1 878.281 41.6210   1
 -14  -6  -1 931.358 42.1101   3
  14  -6   1 890.326 41.6503   1
  14   6   1 893.672 41.9761   2
 -14   6  -1 895.752 42.8039   3
  14   6   1 915.866 42.0120   1
  14   6   1 901.353 41.9921   1
  16  -6   1 103.195 5.07382   1
  16  -6   1 108.433 5.12698   2
 -16  -6  -1 112.275 5.21439   1
  16  -6   1 101.360 5.11573   1
  16  -6   1 98.6676 5.04446   2
 -16  -6  -1 99.0108 5.65118   3
  16   6   1 99.3725 5.47073   2
  16   6   1 101.422 5.49508   1
  16   6   1 100.250 5.48782   1
 -16   6  -1 104.554 6.42960   3
 -18  -6  -1 90.2090 5.39336   3
  18  -6   1 95.5299 4.67449   2
 -18  -6  -1 95.8541 4.64715   1
  18  -6   1 97.4505 4.74597   2
  18  -6   1 90.4685 4.72540   1
  18  -6   1 90.9475 4.68512   1
  18   6   1 94.4273 5.16640   1
  18   6   1 90.7846 5.11555   1
  18   6   1 88.3475 5.09096   2
 -18   6  -1 92.2517 6.12778   3
  18   6   1 106.601 5.88324   2
  20  -6   1 64.9797 3.85537   2
  20  -6   1 71.1288 3.86100   1
  20  -6   1 75.0484 3.84217   2
 -20  -6  -1 83.2017 4.80087   3
  20  -6   1 66.7525 3.88184   1
  20   6   1 84.6723 4.39706   1
  20   6   1 82.8631 4.35739   2
 -20   6  -1 71.1365 5.45001   3
 -22  -6  -1 16.4200 2.49756   3
  22  -6   1 14.4567 1.43822   2
  22  -6   1 12.0096 1.42606   1
  22  -6   1 14.7449 1.44593   2
 -22   6  -1 12.8766 3.03182   3
  22   6   1 17.1660 2.08196   1
  22   6   1 14.3313 1.87883   2
  24  -6   1 81.8618 4.54442   2
  24  -6   1 84.1180 4.54902   1
  24   6   1 87.5178 5.03278   2
  24   6   1 88.2088 5.04663   1
  26  -6   1 52.5581 3.35580   1
  26  -6   1 58.6551 3.40494   2
  26   6   1 55.1704 3.87812   1
  26   6   1 59.1613 3.94069   2
  28  -6   1 68.5228 4.18734   2
  28  -6   1 68.6219 4.14474   1
  28   6   1 72.6655 4.71184   2
  28   6   1 81.6503 4.79302   1
  30  -6   1 0.37597 1.39252   2
  30  -6   1 0.50331 1.29730   1
  30   6   1 3.15366 1.83021   2
  30   6   1 1.25102 1.70305   1
  32  -6   1 0.61450 1.45701   2
  32   6   1 2.12542 2.05396   1
  32   6   1 2.50176 2.05003   2
  34  -6   1 5.56367 1.81585   2
  34   6   1 8.82405 2.46668   1
  34   6   1 7.58633 2.48355   2
  36   6   1 4.34939 2.66190   2
  36   6   1 1.70873 2.42404   1
  38   6   1 3.70690 2.89224   2
  38   6   1 0.00604 2.70790   1
  37  -7  -1 37.9236 4.19422   2
  37   7  -1 47.6722 4.96918   2
  37   7  -1 43.1595 4.87062   1
  35  -7  -1 38.0350 4.09061   1
  35  -7  -1 44.5707 4.34973   2
  35   7  -1 56.9768 5.13169   2
  35   7  -1 43.6647 4.77533   1
  33  -7  -1 30.8097 3.54630   1
  33  -7  -1 37.4077 3.78186   2
  33   7  -1 38.7019 4.36804   1
  33   7  -1 33.8717 4.13834   2
  31  -7  -1 125.973 7.40993   2
  31  -7  -1 119.962 7.32119   1
  31   7  -1 124.588 7.68273   2
  31   7  -1 129.792 7.72924   1
  29  -7  -1 1.00888 1.83568   2
  29  -7  -1 0.38329 1.86277   1
  29   7  -1 0.50856 1.91010   1
  29   7  -1 3.08005 2.05470   2
  27  -7  -1 6.30051 1.93454   2
  27  -7  -1 10.2002 2.08355   1
  27   7  -1 9.67795 2.23761   1
  27   7  -1 6.29867 1.99001   2
  25  -7  -1 117.559 6.72474   1
  25  -7  -1 116.863 6.71208   2
  25   7  -1 125.567 7.04644   1
  25   7  -1 118.332 6.94945   2
  23  -7  -1 63.2513 4.30677   1
  23  -7  -1 67.6774 4.33389   2
  23   7  -1 73.7952 4.57228   2
  23   7  -1 67.4318 4.57717   1
  21  -7  -1 61.9295 4.12511   2
  21  -7  -1 70.6411 4.19651   1
  21   7  -1 62.8190 4.26158   2
  21   7  -1 72.4851 4.42465   1
  19  -7  -1 48.6013 3.27517   1
  19  -7  -1 48.1765 3.25850   2
 -19  -7   1 49.2212 3.13267   1
  19  -7  -1 47.3710 3.24253   1
  19   7  -1 51.3043 3.46863   1
  19   7  -1 50.0915 3.44974   2
  17  -7  -1 63.1655 3.68843   1
  17  -7  -1 59.7769 3.69165   2
  17  -7  -1 67.9416 3.75023   2
  17  -7  -1 48.1326 3.61812   1
 -17  -7   1 63.3710 3.73845   1
  17   7  -1 73.2054 4.04305   2
  17   7  -1 61.9231 3.92473   1
  15  -7  -1 45.6494 2.94921   1
  15  -7  -1 49.3211 2.94756   2
 -15  -7   1 44.6100 2.95532   2
  15  -7  -1 36.4218 2.88911   1
  15  -7  -1 40.5033 2.90754   2
 -15  -7   1 54.4912 3.13138   1
  15   7  -1 51.3387 3.17370   1
 -15   7   1 47.5552 2.48416   1
  15   7  -1 54.7486 3.24302   2
 -13  -7   1 51.4731 3.19766   1
  13  -7  -1 45.2022 3.12131   1
  13  -7  -1 48.3865 3.12711   2
 -13  -7   1 49.1306 3.15186   2
  13  -7  -1 54.2584 3.15301   1
  13   7  -1 54.5852 3.32191   2
 -13   7   1 57.4072 2.85363   1
  13   7  -1 53.4133 3.28918   1
  11  -7  -1 78.8210 4.50777   1
 -11  -7   1 80.7666 4.59137   1
  11  -7  -1 89.8002 4.51927   1
 -11  -7   1 73.1831 4.50284   2
  11  -7  -1 74.1573 4.45346   2
 -11   7   1 84.5983 4.27677   2
  11   7  -1 97.1739 4.74859   2
  11   7  -1 89.6885 4.70681   1
  -9  -7   1 42.4003 2.82470   1
   9  -7  -1 46.2986 2.73523   1
   9  -7  -1 41.5076 2.72844   1
  -9  -7   1 40.1546 2.74089   2
   9   7  -1 47.6239 2.88956   2
  -9   7   1 46.4386 2.61707   1
   9   7  -1 50.8013 2.90947   1
   7  -7  -1 56.6372 3.08142   1
   7  -7  -1 48.0524 3.05326   1
  -7  -7   1 53.0736 3.16297   1
  -7  -7   1 52.7140 3.13419   2
  -7   7   1 49.7629 2.98266   1
   7   7  -1 55.3681 3.18573   1
  -7   7   1 52.0837 2.95912   2
   7   7  -1 56.2810 3.17023   2
   5  -7  -1 1.69676 0.82617   1
  -5  -7   1 1.09990 0.68502   2
   5  -7  -1 0.97492 0.66090   1
   5  -7  -1 1.32202 0.70070   2
  -5  -7   1 0.56700 0.61042   1
  -5  -7   1 2.66747 0.76023   2
  -5   7   1 0.76796 0.60986   2
   5   7  -1 2.34266 0.83516   1
  -5   7   1 1.13243 0.70827   1
   5   7  -1 1.43564 0.72638   2
   3  -7  -1 5.91824 0.93375   2
  -3  -7   1 9.45554 1.10769   2
  -3   7   1 8.29630 1.00938   2
  -3   7   1 10.0750 1.13204   1
   3   7  -1 8.90983 1.06799   2
   3   7  -1 11.1739 1.21393   1
   1  -7  -1 14.9973 1.36909   1
  -1  -7   1 14.5615 1.33665   2
  -1  -7   1 18.5215 1.38918   1
   1  -7  -1 14.6444 1.35111   2
  -1   7   1 13.6543 1.38082   1
   1   7  -1 17.4657 1.36295   2
  -1   7   1 12.1227 1.29735   2
   1   7  -1 15.7544 1.36167   1
   1  -7   1 31.5984 1.96077   2
  -1  -7  -1 29.0108 1.98521   2
   1  -7   1 32.1298 1.97218   1
  -1  -7  -1 28.7418 1.99009   1
   1  -7   1 33.3638 2.21593   1
  -1   7  -1 29.2175 2.00118   3
  -1   7  -1 30.0772 1.97594   1
   1   7   1 31.9728 2.08199   1
   1   7   1 29.6943 2.03504   2
  -1   7  -1 29.7062 1.92586   2
   3  -7   1 54.4705 3.05710   1
  -3  -7  -1 58.1862 3.10284   2
   3  -7   1 53.9833 3.00381   1
   3  -7   1 55.5619 3.04020   2
  -3  -7  -1 56.5436 3.10618   1
   3   7   1 49.1363 3.08654   2
  -3   7  -1 51.1548 3.19426   3
  -3   7  -1 57.1367 3.00141   1
  -3   7  -1 53.4705 2.97592   2
   3   7   1 55.4278 3.15878   1
   5  -7   1 102.642 4.85279   2
  -5  -7  -1 97.5442 4.95686   1
  -5  -7  -1 94.4466 4.91963   2
   5  -7   1 99.8769 4.85238   1
   5  -7   1 84.1622 4.80650   1
   5   7   1 88.7039 4.94428   2
  -5   7  -1 92.6106 5.20031   3
  -5   7  -1 93.5179 4.77062   1
   5   7   1 101.667 5.04153   1
   7  -7   1 130.729 6.37594   1
  -7  -7  -1 129.253 6.31564   3
  -7  -7  -1 128.080 6.49876   1
   7  -7   1 124.106 6.37096   1
  -7  -7  -1 132.216 6.48605   2
   7  -7   1 129.440 6.37003   2
   7  -7   1 126.957 6.37358   2
   7   7   1 132.252 6.58811   2
  -7   7  -1 124.174 6.89797   3
   7   7   1 132.510 6.61195   1
   9  -7   1 65.0658 3.43480   1
   9  -7   1 63.1171 3.43756   1
   9  -7   1 66.3927 3.42805   2
   9  -7   1 65.9334 3.43226   2
  -9  -7  -1 66.3596 3.55819   2
  -9  -7  -1 65.8145 3.45712   3
  -9   7  -1 58.9343 3.17930   1
  -9   7  -1 65.6176 4.15285   3
   9   7   1 66.1366 3.67652   2
   9   7   1 70.3987 3.74139   1
 -11  -7  -1 202.543 9.44241   1
  11  -7   1 189.406 9.20086   1
 -11  -7  -1 188.421 9.34694   3
  11  -7   1 193.389 9.19910   2
  11  -7   1 181.353 9.20068   2
  11  -7   1 181.956 9.20759   1
 -11   7  -1 195.602 10.1305   3
  11   7   1 197.695 9.52645   2
  11   7   1 196.983 9.51819   1
  13  -7   1 97.2525 4.63757   2
  13  -7   1 90.6730 4.65310   1
 -13  -7  -1 100.040 4.96894   3
 -13  -7  -1 76.3398 4.70950   2
  13  -7   1 96.3480 4.66519   2
 -13  -7  -1 82.0155 4.78938   1
  13  -7   1 93.2214 4.64420   1
  13   7   1 95.9128 5.00572   2
 -13   7  -1 100.370 5.81805   3
  13   7   1 89.5281 4.97803   1
  15  -7   1 47.3001 2.78167   2
  15  -7   1 48.5523 2.70202   2
  15  -7   1 44.2353 2.75075   1
  15  -7   1 49.8276 2.74706   1
 -15  -7  -1 55.3374 3.23549   3
  15   7   1 55.1349 3.25380   1
  15   7   1 52.3014 3.24180   1
  15   7   1 51.5433 3.18804   2
 -15   7  -1 50.4032 3.98177   3
 -17  -7  -1 54.7920 2.98284   1
  17  -7   1 49.5173 2.90391   1
  17  -7   1 50.7170 2.91072   2
  17  -7   1 52.1284 2.85016   2
 -17  -7  -1 50.7486 3.39622   3
  17  -7   1 52.9531 2.86282   1
  17   7   1 50.9176 3.30931   1
  17   7   1 55.3751 3.36481   2
  17   7   1 50.4551 3.35799   1
 -17   7  -1 51.9101 4.23542   3
  19  -7   1 27.1915 1.95493   2
  19  -7   1 25.2846 1.92669   1
  19  -7   1 27.8570 1.88345   2
 -19  -7  -1 30.2898 2.57158   3
  19  -7   1 29.3605 1.91809   1
  19   7   1 30.0437 2.43619   2
  19   7   1 31.8975 2.38061   1
 -19   7  -1 31.2773 3.86641   3
 -21  -7  -1 58.2965 4.09867   3
  21  -7   1 57.7619 3.32393   2
  21  -7   1 60.2625 3.33751   1
  21  -7   1 57.1978 3.27250   2
  21   7   1 60.1471 3.81331   2
  21   7   1 61.7184 3.81320   1
 -21   7  -1 55.4926 4.87308   3
  23  -7   1 45.4809 2.79613   1
  23  -7   1 44.1538 2.81450   2
  23   7   1 41.7416 3.28789   1
  23   7   1 47.7242 3.33705   2
  25  -7   1 171.765 8.49494   2
  25  -7   1 167.350 8.45517   1
  25   7   1 171.664 8.96707   1
  25   7   1 169.037 8.96806   2
  27  -7   1 123.197 6.40626   2
  27  -7   1 117.774 6.33378   1
  27   7   1 120.869 6.89728   2
  27   7   1 127.250 6.95019   1
  29  -7   1 30.5568 2.47550   1
  29  -7   1 27.6599 2.56479   2
  29   7   1 37.6547 3.31924   2
  29   7   1 31.2637 3.17944   1
  31  -7   1 6.14711 1.60912   2
  31   7   1 4.50880 2.07257   1
  31   7   1 7.11149 2.14970   2
  33  -7   1 49.8523 3.55014   2
  33   7   1 49.8039 4.40667   1
  33   7   1 59.3384 4.60285   2
  35  -7   1 35.9502 3.16006   2
  35   7   1 40.2285 4.21392   1
  35   7   1 47.4209 4.50531   2
  37   7   1 28.8423 3.91517   1
  37   7   1 32.9518 4.05423   2
  38  -8  -1 5.40208 2.70628   2
  38   8  -1 6.40451 3.18155   1
  38   8  -1 4.33751 3.10142   2
  36  -8  -1 25.5768 3.48182   2
  36  -8  -1 23.9388 3.33121   1
  36   8  -1 26.2292 3.94647   2
  36   8  -1 35.5091 4.36791   1
  34  -8  -1 11.8373 2.80187   2
  34  -8  -1 8.45051 2.57367   1
  34   8  -1 11.6862 3.22854   2
  34   8  -1 13.2488 3.20500   1
  32  -8  -1 8.78022 2.40129   2
  32  -8  -1 6.47068 2.24103   1
  32   8  -1 9.90094 2.71343   2
  32   8  -1 8.17610 2.54472   1
  30  -8  -1 48.5749 4.24534   1
  30  -8  -1 59.0346 4.38489   2
  30   8  -1 53.8298 4.61044   1
  30   8  -1 59.0996 4.69912   2
  28  -8  -1 17.9408 2.65181   2
  28  -8  -1 20.3363 2.67403   1
  28   8  -1 15.1826 2.83490   2
  28   8  -1 16.9917 2.91876   1
  26  -8  -1 18.3722 2.52448   2
  26  -8  -1 18.2751 2.47992   1
  26   8  -1 16.6268 2.66745   2
  26   8  -1 18.7735 2.73242   1
  24  -8  -1 141.805 7.59732   2
  24  -8  -1 147.653 7.66140   1
  24   8  -1 130.968 7.79660   1
  24   8  -1 134.725 7.78722   2
  22  -8  -1 6.34324 1.68658   1
  22  -8  -1 6.29771 1.66890   2
  20  -8  -1 54.1284 3.49805   1
  20  -8  -1 45.4357 3.41006   2
  20   8  -1 50.5036 3.63989   2
  20   8  -1 51.4616 3.64366   1
  18  -8  -1 13.1457 1.77970   1
  18  -8  -1 14.6897 1.89866   1
  18  -8  -1 15.0421 1.87930   2
 -18  -8   1 14.8986 1.81046   1
  18   8  -1 13.1419 1.91071   2
  18   8  -1 14.8604 2.00471   1
  16  -8  -1 16.6144 1.90531   1
  16  -8  -1 13.8372 1.81127   2
 -16  -8   1 16.8826 1.90976   2
  16  -8  -1 15.8942 1.88589   1
 -16  -8   1 24.5498 2.04108   1
  16  -8  -1 23.0210 1.94472   2
 -16   8   1 21.3509 1.30882   1
  16   8  -1 25.9397 2.26714   1
  16   8  -1 30.2910 2.23728   2
 -14  -8   1 1.23848 0.91027   1
  14  -8  -1 0.98415 0.94472   1
  14  -8  -1 0.07185 0.85294   1
 -14  -8   1 2.38241 0.90431   2
  14  -8  -1 0.81569 0.95456   2
  14   8  -1 2.09252 1.01372   1
 -14   8   1 3.11188 0.67739   1
  14   8  -1 3.04974 1.03755   2
 -12  -8   1 557.013 25.4142   1
 -12  -8   1 528.082 25.3360   2
  12  -8  -1 527.460 25.2636   1
  12  -8  -1 541.460 25.2306   1
  12  -8  -1 533.098 25.2352   2
  12   8  -1 523.918 25.3810   2
  12   8  -1 519.051 25.3905   1
 -10  -8   1 3.00383 0.97795   2
 -10  -8   1 2.20692 0.95138   1
  10  -8  -1 2.80228 0.94689   1
  10  -8  -1 2.89689 0.94691   2
  10  -8  -1 2.66497 0.91292   1
  10   8  -1 2.00125 0.92564   2
 -10   8   1 3.13711 0.81643   1
  10   8  -1 1.72858 0.95380   1
  -8  -8   1 20.7661 1.98757   1
   8  -8  -1 22.3988 2.12611   1
   8  -8  -1 19.3644 1.77986   2
   8  -8  -1 20.0888 1.86523   1
  -8  -8   1 20.5670 1.76948   2
   8   8  -1 20.5106 1.92638   1
   8   8  -1 17.2814 1.84917   2
  -8   8   1 18.7250 1.54114   1
  -8   8   1 15.1407 1.43572   2
   6  -8  -1 40.9959 2.57404   2
  -6  -8   1 39.2701 2.60738   1
  -6  -8   1 42.5323 2.63302   2
  -6  -8   1 42.9932 2.63237   2
   6  -8  -1 42.7969 2.59851   1
  -6   8   1 38.0362 2.41850   2
  -6   8   1 39.8720 2.49624   1
   6   8  -1 39.3302 2.59826   2
   6   8  -1 37.7349 2.62647   1
   4  -8  -1 92.1787 4.90310   1
  -4  -8   1 89.4001 4.89358   2
   4  -8  -1 90.5203 4.89731   2
  -4   8   1 92.4801 4.83153   2
  -4   8   1 91.9081 4.86170   1
   4   8  -1 91.1756 4.46639   3
   4   8  -1 93.4798 4.95740   1
   4   8  -1 92.8119 4.92564   2
   2  -8  -1 17.0976 1.53442   1
   2  -8  -1 17.7142 1.53446   2
  -2  -8   1 18.7280 1.55018   2
   2   8  -1 16.7455 1.48988   2
   2   8  -1 19.2930 1.58375   1
  -2   8   1 18.3381 1.54588   2
   2   8  -1 13.7870 1.19854   3
  -2   8   1 16.9537 1.52978   1
   0  -8   1 537.229 26.2337   1
   0  -8  -1 580.508 26.3041   1
   0  -8  -1 548.961 26.2693   2
   0  -8   1 551.467 26.2208   2
   0   8   1 567.917 26.2887   2
   0   8  -1 551.402 26.2531   1
   0   8   1 566.563 26.3122   1
   0   8  -1 549.499 26.2297   2
   0   8  -1 562.738 26.1945   3
  -2  -8  -1 806.236 38.0034   2
  -2  -8  -1 793.219 38.0218   1
   2  -8   1 787.747 37.9646   1
   2  -8   1 809.194 37.9630   2
  -2   8  -1 802.875 38.0757   3
   2   8   1 835.449 38.0816   1
  -2   8  -1 814.328 37.9428   2
   2   8   1 834.209 38.0583   2
  -2   8  -1 827.755 37.9648   1
   4  -8   1 1540.08 71.1808   2
  -4  -8  -1 1575.10 71.2826   1
   4  -8   1 1540.61 71.2098   1
  -4  -8  -1 1526.04 71.2598   2
   4  -8   1 1560.82 71.1904   1
  -4   8  -1 1501.13 71.1231   2
   4   8   1 1546.60 71.3351   1
   4   8   1 1502.02 71.2935   2
  -4   8  -1 1515.46 71.4630   3
  -4   8  -1 1532.55 71.1385   1
   6  -8   1 179.747 8.88565   1
   6  -8   1 188.945 8.89066   2
   6  -8   1 176.359 8.90985   1
  -6  -8  -1 184.580 9.01954   1
  -6  -8  -1 184.737 8.99119   2
   6   8   1 186.377 9.07489   2
   6   8   1 175.017 9.06701   1
  -6   8  -1 178.182 9.31623   3
  -6   8  -1 182.474 8.81416   1
   8  -8   1 14.8943 1.35067   1
  -8  -8  -1 16.6695 1.20015   3
  -8  -8  -1 14.1775 1.44659   1
  -8  -8  -1 18.5866 1.50628   2
   8  -8   1 14.6587 1.33566   2
   8  -8   1 14.3502 1.31269   1
   8  -8   1 15.3007 1.35668   2
   8   8   1 14.1153 1.57738   1
  -8   8  -1 12.2789 1.07611   1
  -8   8  -1 13.2246 1.94479   3
   8   8   1 14.1584 1.59873   2
  10  -8   1 309.404 14.7603   1
 -10  -8  -1 319.547 14.8939   2
 -10  -8  -1 304.732 14.7008   3
  10  -8   1 296.338 14.7130   1
  10  -8   1 305.413 14.7228   2
  10  -8   1 313.056 14.7440   2
 -10   8  -1 318.915 14.4737   1
  10   8   1 307.136 14.9927   1
 -10   8  -1 315.846 15.5706   3
  10   8   1 306.800 14.9983   2
 -12  -8  -1 93.6820 4.84659   2
 -12  -8  -1 91.7568 4.74190   3
  12  -8   1 91.2287 4.69149   2
  12  -8   1 88.5459 4.63940   2
  12  -8   1 90.6719 4.66438   1
  12  -8   1 84.8507 4.67374   1
 -12  -8  -1 94.0249 4.89279   1
  12   8   1 86.6279 4.97960   1
  12   8   1 88.4232 4.98431   2
 -12   8  -1 99.3311 5.75927   3
  14  -8   1 3.13277 0.72529   1
 -14  -8  -1 2.68030 0.82830   1
 -14  -8  -1 6.77099 1.13363   3
 -14  -8  -1 0.99888 0.61481   2
  14  -8   1 1.66406 0.75624   2
  14  -8   1 0.00760 0.69917   1
  14   8   1 4.84516 1.12697   2
 -14   8  -1 4.00348 1.64679   3
  14   8   1 4.32989 1.09209   1
  16  -8   1 15.5543 1.53720   1
 -16  -8  -1 22.1861 1.90371   3
 -16  -8  -1 16.5847 1.54736   1
  16  -8   1 21.1634 1.54265   2
  16  -8   1 21.1690 1.56135   1
  16  -8   1 17.1882 1.55945   2
  16   8   1 21.1691 2.10009   1
  16   8   1 25.0322 2.08694   2
 -16   8  -1 23.2626 3.08958   3
 -18  -8  -1 3.81527 1.24199   3
 -18  -8  -1 3.39989 0.93585   1
  18  -8   1 1.47013 0.92488   2
  18  -8   1 2.51099 0.86207   2
  18  -8   1 3.12495 0.85627   1
  18  -8   1 3.23628 0.93387   1
  18   8   1 1.53598 1.11389   2
 -18   8  -1 4.65412 2.20805   3
  18   8   1 4.10379 1.26517   1
  20  -8   1 8.63026 1.28417   1
  20  -8   1 6.02316 1.22098   2
 -20  -8  -1 5.78014 1.68537   3
  20  -8   1 8.15651 1.29984   2
 -20   8  -1 5.77855 2.36569   3
  20   8   1 6.75409 1.52689   2
  20   8   1 9.56346 1.66783   1
  22  -8   1 25.5631 2.04974   1
  22  -8   1 22.8545 2.08335   2
  22   8   1 29.9154 2.79460   1
  22   8   1 29.3204 2.62254   2
  24  -8   1 131.617 6.70654   1
  24  -8   1 128.102 6.72996   2
  24   8   1 134.555 7.30052   1
  24   8   1 130.472 7.28746   2
  26  -8   1 -1.7491 1.21978   2
  26  -8   1 0.37082 1.17127   1
  26   8   1 2.44782 1.60750   2
  26   8   1 3.40871 1.64220   1
  28  -8   1 17.9972 2.00075   2
  28  -8   1 12.1156 1.83682   1
  28   8   1 20.5113 2.52109   1
  28   8   1 21.9326 2.61585   2
  30  -8   1 12.9098 1.75925   1
  30  -8   1 12.2355 1.88208   2
  30   8   1 14.0139 2.44007   1
  30   8   1 11.8378 2.33330   2
  32  -8   1 8.52901 1.86917   2
  32   8   1 12.4422 2.63025   1
  32   8   1 9.29450 2.46359   2
  34  -8   1 31.7832 2.82968   2
  34   8   1 30.0421 3.63912   1
  34   8   1 27.3132 3.60720   2
  36   8   1 4.66052 2.70373   2
  36   8   1 1.14972 2.45098   1
  38   8   1 5.29136 2.89941   2
  38   8   1 12.3673 3.22762   1
  37  -9  -1 20.2527 3.38533   2
  37   9  -1 17.6275 3.76284   2
  37   9  -1 22.4554 4.07680   1
  35  -9  -1 61.3437 4.86241   1
  35  -9  -1 61.2187 5.05967   2
  35   9  -1 68.6283 5.73798   1
  35   9  -1 64.2401 5.76116   2
  33  -9  -1 38.4388 3.85888   1
  33  -9  -1 39.1286 4.04681   2
  33   9  -1 47.7775 4.70935   1
  33   9  -1 41.0376 4.52633   2
  31  -9  -1 86.4493 5.79455   1
  31  -9  -1 94.1253 5.95784   2
  31   9  -1 92.1983 6.31524   2
  31   9  -1 89.9407 6.28532   1
  29  -9  -1 33.4337 3.42463   2
  29  -9  -1 31.1408 3.26116   1
  29   9  -1 32.8670 3.68549   1
  29   9  -1 33.8351 3.76188   2
  27  -9  -1 6.97566 1.95227   1
  27  -9  -1 3.13972 1.86408   2
  27   9  -1 10.5059 2.32902   2
  27   9  -1 2.82502 1.97348   1
  25  -9  -1 71.2617 4.75809   2
  25  -9  -1 75.6026 4.79011   1
  25   9  -1 71.6860 5.04134   2
  25   9  -1 76.5881 5.11181   1
  23  -9  -1 37.7663 3.08307   2
  23  -9  -1 38.2018 3.06617   1
  23   9  -1 28.2137 3.17448   1
  23   9  -1 40.3742 3.43076   2
  21  -9  -1 189.693 9.79778   1
  21  -9  -1 198.694 9.85110   2
  21   9  -1 176.010 9.99809   2
  21   9  -1 194.200 10.0886   1
 -19  -9   1 4.17125 1.23570   1
  19  -9  -1 3.77602 1.30225   1
  19  -9  -1 1.91805 1.22150   2
  19   9  -1 3.29892 1.43391   2
  19   9  -1 2.79362 1.32729   1
  17  -9  -1 18.2402 2.04044   1
  17  -9  -1 27.0079 2.25553   1
 -17  -9   1 23.4404 2.10163   1
  17  -9  -1 15.9747 1.93161   2
 -17  -9   1 25.9825 2.12660   2
  17   9  -1 30.1189 2.42250   2
  17   9  -1 24.3919 2.44865   1
 -15  -9   1 21.2276 2.04033   2
  15  -9  -1 13.8973 1.74270   1
 -15  -9   1 18.4736 1.94824   1
  15  -9  -1 13.3787 1.72713   2
  15  -9  -1 18.8647 1.92813   1
  15   9  -1 19.9670 2.14754   1
 -15   9   1 21.4926 1.40128   1
  15   9  -1 17.3912 2.03305   2
  13  -9  -1 26.9395 2.44096   2
 -13  -9   1 42.2039 2.75864   1
  13  -9  -1 33.4773 2.49105   1
 -13  -9   1 41.8477 2.68427   2
  13  -9  -1 35.5465 2.61630   1
  13   9  -1 33.5990 2.67267   2
  13   9  -1 44.8190 2.91939   1
  11  -9  -1 107.002 5.69333   2
 -11  -9   1 105.780 5.78170   1
 -11  -9   1 112.268 5.80349   2
  11  -9  -1 91.1282 5.60141   1
 -11   9   1 115.041 5.51379   1
  11   9  -1 114.945 5.91072   1
 -11   9   1 92.1964 5.35877   2
  11   9  -1 118.100 5.89508   2
  -9  -9   1 28.5704 2.26278   1
   9  -9  -1 24.5160 2.06274   2
   9  -9  -1 23.6713 2.09034   1
  -9  -9   1 33.1874 2.27415   2
   9   9  -1 24.4330 2.19026   1
   9   9  -1 31.7886 2.28989   2
  -9   9   1 28.8897 1.91503   2
  -9   9   1 29.4345 1.98634   1
  -7  -9   1 74.7377 4.13156   2
   7  -9  -1 72.8473 4.06819   1
  -7  -9   1 72.2551 4.10791   2
   7  -9  -1 58.6698 3.93583   2
  -7  -9   1 75.3089 4.17646   1
   7   9  -1 73.8366 4.16047   2
   7   9  -1 77.0084 4.21399   1
  -7   9   1 73.9268 3.95130   2
  -7   9   1 69.2711 3.95427   1
   5  -9  -1 34.0707 2.36878   2
  -5  -9   1 35.6286 2.39221   2
   5  -9  -1 33.7696 2.33489   1
   5   9  -1 35.5002 2.41795   2
  -5   9   1 32.4674 2.26732   2
  -5   9   1 33.4319 2.28492   1
   5   9  -1 35.5193 2.46898   1
   3  -9  -1 12.2974 1.49001   2
   3  -9  -1 13.6067 1.55328   1
  -3  -9   1 21.2223 1.67871   2
  -3   9   1 18.8107 1.68840   1
  -3   9   1 17.0950 1.53862   2
   3   9  -1 19.0762 1.64322   2
   3   9  -1 20.8104 1.73300   1
   3   9  -1 19.1223 1.25446   3
  -1  -9   1 13.2151 1.35475   1
  -1  -9   1 12.8984 1.39737   2
   1  -9  -1 7.05527 1.16582   1
   1  -9  -1 11.1132 1.30296   2
   1   9  -1 10.8232 1.11192   3
   1   9  -1 11.5791 1.33064   1
   1   9  -1 10.7532 1.27394   2
  -1   9   1 11.2701 1.35245   1
  -1   9   1 9.32595 1.25180   2
  -1  -9  -1 5.13217 1.01904   1
   1  -9   1 6.85786 1.11643   1
  -1  -9  -1 6.07968 1.03893   2
   1  -9   1 7.19282 1.08628   2
  -1   9  -1 4.44967 0.94013   3
  -1   9  -1 6.48860 1.03944   1
   1   9   1 5.97883 1.14792   1
  -1   9  -1 9.37691 1.14056   2
   1   9   1 6.49284 1.10698   2
   3  -9   1 19.6968 1.67695   2
   3  -9   1 19.7339 1.65726   1
  -3  -9  -1 19.7895 1.70486   1
  -3  -9  -1 18.2020 1.65816   2
   3   9   1 16.4032 1.77126   2
   3   9   1 19.2860 1.77458   1
  -3   9  -1 20.1504 1.79183   3
  -3   9  -1 19.7198 1.53696   2
  -3   9  -1 21.1659 1.57563   1
   5  -9   1 179.100 8.75430   2
  -5  -9  -1 177.316 8.83052   2
  -5  -9  -1 179.386 8.86032   1
   5  -9   1 172.594 8.73196   1
   5  -9   1 170.732 8.75542   1
   5   9   1 184.144 8.93761   1
  -5   9  -1 180.354 8.67135   2
   5   9   1 171.368 8.87951   2
  -5   9  -1 178.063 8.67621   1
  -5   9  -1 174.344 9.09618   3
  -7  -9  -1 80.1557 4.40576   2
  -7  -9  -1 86.3908 4.48562   1
   7  -9   1 79.9448 4.30563   2
   7  -9   1 79.8289 4.33002   1
   7  -9   1 77.6951 4.30615   1
  -7   9  -1 79.9771 4.19674   1
  -7   9  -1 84.6583 4.88897   3
   7   9   1 89.9998 4.60783   2
   7   9   1 80.1153 4.51626   1
  -7   9  -1 72.3152 4.12958   2
   9  -9   1 25.4058 1.91287   2
  -9  -9  -1 26.6212 1.68344   3
   9  -9   1 26.6828 1.88104   1
   9  -9   1 26.3487 1.91732   1
   9  -9   1 36.3283 2.22035   2
  -9  -9  -1 25.5705 1.97318   2
  -9   9  -1 23.8494 1.65965   1
  -9   9  -1 27.5611 2.55935   3
   9   9   1 29.6821 2.21251   2
   9   9   1 27.1575 2.13161   1
  11  -9   1 143.929 7.42939   2
 -11  -9  -1 153.734 7.61717   2
  11  -9   1 147.145 7.44235   1
  11  -9   1 148.338 7.47876   1
 -11  -9  -1 156.188 7.35649   3
 -11  -9  -1 150.222 7.60260   2
  11  -9   1 151.930 7.48013   2
  11   9   1 143.869 7.71548   2
  11   9   1 148.937 7.76981   1
 -11   9  -1 144.854 7.12333   1
 -11   9  -1 158.978 8.41735   3
 -13  -9  -1 24.5096 1.79827   3
  13  -9   1 22.6124 1.83262   2
  13  -9   1 24.4558 1.81396   1
 -13  -9  -1 22.5248 1.89324   2
  13  -9   1 24.8780 1.76762   1
  13  -9   1 24.3094 1.77525   2
 -13  -9  -1 25.1751 1.95694   1
  13   9   1 26.5059 2.23083   2
  13   9   1 23.3105 2.10516   1
 -13   9  -1 21.3977 2.82189   3
  15  -9   1 77.3503 4.07021   2
 -15  -9  -1 75.6765 4.22840   1
 -15  -9  -1 74.3386 4.12017   3
  15  -9   1 72.8546 3.98044   2
  15  -9   1 71.7287 3.98810   1
  15  -9   1 69.5152 4.03317   1
 -15   9  -1 78.2240 5.28162   3
  15   9   1 73.6047 4.43079   2
  15   9   1 76.2941 4.45326   1
  17  -9   1 41.4539 2.57348   1
  17  -9   1 40.2603 2.55120   2
  17  -9   1 37.9872 2.47337   1
 -17  -9  -1 37.2185 2.60788   1
  17  -9   1 39.5983 2.48061   2
 -17  -9  -1 37.8337 2.68728   3
 -17   9  -1 39.5456 3.85905   3
  17   9   1 39.7603 2.94509   2
  17   9   1 40.9990 3.01191   1
  19  -9   1 9.85945 1.30727   2
 -19  -9  -1 6.03574 1.48349   3
  19  -9   1 7.95941 1.32590   1
 -19   9  -1 5.39114 2.39545   3
  19   9   1 9.24735 1.68075   1
  19   9   1 9.17224 1.60615   2
  21  -9   1 18.5718 1.83242   1
  21  -9   1 19.9911 1.84900   2
  21   9   1 20.1788 2.33513   1
  21   9   1 19.0260 2.31728   2
  23  -9   1 172.976 8.85015   1
  23  -9   1 172.852 8.86627   2
  23   9   1 186.085 9.43649   2
  23   9   1 180.920 9.46649   1
  25  -9   1 58.2914 3.62435   2
  25  -9   1 65.4745 3.64919   1
  25   9   1 51.5184 4.16593   2
  25   9   1 57.8462 4.23059   1
  27  -9   1 43.1959 3.04558   1
  27  -9   1 41.7853 3.11547   2
  27   9   1 47.6224 3.81265   2
  27   9   1 48.5992 3.78799   1
  29  -9   1 67.7691 4.18064   1
  29  -9   1 68.7459 4.22864   2
  29   9   1 68.6961 4.89797   1
  29   9   1 75.8955 5.06255   2
  31  -9   1 8.23732 1.82527   2
  31   9   1 14.7609 2.77549   2
  31   9   1 12.2664 2.59301   1
  33  -9   1 101.421 5.71222   2
  33   9   1 94.2407 6.59514   1
  33   9   1 106.505 6.74775   2
  35  -9   1 25.3205 2.61899   2
  35   9   1 23.8565 3.61819   1
  35   9   1 25.3216 3.72053   2
  37   9   1 20.6599 3.57019   2
  37   9   1 17.1180 3.30244   1
  36 -10  -1 1.20870 3.01740   1
  36 -10  -1 5.99018 2.77587   2
  36  10  -1 7.11459 3.18098   1
  36  10  -1 1.81036 3.06235   2
  34 -10  -1 18.5644 3.21467   2
  34 -10  -1 19.6353 3.07429   1
  34  10  -1 16.9768 3.51741   1
  34  10  -1 20.2631 3.83620   2
  32 -10  -1 33.2501 3.61625   1
  32 -10  -1 33.5448 3.72077   2
  32  10  -1 32.0849 4.02538   1
  32  10  -1 34.4045 4.12628   2
  30 -10  -1 40.4011 3.82929   1
  30 -10  -1 35.1856 3.74295   2
  30  10  -1 41.3742 4.41905   2
  30  10  -1 37.3651 4.38270   1
  28 -10  -1 7.01214 2.17950   2
  28 -10  -1 8.01226 2.15269   1
  28  10  -1 14.2992 2.68750   2
  28  10  -1 8.24543 2.43084   1
  26 -10  -1 18.0978 2.56815   2
  26 -10  -1 18.1502 2.54010   1
  26  10  -1 16.6187 2.87608   2
  26  10  -1 16.7340 2.81262   1
  24 -10  -1 69.9156 4.54362   1
  24 -10  -1 67.2640 4.48261   2
  24  10  -1 68.5447 4.82531   1
  24  10  -1 64.2685 4.74046   2
  22 -10  -1 147.890 8.05223   2
  22 -10  -1 156.503 8.15358   1
  22  10  -1 147.395 8.37807   2
  22  10  -1 148.269 8.36327   1
  20 -10  -1 90.7990 5.33756   2
  20 -10  -1 97.7423 5.43439   1
  20  10  -1 84.0412 5.55776   1
  20  10  -1 91.1553 5.58831   2
  18 -10  -1 50.1125 3.49462   1
 -18 -10   1 56.3264 3.56655   1
  18 -10  -1 54.9252 3.55812   2
  18  10  -1 45.5419 3.61143   1
  18  10  -1 51.1971 3.74064   2
 -16 -10   1 103.180 5.77242   1
  16 -10  -1 98.4626 5.67238   1
 -16 -10   1 98.8682 5.65084   2
  16 -10  -1 100.651 5.72045   2
  16 -10  -1 107.071 5.74424   1
 -16  10   1 104.478 5.15687   1
  16  10  -1 99.3436 5.89893   2
  16  10  -1 107.303 5.96805   1
 -14 -10   1 190.704 9.85900   2
  14 -10  -1 202.108 9.83975   2
  14 -10  -1 196.490 9.81438   1
 -14 -10   1 194.582 9.91185   1
  14  10  -1 186.549 9.96578   2
  14  10  -1 187.611 9.96322   1
 -12 -10   1 305.684 15.1803   2
 -12 -10   1 314.491 15.2439   1
  12 -10  -1 316.160 15.1173   2
  12 -10  -1 320.430 15.1495   1
 -12  10   1 305.700 14.8671   1
 -12  10   1 305.537 14.8175   2
  12  10  -1 299.807 15.2511   2
  12  10  -1 311.164 15.2921   1
  10 -10  -1 489.989 23.2722   2
 -10 -10   1 503.526 23.3480   2
 -10 -10   1 501.312 23.4240   1
  10 -10  -1 469.311 23.2335   1
 -10  10   1 453.358 23.0209   2
  10  10  -1 496.595 23.4460   1
  10  10  -1 505.360 23.4296   2
 -10  10   1 483.540 23.0944   1
  -8 -10   1 701.893 31.8812   1
  -8 -10   1 679.171 31.8232   2
  -8 -10   1 659.877 31.7873   2
   8 -10  -1 657.633 31.7350   1
   8 -10  -1 678.234 31.7384   2
   8  10  -1 673.671 31.8730   1
  -8  10   1 656.790 31.5842   2
  -8  10   1 673.732 31.6261   1
   8  10  -1 668.254 31.8487   2
  -6 -10   1 702.556 32.9557   2
   6 -10  -1 705.142 32.9084   2
   6 -10  -1 729.691 32.9573   1
  -6 -10   1 696.650 32.9498   2
   6  10  -1 678.942 32.9913   1
  -6  10   1 700.988 32.8465   1
  -6  10   1 680.933 32.8042   2
   6  10  -1 686.857 32.9734   2
   4 -10  -1 700.642 31.9271   2
   4 -10  -1 682.375 31.9445   1
  -4 -10   1 661.829 31.9012   2
  -4  10   1 677.025 31.8670   2
  -4  10   1 669.929 31.8805   1
   4  10  -1 682.317 31.9963   1
   4  10  -1 661.014 31.9405   2
  -2 -10   1 440.348 21.5726   2
   2 -10  -1 449.892 21.5804   2
  -2 -10   1 450.434 21.5705   1
   2 -10  -1 456.935 21.6159   1
  -2  10   1 448.891 21.5785   1
   2  10  -1 463.281 21.3002   3
   2  10  -1 450.692 21.6104   1
   2  10  -1 453.003 21.5839   2
  -2  10   1 452.586 21.5660   2
   0 -10  -1 600.038 28.8853   1
   0 -10  -1 612.633 28.8632   2
   0 -10   1 607.542 28.8493   1
   0 -10   1 608.716 28.8270   2
   0  10   1 596.264 28.8626   2
   0  10  -1 637.005 28.8844   1
   0  10   1 608.938 28.8934   1
   0  10  -1 606.832 28.7392   3
   0  10  -1 617.394 28.8283   2
   2 -10   1 1051.11 49.0304   1
  -2 -10  -1 1055.88 49.0560   2
  -2 -10  -1 1063.30 49.0822   1
   2 -10   1 1039.16 49.0075   2
  -2  10  -1 1062.60 49.0031   1
   2  10   1 1035.06 49.0914   1
  -2  10  -1 1044.98 48.9677   2
   2  10   1 1042.08 49.0890   2
  -2  10  -1 1044.98 49.0896   3
  -4 -10  -1 501.954 23.9467   1
  -4 -10  -1 500.494 23.9450   2
   4 -10   1 521.191 23.8939   2
   4 -10   1 482.297 23.8412   1
  -4  10  -1 511.459 23.8238   1
   4  10   1 508.724 23.9971   2
  -4  10  -1 510.914 23.8034   2
   4  10   1 486.760 23.9781   1
  -4  10  -1 502.058 24.1206   3
  -6 -10  -1 429.449 19.9172   2
  -6 -10  -1 414.705 19.9217   1
   6 -10   1 413.785 19.7948   2
   6 -10   1 419.888 19.8129   1
  -6  10  -1 416.442 20.2513   3
   6  10   1 405.691 19.9639   2
  -6  10  -1 414.252 19.7095   1
   6  10   1 419.772 19.9942   1
  -6  10  -1 407.179 19.6889   2
   8 -10   1 396.676 19.8403   1
   8 -10   1 417.893 19.8500   2
  -8 -10  -1 420.539 19.9800   1
  -8 -10  -1 415.582 19.5440   3
   8 -10   1 409.681 19.8424   1
  -8 -10  -1 420.275 19.9827   2
  -8  10  -1 427.482 19.6960   2
   8  10   1 411.880 20.0819   1
  -8  10  -1 431.444 20.5057   3
   8  10   1 413.146 20.0699   2
  -8  10  -1 424.257 19.7267   1
  10 -10   1 120.506 6.14600   2
 -10 -10  -1 114.903 6.21723   2
  10 -10   1 117.471 6.10760   1
 -10 -10  -1 115.743 5.83860   3
  10 -10   1 122.027 6.15030   1
  10  10   1 123.180 6.43000   1
  10  10   1 112.211 6.35067   2
 -10  10  -1 119.306 5.89573   1
 -10  10  -1 123.036 6.92648   3
 -12 -10  -1 161.337 7.74434   3
 -12 -10  -1 158.855 8.09235   2
  12 -10   1 148.291 7.94713   1
  12 -10   1 158.498 7.97268   2
 -12 -10  -1 158.334 8.10248   2
  12 -10   1 153.614 7.92184   2
  12 -10   1 150.614 7.91441   1
 -12  10  -1 165.297 7.54472   1
 -12  10  -1 163.966 8.93285   3
  12  10   1 156.556 8.27517   1
  12  10   1 170.049 8.33721   2
 -14 -10  -1 151.983 7.76945   2
  14 -10   1 155.782 7.64947   2
  14 -10   1 141.132 7.55832   2
  14 -10   1 149.646 7.65774   1
  14 -10   1 148.630 7.60253   1
 -14 -10  -1 165.155 7.90155   1
 -14 -10  -1 149.535 7.50998   3
  14  10   1 155.138 8.03268   2
 -14  10  -1 147.031 8.72767   3
  14  10   1 153.165 8.03941   1
  16 -10   1 66.4125 3.68937   1
  16 -10   1 64.7475 3.67138   2
 -16 -10  -1 59.6782 3.58504   3
  16 -10   1 57.6711 3.53188   1
 -16 -10  -1 67.7534 3.83317   1
  16 -10   1 59.0773 3.54700   2
 -16  10  -1 58.0397 4.82106   3
  16  10   1 64.1763 4.08165   2
  16  10   1 66.5234 4.06561   1
  18 -10   1 91.7188 4.89468   1
 -18 -10  -1 89.5145 4.95100   3
  18 -10   1 85.7857 4.84247   2
  18  10   1 93.6707 5.31448   1
 -18  10  -1 91.0149 6.29701   3
  18  10   1 83.7315 5.25830   2
  20 -10   1 35.9750 2.69832   2
  20 -10   1 41.6193 2.68385   1
  20  10   1 36.5924 3.18114   2
  20  10   1 37.4135 3.12311   1
  22 -10   1 40.8633 2.79609   1
  22 -10   1 41.9703 2.86846   2
  22  10   1 36.4351 3.26987   1
  22  10   1 37.8389 3.26656   2
  24 -10   1 100.100 5.36432   1
  24 -10   1 102.760 5.40576   2
  24  10   1 93.6386 5.97181   2
  24  10   1 89.7495 5.89570   1
  26 -10   1 62.7755 4.02540   1
  26 -10   1 69.4501 4.07715   2
  26  10   1 69.1902 4.72054   2
  26  10   1 60.1278 4.60961   1
  28 -10   1 34.1423 2.86545   2
  28 -10   1 33.2865 2.72195   1
  28  10   1 37.2341 3.67153   1
  28  10   1 32.6355 3.65485   2
  30 -10   1 10.1271 1.95141   2
  30 -10   1 12.0160 1.91347   1
  30  10   1 14.4808 2.72478   1
  30  10   1 13.2641 2.78836   2
  32 -10   1 8.57446 2.01986   2
  32  10   1 13.3206 2.90872   2
  32  10   1 12.2996 2.75083   1
  34 -10   1 12.5562 2.15230   2
  34  10   1 15.7614 3.08300   2
  34  10   1 11.2760 2.91969   1
  36  10   1 3.64188 2.85543   1
  36  10   1 1.42094 2.75478   2
  37 -11  -1 63.7915 5.20075   2
  37  11  -1 48.2907 5.63519   1
  37  11  -1 64.8315 6.20697   2
  35 -11  -1 11.0639 2.73331   1
  35 -11  -1 13.0432 2.98600   2
  35  11  -1 11.9759 3.41514   2
  35  11  -1 8.75275 3.14853   1
  33 -11  -1 39.3935 4.04735   2
  33 -11  -1 34.6454 3.84235   1
  33  11  -1 35.4093 4.38725   2
  33  11  -1 37.3999 4.40827   1
  31 -11  -1 122.690 7.07622   2
  31 -11  -1 109.663 6.83015   1
  31  11  -1 107.187 7.30287   2
  31  11  -1 107.416 7.31665   1
  29 -11  -1 20.9130 2.82774   1
  29 -11  -1 17.2387 2.79052   2
  29  11  -1 16.5818 3.09964   2
  29  11  -1 14.3962 2.88825   1
  27 -11  -1 24.0585 3.02852   2
  27 -11  -1 26.4560 3.03524   1
  27  11  -1 24.6693 3.40200   2
  27  11  -1 26.1015 3.37896   1
  25 -11  -1 58.7066 4.38719   2
  25 -11  -1 64.9817 4.42477   1
  25  11  -1 60.9444 4.70688   2
  25  11  -1 61.9676 4.70782   1
  23 -11  -1 28.5395 2.98191   2
  23 -11  -1 30.1517 3.03979   1
  23  11  -1 34.4876 3.46102   1
  23  11  -1 34.4034 3.44200   2
  21 -11  -1 41.1287 3.27365   1
  21 -11  -1 36.5079 3.17384   2
  21  11  -1 39.8256 3.38709   2
  21  11  -1 38.4644 3.47804   1
  19 -11  -1 74.8912 4.72433   1
  19 -11  -1 69.0287 4.67423   2
 -19 -11   1 84.3332 4.75469   1
  19  11  -1 75.2531 4.98794   2
  19  11  -1 76.1392 5.00009   1
 -17 -11   1 26.2672 2.38026   1
 -17 -11   1 19.8234 2.42424   2
  17 -11  -1 23.5465 2.40774   1
  17 -11  -1 21.9501 2.30202   2
  17  11  -1 26.2721 2.69220   1
  17  11  -1 27.9264 2.78883   2
 -15 -11   1 6.21181 1.35903   2
  15 -11  -1 5.97819 1.40231   1
  15 -11  -1 4.47861 1.31644   2
 -15 -11   1 3.92519 1.26779   1
 -15  11   1 6.35962 0.94632   1
  15  11  -1 5.86990 1.50920   2
  15  11  -1 7.07886 1.58010   1
  13 -11  -1 113.546 5.93760   2
 -13 -11   1 101.912 5.91791   1
  13 -11  -1 103.443 5.83915   1
 -13 -11   1 104.673 5.91851   2
  13  11  -1 103.958 6.06100   1
  13  11  -1 110.690 6.05877   2
 -13  11   1 104.159 5.53041   1
  11 -11  -1 -0.2767 0.94839   2
  11 -11  -1 0.83710 0.96670   1
 -11 -11   1 0.07874 0.88707   2
 -11 -11   1 -0.1112 0.88679   1
 -11  11   1 0.02331 0.75370   1
 -11  11   1 -0.3669 0.42670   2
  11  11  -1 1.69268 1.11798   1
  11  11  -1 1.12577 1.09227   2
   9 -11  -1 91.3311 5.45794   1
   9 -11  -1 95.8112 5.52217   2
  -9 -11   1 96.3631 5.59212   1
  -9 -11   1 103.151 5.63204   2
   9  11  -1 102.908 5.66075   2
   9  11  -1 102.578 5.67786   1
  -9  11   1 103.915 5.34385   2
  -9  11   1 102.852 5.37884   1
  -7 -11   1 85.8542 5.01717   2
   7 -11  -1 88.0698 5.01550   1
   7 -11  -1 82.0908 4.93970   2
  -7 -11   1 96.6624 5.09554   2
  -7  11   1 91.6504 4.88716   2
   7  11  -1 87.3539 5.07476   2
  -7  11   1 91.1919 4.92834   1
   7  11  -1 92.0781 5.15266   1
   5 -11  -1 29.1859 2.28113   2
  -5 -11   1 30.8905 2.25433   2
   5 -11  -1 25.5239 2.19021   1
  -5  11   1 25.4235 2.08464   1
  -5  11   1 27.2203 2.10419   2
   5  11  -1 26.4305 2.21372   2
   5  11  -1 28.1587 2.31199   1
  -3 -11   1 7.80503 1.33715   2
   3 -11  -1 7.82400 1.26044   2
   3 -11  -1 6.43686 1.18981   1
   3  11  -1 6.63553 1.32271   1
  -3  11   1 8.93963 1.35569   2
  -3  11   1 9.70851 1.42604   1
   3  11  -1 7.68882 1.29006   2
   1 -11  -1 2.70249 0.96926   2
  -1 -11   1 4.65413 1.11487   1
  -1 -11   1 4.38605 1.05831   2
   1 -11  -1 1.61410 0.91645   1
   1  11  -1 3.68705 1.02350   2
   1  11  -1 3.22630 1.07331   1
  -1  11   1 4.55117 1.08704   2
  -1  11   1 4.29693 1.08389   1
  -1 -11  -1 14.8238 1.74797   2
   1 -11   1 22.5643 1.86268   1
   1 -11   1 20.9815 1.84970   2
  -1 -11  -1 22.3663 1.93164   1
   1  11   1 22.5392 1.96818   1
  -1  11  -1 21.4190 1.77654   2
  -1  11  -1 20.0499 1.79659   3
   1  11   1 21.3341 1.95214   2
  -1  11  -1 22.2277 1.85832   1
   3 -11   1 16.9712 1.75894   1
   3 -11   1 15.8093 1.71107   2
  -3 -11  -1 15.6072 1.74999   2
  -3 -11  -1 17.6384 1.82249   1
   3  11   1 17.1363 1.84924   1
   3  11   1 17.8045 1.85333   2
  -3  11  -1 18.2684 1.78012   1
  -3  11  -1 17.2566 1.58185   2
  -3  11  -1 16.7171 1.76749   3
  -5 -11  -1 4.73492 1.13823   1
   5 -11   1 3.70912 0.97152   1
   5 -11   1 5.93317 1.10260   2
  -5 -11  -1 3.26546 1.04738   2
   5  11   1 6.28144 1.24777   2
   5  11   1 3.46445 1.08352   1
  -5  11  -1 3.71350 1.23615   3
  -5  11  -1 2.70057 0.82155   2
  -5  11  -1 4.11637 0.93252   1
  -7 -11  -1 23.8118 2.06918   1
   7 -11   1 25.6155 2.02156   2
   7 -11   1 21.7277 1.96763   1
  -7 -11  -1 24.2669 2.05209   2
  -7  11  -1 25.1977 1.84120   1
   7  11   1 22.8447 2.12574   1
   7  11   1 25.8055 2.21498   2
  -7  11  -1 26.0587 2.43570   3
  -9 -11  -1 42.2564 2.83523   1
  -9 -11  -1 40.9722 2.83060   2
  -9 -11  -1 42.9088 2.28566   3
   9 -11   1 39.6231 2.72080   1
   9 -11   1 41.2988 2.75033   1
   9 -11   1 44.2729 2.79392   2
  -9  11  -1 45.6549 2.53354   1
  -9  11  -1 47.6294 3.45883   3
  -9  11  -1 31.3654 2.67649   2
   9  11   1 40.9472 3.00500   2
   9  11   1 39.3034 2.93856   1
 -11 -11  -1 47.5925 3.12181   2
  11 -11   1 51.6357 3.08673   1
  11 -11   1 49.5652 3.05030   2
  11 -11   1 48.6423 3.02114   1
 -11 -11  -1 47.6129 2.59464   3
  11  11   1 48.6452 3.33926   2
  11  11   1 49.3200 3.33374   1
 -11  11  -1 44.5424 2.65694   1
 -11  11  -1 44.8462 3.76978   3
 -13 -11  -1 35.5503 2.18213   3
  13 -11   1 37.9957 2.55424   1
 -13 -11  -1 36.2786 2.62017   2
  13 -11   1 28.7296 2.39636   1
 -13 -11  -1 40.0808 2.73996   1
  13 -11   1 40.5261 2.62390   2
  13 -11   1 36.4246 2.49397   2
 -13 -11  -1 39.7171 2.65600   2
 -13  11  -1 35.3104 3.47950   3
  13  11   1 38.2001 2.87516   2
  13  11   1 35.3819 2.83982   1
 -15 -11  -1 4.18676 1.09891   2
  15 -11   1 4.33908 1.16425   2
  15 -11   1 2.30901 0.99824   1
 -15 -11  -1 2.71423 1.08743   1
 -15 -11  -1 5.07093 0.99606   3
  15 -11   1 4.70634 1.18099   1
 -15  11  -1 4.52426 1.94022   3
  15  11   1 3.90751 1.34439   2
  15  11   1 2.84994 1.34113   1
  17 -11   1 139.280 7.03553   2
 -17 -11  -1 139.561 7.20974   1
  17 -11   1 137.081 7.05583   1
  17  11   1 132.423 7.41786   2
  17  11   1 125.843 7.39561   1
  19 -11   1 208.011 10.1532   1
  19 -11   1 196.329 10.0913   2
  19  11   1 202.164 10.5830   1
  19  11   1 202.621 10.5667   2
  21 -11   1 24.6941 2.30230   2
  21 -11   1 25.0078 2.32740   1
  21  11   1 24.6939 2.74137   1
  21  11   1 24.4940 2.80341   2
  23 -11   1 49.9301 3.33520   2
  23 -11   1 45.4955 3.28050   1
  23  11   1 49.0474 3.80065   2
  23  11   1 47.3576 3.91162   1
  25 -11   1 200.882 10.0421   2
  25 -11   1 201.227 10.0416   1
  25  11   1 194.906 10.6516   1
  25  11   1 193.213 10.5984   2
  27 -11   1 16.3073 2.09171   1
  27 -11   1 17.0428 2.20679   2
  27  11   1 17.0653 2.73500   2
  27  11   1 17.8820 2.78959   1
  29 -11   1 16.8932 2.18870   1
  29 -11   1 17.9773 2.21967   2
  29  11   1 15.3059 2.79654   1
  29  11   1 16.5897 2.94151   2
  31 -11   1 35.3640 3.25841   2
  31  11   1 40.7133 4.15957   2
  31  11   1 35.5268 4.02488   1
  33 -11   1 35.7063 3.21102   2
  33  11   1 39.7239 4.27314   2
  33  11   1 32.6183 4.10582   1
  35 -11   1 23.1266 2.70681   2
  35  11   1 26.7368 3.88080   2
  35  11   1 26.6037 3.89765   1
  36 -12  -1 8.79535 2.98926   2
  36  12  -1 18.3051 3.80435   2
  36  12  -1 12.9355 3.60992   1
  34 -12  -1 2.58420 2.52862   2
  34 -12  -1 3.32134 2.47684   1
  34  12  -1 10.0723 3.24123   2
  34  12  -1 0.73969 2.69029   1
  32 -12  -1 4.73257 2.36648   1
  32 -12  -1 6.44381 2.55982   2
  32  12  -1 6.03036 2.77257   2
  32  12  -1 5.99150 2.86572   1
  30 -12  -1 25.8697 3.30959   2
  30 -12  -1 24.7092 3.15666   1
  30  12  -1 22.9496 3.61693   2
  30  12  -1 26.2634 3.71229   1
  28 -12  -1 5.42041 2.19557   1
  28 -12  -1 5.83052 2.19690   2
  28  12  -1 4.70601 2.46322   1
  28  12  -1 6.49155 2.43411   2
  26 -12  -1 6.97461 2.10351   1
  26 -12  -1 2.13598 1.86739   2
  26  12  -1 5.59811 2.13393   1
  26  12  -1 7.03311 2.25523   2
  24 -12  -1 26.3203 3.02610   2
  24 -12  -1 29.6346 3.15376   1
  24  12  -1 29.0304 3.38330   1
  24  12  -1 20.8833 3.05646   2
  22 -12  -1 22.3327 2.66701   2
  22 -12  -1 22.5060 2.65467   1
  22  12  -1 18.4408 2.74879   1
  22  12  -1 17.3007 2.72291   2
  20 -12  -1 25.9094 2.80648   2
  20 -12  -1 27.3373 2.81826   1
  20  12  -1 23.9930 3.03734   2
  20  12  -1 28.6342 3.24879   1
 -18 -12   1 15.8454 2.09972   1
  18 -12  -1 14.8721 2.03228   2
  18 -12  -1 10.1528 1.92998   1
  18  12  -1 10.9191 2.06460   2
  18  12  -1 9.18438 1.96492   1
  16 -12  -1 61.6436 3.90761   1
 -16 -12   1 59.2828 3.94389   1
  16 -12  -1 58.9014 3.88456   2
 -16 -12   1 60.5164 3.93389   2
  16  12  -1 56.0702 4.08470   1
  16  12  -1 56.1079 4.13146   2
 -14 -12   1 13.6700 1.76590   2
  14 -12  -1 4.91813 1.40917   2
 -14 -12   1 9.58220 1.65447   1
  14 -12  -1 7.94227 1.58673   1
  14  12  -1 10.3377 1.77399   1
 -14  12   1 13.2386 1.39189   1
  14  12  -1 11.0813 1.79500   2
  12 -12  -1 250.327 12.2204   2
 -12 -12   1 232.801 12.2658   1
  12 -12  -1 243.527 12.2258   1
 -12 -12   1 246.005 12.2663   2
  12  12  -1 239.486 12.3530   2
  12  12  -1 242.601 12.3898   1
 -12  12   1 245.837 11.9503   1
 -10 -12   1 424.664 20.2496   1
  10 -12  -1 404.394 20.0888   2
  10 -12  -1 418.160 20.1364   1
 -10 -12   1 421.552 20.1803   2
 -10  12   1 406.937 19.8871   2
  10  12  -1 421.613 20.2724   2
  10  12  -1 405.742 20.2698   1
 -10  12   1 423.498 19.9588   1
   8 -12  -1 75.3872 4.54404   2
  -8 -12   1 76.7534 4.55829   2
  -8 -12   1 74.4841 4.53153   2
  -8 -12   1 74.9502 4.57934   1
   8 -12  -1 77.1810 4.57148   1
  -8  12   1 80.3984 4.39542   1
  -8  12   1 75.5349 4.31684   2
   8  12  -1 77.4499 4.65382   1
   8  12  -1 74.2396 4.60317   2
   6 -12  -1 49.8049 3.30482   2
  -6 -12   1 48.2173 3.31425   2
   6 -12  -1 48.3685 3.26322   1
  -6  12   1 50.6381 3.20049   2
   6  12  -1 51.2281 3.37516   2
  -6  12   1 50.5236 3.21055   1
   6  12  -1 52.1871 3.44771   1
   4 -12  -1 40.3075 2.73749   2
  -4 -12   1 36.3657 2.68153   2
   4 -12  -1 34.9093 2.67412   1
  -4  12   1 36.7725 2.59237   2
   4  12  -1 35.2022 2.73167   1
   4  12  -1 35.3642 2.67290   2
  -4  12   1 37.8138 2.64595   1
  -2 -12   1 3.00846 1.04120   1
   2 -12  -1 3.07895 1.10588   1
  -2 -12   1 3.43405 1.14762   2
   2 -12  -1 2.75917 1.01478   2
  -2  12   1 4.27322 1.11777   2
  -2  12   1 4.99704 1.20725   1
   2  12  -1 2.18526 1.06047   1
   2  12  -1 4.46861 1.11461   2
   0 -12  -1 110.806 6.11950   1
   0 -12  -1 111.232 6.11067   2
   0 -12   1 110.072 6.10210   1
   0 -12   1 111.712 6.06342   2
   0  12  -1 116.920 6.14333   1
   0  12  -1 113.427 6.04550   2
   0  12   1 111.905 6.09491   2
   0  12   1 111.512 6.11945   1
   2 -12   1 11.7772 1.54335   2
   2 -12   1 12.1497 1.58624   1
  -2 -12  -1 13.9832 1.75576   2
  -2 -12  -1 8.70185 1.44626   1
   2  12   1 12.8983 1.65760   1
   2  12   1 10.8216 1.62165   2
  -2  12  -1 10.5054 1.44746   2
  -2  12  -1 9.80332 1.49754   1
  -4 -12  -1 22.5716 2.08243   2
   4 -12   1 24.1194 2.06630   1
   4 -12   1 22.7650 2.03500   2
  -4 -12  -1 23.1030 2.09635   1
  -4  12  -1 21.2333 1.90120   2
  -4  12  -1 24.2685 1.99155   1
   4  12   1 25.0198 2.44175   1
   4  12   1 25.8889 2.17304   2
  -4  12  -1 23.5311 2.19921   3
   6 -12   1 29.9701 2.34002   1
   6 -12   1 33.1575 2.40552   2
  -6 -12  -1 26.0237 2.32038   2
  -6 -12  -1 29.5376 2.39941   1
  -6  12  -1 32.9223 2.74600   3
  -6  12  -1 30.3611 2.20129   1
   6  12   1 26.8996 2.43660   1
   6  12   1 31.3979 2.49393   2
  -6  12  -1 30.6091 2.14493   2
  -8 -12  -1 6.35522 1.24611   2
  -8 -12  -1 7.78632 1.32744   1
   8 -12   1 5.92903 1.16763   2
   8  12   1 6.04386 1.35569   1
  -8  12  -1 3.80549 1.38693   3
  -8  12  -1 4.86355 0.92160   1
   8  12   1 6.08387 1.37954   2
 -10 -12  -1 2.52739 1.03965   2
  10 -12   1 2.21993 0.99968   2
  10 -12   1 2.32498 1.03788   1
  10  12   1 1.73503 1.19985   2
 -10  12  -1 5.97732 1.70976   3
 -10  12  -1 2.23100 0.67929   1
  10  12   1 3.68082 1.25131   1
  12 -12   1 16.1657 1.85437   1
  12 -12   1 21.0143 2.09012   1
 -12 -12  -1 15.6976 1.91480   2
 -12 -12  -1 16.7407 1.98802   2
  12 -12   1 18.6998 1.92902   2
  12  12   1 14.4400 2.10156   1
 -12  12  -1 15.7419 2.64754   3
  12  12   1 16.2637 2.13949   2
 -12  12  -1 14.0533 1.30960   1
 -14 -12  -1 56.3900 3.65109   2
  14 -12   1 55.7938 3.54416   1
  14 -12   1 54.5480 3.57168   2
 -14 -12  -1 59.8419 3.77241   1
  14 -12   1 64.0064 4.43489   1
  14  12   1 55.4932 3.91595   1
  14  12   1 58.0385 3.96059   2
  16 -12   1 38.3513 2.72614   1
  16 -12   1 36.7130 2.74753   2
 -16 -12  -1 38.7474 2.87166   1
  16  12   1 35.3768 3.12349   2
  16  12   1 33.6714 3.07892   1
  18  12   1 19.7221 2.35643   1
  20 -12   1 98.5780 5.59067   1
  20 -12   1 97.2715 5.52055   2
  20  12   1 100.983 6.06999   2
  20  12   1 100.675 6.04561   1
  22 -12   1 2.79470 1.40541   2
  22 -12   1 4.50670 1.46564   1
  22  12   1 4.54017 1.70372   2
  22  12   1 5.34120 1.94659   1
  24 -12   1 31.7455 2.69895   1
  24 -12   1 30.9226 2.73560   2
  24  12   1 22.3758 2.92162   1
  24  12   1 23.6437 2.96457   2
  26 -12   1 36.9496 3.14917   1
  26 -12   1 38.8017 3.19579   2
  26  12   1 43.8746 3.85052   1
  26  12   1 45.4307 3.98729   2
  28 -12   1 9.92310 1.99545   2
  28 -12   1 9.97325 1.95591   1
  28  12   1 6.46525 2.37257   1
  28  12   1 7.67930 2.44402   2
  30 -12   1 3.69174 1.72790   2
  30 -12   1 0.82834 1.69908   1
  30  12   1 1.93903 2.13050   1
  30  12   1 5.22778 2.48243   2
  32 -12   1 8.56829 2.08161   2
  32  12   1 7.66032 2.67056   1
  32  12   1 9.14690 2.84006   2
  34 -12   1 8.94027 2.12692   2
  34  12   1 12.6269 3.12010   2
  34  12   1 8.37414 2.77928   1
  36  12   1 6.73887 3.08232   2
  36  12   1 3.57727 2.89352   1
  35 -13  -1 18.5730 3.44372   2
  35 -13  -1 15.8115 3.09893   1
  35  13  -1 19.1961 3.96445   2
  35  13  -1 21.0876 3.90923   1
  33 -13  -1 33.3143 3.86519   2
  33 -13  -1 26.3343 3.64423   1
  33  13  -1 25.4638 4.10014   1
  33  13  -1 28.5604 4.25119   2
  31 -13  -1 18.2440 3.00536   2
  31 -13  -1 10.8994 2.74059   1
  31  13  -1 10.7381 3.17399   1
  31  13  -1 6.28817 2.91665   2
  29 -13  -1 32.6718 3.66380   2
  29 -13  -1 32.2178 3.67227   1
  29  13  -1 35.2337 4.19781   2
  29  13  -1 35.6224 4.13642   1
  27 -13  -1 2.70687 2.08967   1
  27 -13  -1 7.17803 2.26726   2
  27  13  -1 7.67482 2.55057   1
  27  13  -1 8.51625 2.49391   2
  25 -13  -1 43.2441 3.70154   2
  25 -13  -1 45.8368 3.66526   1
  25  13  -1 33.0569 3.84994   2
  25  13  -1 30.7583 3.73144   1
  23 -13  -1 41.3759 3.76345   2
  23 -13  -1 45.8323 3.74878   1
  23  13  -1 46.3062 3.98041   1
  23  13  -1 49.1640 4.17600   2
  21 -13  -1 38.5321 3.25050   2
  21 -13  -1 35.1559 3.32302   1
  21  13  -1 28.6388 3.32469   2
  21  13  -1 34.6262 3.61123   1
  19 -13  -1 54.7836 4.05951   1
  19 -13  -1 58.2815 4.03721   2
  19  13  -1 59.1778 4.41070   2
  19  13  -1 60.6483 4.35178   1
  17 -13  -1 35.7560 3.08874   1
  17 -13  -1 33.6904 3.04492   2
 -17 -13   1 33.4222 2.96177   1
  17  13  -1 30.4618 3.26766   1
  17  13  -1 42.2622 3.35173   2
  15 -13  -1 31.3123 2.80944   1
 -15 -13   1 34.2125 2.91562   1
 -15 -13   1 38.9920 2.96006   2
  15 -13  -1 32.3229 2.86689   2
  15  13  -1 33.6332 3.12274   2
  15  13  -1 35.0203 3.09522   1
 -13 -13   1 44.7368 3.23772   2
  13 -13  -1 43.8707 3.21180   2
 -13 -13   1 39.9061 3.14968   1
  13 -13  -1 39.3163 3.12730   1
  13  13  -1 39.4117 3.27804   2
 -13  13   1 43.2606 2.79801   1
  13  13  -1 43.8705 3.37901   1
 -11 -13   1 30.1702 2.67756   2
  11 -13  -1 27.0291 2.47409   2
  11 -13  -1 29.3715 2.61753   1
 -11 -13   1 29.1588 2.60185   1
  11  13  -1 31.3894 2.73049   2
 -11  13   1 32.2420 2.28403   2
  11  13  -1 29.5964 2.72762   1
 -11  13   1 29.4861 2.30543   1
   9 -13  -1 5.59714 1.37558   2
  -9 -13   1 7.39664 1.48292   2
   9 -13  -1 5.48234 1.41693   1
  -9 -13   1 4.91362 1.33303   2
  -9 -13   1 5.42212 1.36911   1
  -9  13   1 9.07724 1.44758   1
   9  13  -1 6.51040 1.50449   1
  -9  13   1 4.10702 1.08550   2
   9  13  -1 4.49922 1.40670   2
  -7 -13   1 15.5859 2.03629   2
   7 -13  -1 12.1821 1.74142   1
  -7 -13   1 21.4945 2.22736   2
   7 -13  -1 14.9209 1.91434   2
   7  13  -1 19.3295 2.25765   1
  -7  13   1 20.5358 2.00433   2
   7  13  -1 18.6561 2.18055   2
  -7  13   1 18.9934 2.02442   1
  -5 -13   1 24.4332 2.16786   2
   5 -13  -1 15.9269 1.94718   1
   5 -13  -1 15.6742 1.97148   2
   5  13  -1 21.4536 2.29851   1
   5  13  -1 21.1630 2.25088   2
  -5  13   1 24.0853 2.26106   1
  -5  13   1 22.4256 1.99750   2
   3 -13  -1 6.37541 1.38357   2
   3 -13  -1 5.00795 1.27125   1
  -3 -13   1 5.98483 1.36267   2
   3  13  -1 8.89111 1.51749   1
  -3  13   1 4.75789 1.31238   1
   3  13  -1 7.97560 1.45438   2
  -3  13   1 6.40516 1.29603   2
  -1 -13   1 4.97144 1.20492   2
   1 -13  -1 2.08874 1.08490   2
  -1 -13   1 3.35395 1.15758   1
   1 -13  -1 2.58910 1.11353   1
   1  13  -1 2.88453 1.07051   2
   1  13  -1 3.32876 1.17429   1
  -1  13   1 3.01052 1.18724   1
  -1  13   1 3.41098 1.15000   2
  -1 -13  -1 4.61277 1.22021   1
   1 -13   1 6.20001 1.31625   2
   1 -13   1 4.22385 1.24124   1
  -1 -13  -1 3.66562 1.16471   2
  -1  13  -1 5.52867 1.22845   1
  -1  13  -1 4.15210 1.11165   2
   1  13   1 3.37054 1.17748   2
   1  13   1 2.53570 1.20906   1
   3 -13   1 12.9806 1.77493   1
  -3 -13  -1 15.3997 1.89841   2
  -3 -13  -1 14.4037 1.87215   1
   3 -13   1 19.4000 1.99848   2
  -3  13  -1 15.7646 1.77120   2
   3  13   1 17.5742 2.10068   1
   3  13   1 17.8278 2.00325   2
  -3  13  -1 17.6593 1.84953   1
  -5 -13  -1 3.26517 1.20360   1
   5 -13   1 3.06030 1.10319   1
   5 -13   1 3.04275 1.13946   2
  -5 -13  -1 3.77057 1.15038   2
  -5  13  -1 3.36997 1.02180   1
   5  13   1 2.98097 1.19188   2
  -5  13  -1 2.22064 0.92562   2
   5  13   1 5.72072 1.40785   1
  -7 -13  -1 33.3975 2.67582   1
   7 -13   1 28.7251 2.45349   1
   7 -13   1 33.8003 2.63379   2
  -7 -13  -1 35.4498 2.64476   2
  -7  13  -1 33.6106 2.38400   1
  -7  13  -1 36.1651 2.37015   2
   7  13   1 38.6100 2.88792   1
   7  13   1 35.7013 2.85392   2
  -9 -13  -1 76.4444 4.62249   1
   9 -13   1 76.9592 4.51591   2
  -9 -13  -1 75.2419 4.61031   2
   9 -13   1 77.0173 4.51549   1
   9  13   1 78.2317 4.76042   2
   9  13   1 75.4490 4.77533   1
  -9  13  -1 77.2531 4.27489   1
  11 -13   1 21.4862 2.07945   2
 -11 -13  -1 19.6503 2.12096   2
  11 -13   1 18.6717 2.04101   1
  11  13   1 17.4890 2.24976   2
  11  13   1 19.2818 2.28374   1
 -13 -13  -1 16.4535 2.01787   2
 -13 -13  -1 18.7832 2.12800   2
  13 -13   1 16.6670 1.99948   2
  13 -13   1 20.2802 2.08305   1
  13  13   1 24.1355 2.58935   2
  13  13   1 19.2513 2.31619   1
  15 -13   1 22.6246 2.36594   1
  15 -13   1 26.2814 2.36386   2
 -15 -13  -1 23.5231 2.48492   1
  15  13   1 28.0693 2.89169   1
  15  13   1 29.6941 2.93593   2
 -17 -13  -1 31.5508 4.44938   1
  17 -13   1 41.6448 3.01032   1
  17 -13   1 41.9636 3.10165   2
  17  13   1 43.1600 3.38258   1
  17  13   1 38.7283 3.39362   2
  19 -13   1 125.789 6.91337   2
  19 -13   1 128.235 6.86975   1
  19  13   1 130.358 7.34713   1
  19  13   1 125.420 7.38510   2
  21 -13   1 29.6819 2.78470   1
  21 -13   1 30.3443 2.79630   2
  21  13   1 31.6039 3.37067   1
  21  13   1 35.6964 3.49255   2
  23 -13   1 36.1570 3.12318   2
  23 -13   1 39.0501 3.15482   1
  23  13   1 39.1979 3.81062   2
  23  13   1 38.4364 3.87508   1
  25 -13   1 40.6047 3.26263   2
  25 -13   1 41.1335 3.26233   1
  25  13   1 32.9936 3.86619   2
  25  13   1 42.0566 4.07445   1
  27 -13   1 17.6521 2.34571   1
  27 -13   1 19.8452 2.43157   2
  27  13   1 15.5701 2.86992   2
  27  13   1 19.0971 3.08204   1
  29 -13   1 2.15881 1.79036   2
  29 -13   1 -0.4890 1.60427   1
  29  13   1 -3.5759 1.92805   2
  29  13   1 3.42350 2.27520   1
  31 -13   1 22.6939 2.81323   1
  31 -13   1 24.2560 2.82684   2
  31  13   1 22.2784 3.61460   1
  31  13   1 25.4643 3.64580   2
  33 -13   1 43.7096 3.59350   2
  33  13   1 30.0150 4.21844   1
  33  13   1 37.8338 4.47197   2
  35 -13   1 16.4971 2.53266   2
  35  13   1 12.3132 3.38651   1
  35  13   1 16.7331 3.63912   2
  34 -14  -1 1.66214 2.44618   1
  34 -14  -1 0.21938 2.62892   2
  34  14  -1 3.14358 2.82120   1
  34  14  -1 -0.2663 2.82254   2
  32 -14  -1 25.2351 3.67226   2
  32 -14  -1 27.7550 3.56347   1
  32  14  -1 24.1979 4.07253   2
  32  14  -1 28.7582 4.28598   1
  30 -14  -1 25.9989 3.36905   1
  30 -14  -1 31.0224 3.54679   2
  30  14  -1 25.2382 3.86692   2
  30  14  -1 19.8232 3.57499   1
  28 -14  -1 2.21181 2.15422   2
  28 -14  -1 -1.4351 2.09166   1
  28  14  -1 1.68960 2.26748   2
  28  14  -1 -1.2626 2.06487   1
  26 -14  -1 61.0853 4.57214   2
  26 -14  -1 54.4146 4.36997   1
  26  14  -1 51.8574 4.66008   2
  26  14  -1 57.4568 4.87724   1
  24 -14  -1 77.1868 5.27373   1
  24 -14  -1 83.3131 5.32022   2
  24  14  -1 74.0488 5.61678   1
  24  14  -1 77.0634 5.66875   2
  22 -14  -1 82.2644 5.46601   2
  22 -14  -1 88.1586 5.53551   1
  22  14  -1 79.2814 5.71248   1
  22  14  -1 88.0694 5.79371   2
  20 -14  -1 254.694 12.9475   2
  20 -14  -1 247.262 12.9023   1
  20  14  -1 252.539 13.2289   1
  20  14  -1 249.221 13.2419   2
  18 -14  -1 189.796 9.84494   2
 -18 -14   1 176.490 9.76572   1
  18 -14  -1 185.667 9.81612   1
  18  14  -1 185.577 10.0953   2
  18  14  -1 179.313 10.0061   1
 -16 -14   1 127.937 7.18632   1
  16 -14  -1 124.306 7.10855   2
  16 -14  -1 127.575 7.14712   1
 -16 -14   1 120.414 7.30438   2
  16  14  -1 129.751 7.39071   2
  16  14  -1 126.842 7.40876   1
  14 -14  -1 279.349 14.0579   1
  14 -14  -1 295.407 14.0976   2
 -14 -14   1 278.663 14.0599   2
 -14 -14   1 268.696 14.1083   1
  14  14  -1 270.916 14.2400   2
  14  14  -1 277.364 14.2503   1
  12 -14  -1 191.723 10.2155   2
  12 -14  -1 196.694 10.2506   1
 -12 -14   1 192.745 10.3177   1
 -12 -14   1 194.411 10.2387   2
  12  14  -1 200.286 10.4071   2
  12  14  -1 196.936 10.4184   1
 -12  14   1 198.985 9.94213   1
 -10 -14   1 82.4284 5.20919   2
 -10 -14   1 86.1187 5.27687   1
  10 -14  -1 92.6787 5.25725   2
  10 -14  -1 89.3827 5.26488   1
 -10 -14   1 83.7476 5.21893   2
 -10  14   1 89.5852 4.94968   2
  10  14  -1 87.6574 5.33579   2
  10  14  -1 84.2873 5.34702   1
 -10  14   1 86.7722 4.98291   1
  -8 -14   1 174.207 9.07711   2
  -8 -14   1 162.771 9.02776   2
   8 -14  -1 175.509 9.03745   2
   8 -14  -1 179.000 9.09848   1
   8  14  -1 179.223 9.20273   1
  -8  14   1 161.580 8.85555   1
   8  14  -1 165.442 9.08587   2
  -8  14   1 171.901 8.81547   2
   6 -14  -1 477.202 23.3103   2
   6 -14  -1 499.945 23.3503   1
  -6 -14   1 461.695 23.2824   2
   6  14  -1 484.135 23.3892   2
   6  14  -1 490.564 23.4450   1
  -6  14   1 478.073 23.1917   2
  -6  14   1 485.247 23.2438   1
  -4 -14   1 409.081 20.4511   2
   4 -14  -1 422.111 20.5037   1
   4 -14  -1 426.015 20.5024   2
  -4  14   1 423.264 20.4516   1
   4  14  -1 411.522 20.4963   2
  -4  14   1 429.807 20.4205   2
   4  14  -1 425.559 20.5651   1
  -2 -14   1 73.8721 4.55891   1
   2 -14  -1 77.6293 4.65026   1
   2 -14  -1 79.1558 4.66597   2
  -2 -14   1 73.5940 4.63616   2
  -2  14   1 73.6105 4.53597   2
   2  14  -1 78.9351 4.58386   2
   2  14  -1 70.5074 4.56366   1
  -2  14   1 74.6654 4.58391   1
   0 -14  -1 27.2097 2.49785   2
   0 -14  -1 30.1769 2.85931   1
   0 -14   1 25.2076 2.35814   2
   0 -14   1 29.4244 2.79294   1
   0  14  -1 29.4298 2.45112   1
   0  14   1 29.1660 2.78623   1
   0  14  -1 28.7259 2.38090   2
   0  14   1 28.9150 2.45058   2
  -2 -14  -1 48.5206 3.34414   2
   2 -14   1 46.7477 3.30656   1
  -2 -14  -1 45.8327 3.29943   1
   2 -14   1 43.3213 3.28132   2
   2  14   1 54.6452 3.42084   2
  -2  14  -1 44.8067 3.14640   2
  -2  14  -1 43.6538 3.20044   1
   2  14   1 47.7829 3.38916   1
  -4 -14  -1 216.873 11.2100   2
   4 -14   1 217.671 11.1859   1
  -4 -14  -1 215.565 11.2433   1
   4 -14   1 214.473 11.1417   2
  -4  14  -1 225.779 11.0926   1
  -4  14  -1 222.754 11.0562   2
   4  14   1 212.979 11.2481   2
   4  14   1 232.210 11.3714   1
  -6 -14  -1 479.929 23.3153   1
  -6 -14  -1 475.578 23.2913   2
   6 -14   1 480.034 23.2431   2
   6 -14   1 488.094 23.2455   1
   6  14   1 490.498 23.4561   1
  -6  14  -1 485.065 23.1076   1
   6  14   1 485.240 23.4035   2
  -6  14  -1 474.985 23.0524   2
   8 -14   1 623.304 29.9067   1
  -8 -14  -1 628.994 30.0045   2
  -8 -14  -1 641.156 30.0241   1
   8 -14   1 644.432 29.9359   2
  -8  14  -1 626.427 29.6971   2
   8  14   1 619.024 30.1743   1
  -8  14  -1 613.258 29.7039   1
   8  14   1 625.607 30.1343   2
  10 -14   1 447.694 21.2550   2
  10 -14   1 437.182 21.2420   1
 -10 -14  -1 423.935 21.2832   2
  10  14   1 424.368 21.4931   2
  10  14   1 457.016 21.5935   1
 -10  14  -1 447.234 20.9955   1
  12 -14   1 100.085 5.88103   2
 -12 -14  -1 99.8778 5.96781   2
  12 -14   1 106.199 5.92171   1
  12  14   1 117.453 6.39559   2
  12  14   1 107.735 6.24808   1
 -14 -14  -1 152.719 8.14993   2
  14 -14   1 145.983 7.96130   1
 -14 -14  -1 156.257 8.18066   1
 -14 -14  -1 150.851 8.11627   2
  14 -14   1 148.524 7.94069   2
  14  14   1 144.595 8.27955   2
  14  14   1 151.497 8.33926   1
 -16 -14  -1 171.647 9.07162   1
  16 -14   1 175.473 8.92400   2
  16 -14   1 169.714 8.90599   1
  16  14   1 173.786 9.28657   1
  16  14   1 156.853 9.21313   2
  18 -14   1 121.565 6.85492   2
  18 -14   1 123.837 6.85518   1
  18  14   1 125.944 7.30379   1
  18  14   1 129.834 7.35054   2
  20 -14   1 134.261 7.26165   1
  20 -14   1 126.232 7.24172   2
  20  14   1 134.153 7.76006   1
  20  14   1 141.071 7.87422   2
  22 -14   1 51.2749 3.75709   2
  22 -14   1 49.0640 3.65747   1
  22  14   1 53.7048 4.23760   2
  22  14   1 48.7273 4.28383   1
  24 -14   1 62.8341 4.25329   2
  24 -14   1 60.4237 4.15085   1
  24  14   1 57.2240 4.78060   2
  24  14   1 60.7484 4.83391   1
  26 -14   1 6.06086 1.96244   2
  26 -14   1 6.17555 1.90427   1
  26  14   1 11.4387 2.71774   1
  26  14   1 5.53947 2.28973   2
  28 -14   1 -1.6897 1.63339   1
  28 -14   1 3.41525 1.90362   2
  28  14   1 -0.3701 2.16418   1
  28  14   1 0.80678 2.20827   2
  30 -14   1 6.64870 2.10910   2
  30 -14   1 7.21368 2.05401   1
  30  14   1 8.18968 2.75794   2
  30  14   1 4.65572 2.55639   1
  32 -14   1 1.65560 1.98832   2
  32  14   1 5.20983 2.72205   1
  32  14   1 5.67351 3.00633   2
  34 -14   1 4.48494 2.18784   2
  34  14   1 4.54213 2.86424   1
  34  14   1 4.49958 2.85816   2
  33 -15  -1 13.6588 3.11501   1
  33 -15  -1 15.4024 3.16853   2
  33  15  -1 16.2972 3.47632   1
  33  15  -1 17.0561 3.68329   2
  31 -15  -1 49.4280 4.55597   1
  31 -15  -1 51.4212 4.84559   2
  31  15  -1 49.5441 5.31776   1
  31  15  -1 56.7095 5.75281   2
  29 -15  -1 32.4740 3.65149   1
  29 -15  -1 40.3231 4.12408   2
  29  15  -1 33.8770 4.32349   2
  29  15  -1 33.8037 4.21410   1
  27 -15  -1 7.95081 2.30847   1
  27 -15  -1 9.23997 2.55014   2
  27  15  -1 4.61259 2.50429   2
  27  15  -1 3.11114 2.32909   1
  25 -15  -1 13.3628 2.59584   1
  25 -15  -1 13.8665 2.64803   2
  25  15  -1 9.17300 2.68086   1
  25  15  -1 12.1586 2.71603   2
  23 -15  -1 38.3528 3.86484   2
  23 -15  -1 31.5173 3.42042   1
  23  15  -1 41.1458 4.21998   1
  23  15  -1 38.8887 4.18469   2
  21 -15  -1 93.1927 5.67946   1
  21 -15  -1 83.5924 5.61421   2
  21  15  -1 90.5463 6.09345   1
  21  15  -1 85.0438 5.93373   2
  19 -15  -1 39.7871 3.52603   1
  19 -15  -1 38.8909 3.52179   2
  19  15  -1 46.8503 3.88394   1
  19  15  -1 46.1874 4.05868   2
  17 -15  -1 25.9412 2.96740   1
  17 -15  -1 22.9050 2.78863   2
 -17 -15   1 26.4372 2.96270   1
  17  15  -1 29.0654 3.26956   2
  17  15  -1 26.6666 3.11202   1
 -15 -15   1 35.3177 3.05873   1
  15 -15  -1 29.2079 3.03698   1
 -15 -15   1 33.8497 3.07952   2
  15 -15  -1 29.3805 3.11912   2
  15  15  -1 34.3136 3.51385   1
  15  15  -1 34.6107 3.48838   2
 -13 -15   1 41.9388 3.36067   1
  13 -15  -1 37.7968 3.25978   1
  13 -15  -1 42.0360 3.32564   2
 -13 -15   1 41.8345 3.26924   2
  13  15  -1 38.0843 3.39879   2
  13  15  -1 38.9572 3.43964   1
 -11 -15   1 12.0602 2.06063   1
  11 -15  -1 10.4243 1.86202   1
  11 -15  -1 11.7564 2.00167   2
 -11 -15   1 11.8306 1.95030   2
  11  15  -1 17.0480 2.39581   1
  11  15  -1 10.7547 2.03618   2
 -11  15   1 14.4744 1.85693   1
  -9 -15   1 24.8763 2.68036   1
   9 -15  -1 22.6463 2.45287   2
  -9 -15   1 21.3693 2.54952   2
  -9 -15   1 24.7050 2.66453   2
   9 -15  -1 21.7968 2.46398   1
   9  15  -1 23.8883 2.61574   1
   9  15  -1 24.0459 2.59082   2
  -9  15   1 22.3103 2.28003   2
  -9  15   1 23.8692 2.36704   1
  -7 -15   1 13.0650 1.97500   2
   7 -15  -1 8.68670 1.67282   1
   7 -15  -1 11.5175 1.85213   2
   7  15  -1 14.0885 2.04385   2
  -7  15   1 11.2456 1.65589   2
   7  15  -1 11.1737 1.91893   1
  -7  15   1 11.3977 1.74874   1
  -5 -15   1 38.9551 3.11559   2
   5 -15  -1 42.7139 3.20115   1
   5 -15  -1 37.7544 3.10438   2
  -5  15   1 38.6769 3.05500   1
   5  15  -1 39.1263 3.11892   2
  -5  15   1 37.8099 2.91644   2
   5  15  -1 47.1221 3.30390   1
  -3 -15   1 9.27005 1.75762   2
   3 -15  -1 16.5497 2.03462   2
   3 -15  -1 9.70409 1.76439   1
  -3  15   1 13.3112 1.91459   2
   3  15  -1 13.1459 1.87156   2
   3  15  -1 12.6731 1.87492   1
  -3  15   1 14.0444 1.97258   1
   1 -15  -1 32.9953 2.80177   2
   1 -15  -1 35.6235 2.81886   1
  -1 -15   1 29.5806 2.65536   1
  -1 -15   1 32.9137 2.77718   2
   1  15  -1 33.4311 2.72525   1
   1  15  -1 31.2143 2.64197   2
  -1  15   1 29.6718 2.65087   2
  -1  15   1 33.3090 2.76405   1
  -1 -15  -1 21.2383 2.31088   1
   1 -15   1 17.4609 2.17314   1
  -1 -15  -1 16.7065 2.15498   2
   1 -15   1 16.5533 2.07560   2
  -1  15  -1 20.4857 2.27335   1
   1  15   1 24.7623 2.54784   1
  -1  15  -1 19.9443 2.17197   2
   1  15   1 19.3239 2.28960   2
  -3 -15  -1 33.8712 2.89414   1
   3 -15   1 36.5948 2.97464   2
   3 -15   1 32.6229 2.82034   1
  -3 -15  -1 43.3128 3.06969   2
   3  15   1 35.0373 2.97951   1
  -3  15  -1 34.3752 2.68588   2
  -3  15  -1 37.7563 2.86014   1
   3  15   1 36.5963 3.01445   2
  -5 -15  -1 28.8216 2.63474   1
   5 -15   1 28.1033 2.57022   2
   5 -15   1 25.6252 2.64409   1
  -5 -15  -1 33.0987 2.68527   2
  -5  15  -1 26.3634 2.31754   1
   5  15   1 30.5753 2.69271   2
   5  15   1 29.7301 2.96699   1
  -5  15  -1 27.9324 2.34370   2
   7 -15   1 14.3223 2.01727   2
  -7 -15  -1 12.8722 1.92761   2
   7 -15   1 9.32984 1.73422   1
  -7 -15  -1 12.3903 1.96018   1
   7  15   1 13.5085 2.16161   2
  -7  15  -1 16.3541 1.81302   1
   7  15   1 15.8988 2.24901   1
  -7  15  -1 15.4454 1.71419   2
   9 -15   1 48.1136 3.40290   1
  -9 -15  -1 46.0464 3.42471   2
  -9 -15  -1 44.8302 3.42029   1
   9 -15   1 46.1929 3.40952   2
  -9  15  -1 49.8521 3.09695   1
   9  15   1 45.5966 3.57364   1
   9  15   1 45.1741 3.54167   2
  11 -15   1 32.3332 2.89479   2
 -11 -15  -1 34.5117 2.95273   2
  11 -15   1 37.4817 2.93181   1
  11  15   1 38.0233 3.27196   1
  11  15   1 35.2499 3.10251   2
  13 -15   1 9.11087 1.74587   1
 -13 -15  -1 12.8112 1.89941   2
 -13 -15  -1 10.9627 1.84456   2
  13 -15   1 10.6805 1.87835   2
  13  15   1 11.0781 2.13452   1
  13  15   1 10.0433 2.01571   2
  15 -15   1 45.4032 3.48574   2
 -15 -15  -1 50.6045 3.65959   1
  15 -15   1 44.8265 3.44127   1
  15  15   1 49.1059 3.87967   2
  15  15   1 47.3869 3.76648   1
  17 -15   1 88.7296 5.22443   1
  17 -15   1 84.3188 5.19885   2
  17  15   1 79.9984 5.50416   1
  17  15   1 88.2973 5.65467   2
  19 -15   1 19.7868 2.49049   1
  19 -15   1 19.9395 2.53695   2
  19  15   1 17.4658 2.67762   2
  19  15   1 22.2684 2.89798   1
  21 -15   1 34.5820 3.23869   1
  21 -15   1 35.4314 3.04685   2
  21  15   1 29.2712 3.56239   1
  21  15   1 28.9538 3.35424   2
  23 -15   1 138.729 7.40191   2
  23 -15   1 128.926 7.32031   1
  23  15   1 127.744 7.98620   1
  23  15   1 126.740 7.95558   2
  25 -15   1 19.0582 2.62659   1
  25 -15   1 25.4818 2.86270   2
  25  15   1 26.7483 3.50182   2
  25  15   1 22.2830 3.38934   1
  27 -15   1 0.84472 1.81260   1
  27 -15   1 1.13834 1.83941   2
  27  15   1 1.28666 2.28812   1
  27  15   1 1.60380 2.20634   2
  29 -15   1 3.36654 1.86246   1
  29 -15   1 6.26746 2.17244   2
  29  15   1 1.93494 2.42818   1
  29  15   1 2.32661 2.41767   2
  31 -15   1 43.5420 3.98459   2
  31 -15   1 42.2882 3.70518   1
  31  15   1 44.2405 4.85530   2
  31  15   1 42.5551 4.90341   1
  33 -15   1 25.7767 3.22113   2
  33  15   1 31.6781 4.33127   1
  33  15   1 30.7266 4.31959   2
  34 -16  -1 16.0835 3.46902   2
  34 -16  -1 21.0367 3.37658   1
  34  16  -1 10.7974 3.57815   1
  34  16  -1 11.2225 3.55662   2
  32 -16  -1 8.88352 2.76349   1
  32 -16  -1 17.5602 3.38558   2
  32  16  -1 16.1510 3.64381   1
  32  16  -1 14.3157 3.65023   2
  30 -16  -1 15.3084 3.17995   2
  30 -16  -1 14.9138 2.95014   1
  30  16  -1 11.7578 3.33932   1
  30  16  -1 7.29626 3.17172   2
  28 -16  -1 33.6275 3.96760   2
  28 -16  -1 34.2657 3.97960   1
  28  16  -1 28.0840 4.22282   1
  28  16  -1 35.4942 4.49429   2
  26 -16  -1 2.33196 2.32659   1
  26 -16  -1 8.05361 2.54731   2
  26  16  -1 4.33305 2.46113   1
  26  16  -1 6.85758 2.59143   2
  24 -16  -1 -2.9321 1.89271   2
  24 -16  -1 -1.6420 1.92414   1
  24  16  -1 -0.4433 2.00621   1
  24  16  -1 2.91310 2.15537   2
  22 -16  -1 3.10978 1.94638   2
  22 -16  -1 4.50361 2.06746   1
  22  16  -1 2.16694 2.08279   1
  22  16  -1 4.36504 2.07503   2
  20 -16  -1 62.3607 4.53428   1
  20 -16  -1 56.1855 4.47608   2
  20  16  -1 52.6545 4.69855   2
  20  16  -1 56.9799 4.74602   1
  18 -16  -1 74.7587 4.87656   2
  18 -16  -1 64.3775 4.79953   1
  18  16  -1 67.3101 4.99763   1
  18  16  -1 65.5935 4.97817   2
  16 -16  -1 2.85639 1.67894   2
 -16 -16   1 -0.9556 1.42136   1
  16 -16  -1 4.41105 1.74283   1
  16  16  -1 3.22670 1.76735   1
  16  16  -1 1.80961 1.56821   2
  14 -16  -1 42.3892 3.79248   2
 -14 -16   1 39.4291 3.29149   2
 -14 -16   1 37.6546 3.66743   1
  14 -16  -1 36.3397 3.60854   1
  14  16  -1 38.7111 3.97678   1
  14  16  -1 40.7429 3.90650   2
 -12 -16   1 16.1815 2.43441   2
  12 -16  -1 18.8008 2.48759   1
 -12 -16   1 16.9840 2.42192   1
  12 -16  -1 11.5850 2.19911   2
  12  16  -1 12.1417 2.34525   1
  12  16  -1 15.3544 2.47165   2
  10 -16  -1 40.5109 3.39081   1
 -10 -16   1 41.9821 3.42110   1
 -10 -16   1 42.6566 3.41088   2
  10 -16  -1 39.5097 3.38195   2
 -10 -16   1 42.4224 3.38862   2
  10  16  -1 40.8224 3.48723   1
 -10  16   1 38.3461 3.06745   1
  10  16  -1 42.2085 3.46805   2
  -8 -16   1 231.586 11.6133   2
   8 -16  -1 215.766 11.5109   1
  -8 -16   1 218.491 11.5548   2
   8 -16  -1 233.740 11.5818   2
   8  16  -1 227.742 11.6503   2
  -8  16   1 218.818 11.2984   2
   8  16  -1 207.564 11.5912   1
  -8  16   1 220.745 11.3383   1
  -6 -16   1 10.0695 1.85061   2
   6 -16  -1 5.43352 1.57853   1
   6 -16  -1 5.17006 1.54420   2
   6  16  -1 7.17484 1.66575   1
  -6  16   1 9.26865 1.58223   2
  -6  16   1 8.66489 1.59465   1
   6  16  -1 10.7067 1.83735   2
   4 -16  -1 64.3312 4.18541   2
  -4 -16   1 57.4637 4.09628   2
   4 -16  -1 57.8080 4.18966   1
  -4  16   1 61.9289 4.06254   1
   4  16  -1 64.9343 4.30155   1
   4  16  -1 59.9448 4.11183   2
  -4  16   1 58.9548 4.01916   2
  -2 -16   1 56.2617 3.94864   2
   2 -16  -1 47.7214 3.81493   1
   2 -16  -1 60.9712 4.00443   2
  -2 -16   1 55.9845 3.90326   1
   2  16  -1 52.8507 3.79645   2
  -2  16   1 58.9668 3.92864   1
   2  16  -1 57.7668 3.92489   1
  -2  16   1 56.0237 3.80283   2
   0 -16   1 2.33236 1.33827   2
   0 -16  -1 5.57112 1.58787   2
   0 -16   1 2.98037 1.52173   1
   0 -16  -1 2.26127 1.38053   1
   0  16   1 3.41325 1.37281   2
   0  16  -1 1.39938 1.14629   2
   0  16   1 2.86513 1.37118   1
   0  16  -1 3.11725 1.36628   1
   2 -16   1 20.9284 2.55144   2
  -2 -16  -1 27.2765 2.87741   2
  -2 -16  -1 30.4329 3.03120   1
   2 -16   1 26.5306 2.77168   1
   2  16   1 26.9528 2.84612   2
  -2  16  -1 28.4426 2.78016   1
  -2  16  -1 27.3234 2.69394   2
   2  16   1 26.2828 2.94813   1
   4 -16   1 143.884 7.72822   2
  -4 -16  -1 144.061 7.82385   1
  -4 -16  -1 142.101 7.77243   2
   4 -16   1 133.145 7.64630   1
   4  16   1 136.401 7.80729   1
  -4  16  -1 140.971 7.57368   1
  -4  16  -1 136.664 7.51126   2
   4  16   1 141.148 7.79366   2
   6 -16   1 434.547 21.8729   1
   6 -16   1 462.140 21.9310   2
  -6 -16  -1 449.438 21.9287   2
  -6 -16  -1 455.721 21.9929   1
   6  16   1 448.605 22.0332   2
  -6  16  -1 464.826 21.7537   1
  -6  16  -1 428.902 21.6473   2
   6  16   1 448.727 22.0897   1
  -8 -16  -1 39.2465 3.26666   1
   8 -16   1 37.5769 3.23333   1
  -8 -16  -1 39.5478 3.29685   2
   8 -16   1 43.6222 3.38839   2
   8  16   1 45.4736 3.53107   2
  -8  16  -1 45.3096 3.05268   1
   8  16   1 41.8377 3.44791   1
  10 -16   1 6.09368 1.55606   1
  10 -16   1 5.22921 1.57104   2
 -10 -16  -1 2.61336 1.32004   2
  10  16   1 5.18718 1.65060   1
  10  16   1 3.91592 1.55619   2
 -12 -16  -1 2.77564 1.45773   2
  12 -16   1 5.24111 1.67781   2
  12 -16   1 2.14779 1.38803   1
  12  16   1 1.43621 1.51818   1
  12  16   1 1.52213 1.43371   2
 -14 -16  -1 -0.2426 1.30507   1
  14 -16   1 1.04726 1.31441   1
  14 -16   1 0.85232 1.37346   2
  14  16   1 -0.7163 1.40880   1
  14  16   1 -0.5630 1.35144   2
  16 -16   1 145.922 8.10044   2
  16 -16   1 150.997 8.13076   1
  16  16   1 151.180 8.51296   1
  16  16   1 142.719 8.46372   2
  18 -16   1 37.9302 3.23048   2
  18 -16   1 32.8644 3.29687   1
  18  16   1 34.2398 3.77838   1
  18  16   1 36.8612 3.85126   2
  20 -16   1 40.7140 3.61052   1
  20 -16   1 33.8271 3.40698   2
  20  16   1 38.5929 4.09886   2
  20  16   1 36.2396 4.00690   1
  22 -16   1 56.5316 4.09333   1
  22 -16   1 53.7054 4.10993   2
  22  16   1 49.8626 4.62052   1
  22  16   1 54.1226 4.65939   2
  24 -16   1 6.42120 1.96924   1
  24 -16   1 4.04023 1.92841   2
  24  16   1 5.41841 2.26695   1
  24  16   1 5.57237 2.30594   2
  26 -16   1 3.75022 1.94523   1
  26 -16   1 0.93145 1.92629   2
  26  16   1 1.37454 2.18591   2
  26  16   1 -0.5198 2.09002   1
  28 -16   1 -0.0037 2.02991   2
  28 -16   1 6.19980 2.12091   1
  28  16   1 4.85786 2.58456   2
  28  16   1 4.40946 2.73260   1
  30 -16   1 5.26565 2.29986   2
  30 -16   1 3.63854 2.10089   1
  30  16   1 2.64077 2.62476   1
  30  16   1 6.13869 2.85733   2
  32 -16   1 11.1472 2.47892   2
  32  16   1 10.4189 3.14320   1
  32  16   1 7.28096 3.15961   2
  33 -17  -1 75.1999 5.94926   2
  33 -17  -1 67.1985 5.73003   1
  33  17  -1 65.2889 6.57847   2
  33  17  -1 58.5032 6.38250   1
  31 -17  -1 16.8822 3.20047   1
  31 -17  -1 21.5565 3.46964   2
  31  17  -1 19.9918 3.88273   2
  31  17  -1 17.8984 3.88349   1
  29 -17  -1 12.8093 2.94345   1
  29 -17  -1 14.3767 3.13830   2
  29  17  -1 9.89605 3.24876   2
  29  17  -1 19.2693 3.63090   1
  27 -17  -1 23.7415 3.43425   1
  27 -17  -1 27.6157 3.54914   2
  27  17  -1 26.8471 3.98674   1
  27  17  -1 16.9408 3.60857   2
  25 -17  -1 36.4336 3.94712   2
  25 -17  -1 38.2226 3.99291   1
  25  17  -1 40.6777 4.51350   2
  25  17  -1 28.3843 3.98739   1
  23 -17  -1 2.98851 2.21370   2
  23 -17  -1 7.31880 2.25977   1
  23  17  -1 6.11666 2.42709   1
  23  17  -1 9.40082 2.66476   2
  21 -17  -1 15.4248 2.62317   2
  21 -17  -1 13.4919 2.59178   1
  21  17  -1 18.3883 3.01008   1
  21  17  -1 11.2976 2.67993   2
  19 -17  -1 93.9100 5.99120   2
  19 -17  -1 95.8943 6.02467   1
  19  17  -1 86.9448 6.16750   1
  19  17  -1 89.6846 6.21786   2
  17 -17  -1 3.49429 1.84298   2
  17 -17  -1 5.66529 1.99565   1
 -17 -17   1 4.28593 1.84657   1
  17  17  -1 5.99975 2.09572   1
  17  17  -1 3.08424 1.95463   2
 -15 -17   1 8.92646 2.09061   1
  15 -17  -1 9.79888 2.13505   1
  15 -17  -1 9.50628 2.12215   2
  15  17  -1 11.9356 2.45100   1
  15  17  -1 5.50760 2.04405   2
 -13 -17   1 47.6451 3.91682   1
  13 -17  -1 45.5145 3.74163   2
  13 -17  -1 43.7807 3.77571   1
 -13 -17   1 45.9423 3.72395   2
  13  17  -1 50.3586 4.04937   2
  13  17  -1 48.6174 4.00926   1
 -11 -17   1 1.13773 1.48457   2
  11 -17  -1 2.63935 1.53087   1
  11 -17  -1 4.88682 1.68532   2
 -11 -17   1 0.80911 1.47989   1
 -11  17   1 2.34885 1.59864   1
  11  17  -1 1.10714 1.53141   2
  11  17  -1 2.81326 1.72503   1
  -9 -17   1 6.11609 1.73047   2
   9 -17  -1 4.03800 1.54927   1
  -9 -17   1 1.30565 1.50912   1
   9 -17  -1 2.35315 1.52270   2
  -9 -17   1 3.90062 1.55028   2
   9  17  -1 4.01302 1.60035   2
   9  17  -1 2.08476 1.52798   1
  -9  17   1 5.90447 1.47938   1
   7 -17  -1 83.1950 5.44303   1
   7 -17  -1 88.9270 5.54626   2
  -7 -17   1 87.1194 5.50894   2
   7  17  -1 86.6325 5.53564   2
  -7  17   1 83.8941 5.27989   1
  -7  17   1 92.4870 5.31029   2
   7  17  -1 86.6930 5.56814   1
   5 -17  -1 11.0312 2.07344   1
  -5 -17   1 10.1947 1.97598   2
   5 -17  -1 10.0228 1.96779   2
   5  17  -1 10.1809 1.95420   1
   5  17  -1 9.33265 1.93436   2
  -5  17   1 11.9446 1.96409   1
  -5  17   1 14.1397 2.00987   2
   3 -17  -1 11.9859 2.08542   2
   3 -17  -1 14.5054 2.25856   1
  -3 -17   1 16.9459 2.38630   2
  -3  17   1 16.2452 2.20710   1
  -3  17   1 13.8271 2.07730   2
   3  17  -1 15.8934 2.22202   2
   3  17  -1 17.4785 2.40212   1
  -1 -17   1 25.6394 2.77109   1
   1 -17  -1 21.8869 2.62823   2
   1 -17  -1 23.4747 2.73783   1
  -1 -17   1 27.8198 2.96503   2
  -1  17   1 31.6407 2.81027   2
  -1  17   1 25.5963 2.79278   1
   1  17  -1 32.4843 3.04909   2
   1  17  -1 26.6955 2.80360   1
  -1 -17  -1 62.4643 4.29455   1
   1 -17   1 58.9492 4.23064   1
  -1 -17  -1 62.8229 4.31718   2
   1 -17   1 62.6062 4.22740   2
  -1  17  -1 62.0026 4.16343   1
   1  17   1 61.4757 4.28070   1
   1  17   1 63.2965 4.27872   2
  -1  17  -1 58.6751 4.08386   2
  -3 -17  -1 24.9493 2.88815   2
  -3 -17  -1 33.6487 3.32522   1
   3 -17   1 32.5032 2.99790   1
   3 -17   1 37.8432 3.15583   2
   3  17   1 33.2593 3.02525   1
  -3  17  -1 39.8312 2.93839   1
  -3  17  -1 31.1033 2.77897   2
   3  17   1 32.6346 3.00283   2
  -5 -17  -1 0.93437 1.32924   1
  -5 -17  -1 0.16227 1.32203   2
   5 -17   1 0.88455 1.34420   2
   5 -17   1 1.04336 1.34802   1
  -5  17  -1 0.36583 1.09842   1
  -5  17  -1 1.49338 1.10152   2
   5  17   1 0.05603 1.23190   1
   5  17   1 2.20776 1.39586   2
   7 -17   1 54.7482 3.93706   2
  -7 -17  -1 55.6835 4.02385   1
  -7 -17  -1 54.4157 3.98750   2
   7 -17   1 50.9234 3.90343   1
   7  17   1 50.2549 4.00060   2
  -7  17  -1 61.1772 3.73943   1
   7  17   1 53.6440 4.08051   1
  -9 -17  -1 22.0972 2.70192   2
   9 -17   1 16.0621 2.30917   2
   9 -17   1 18.3443 2.42272   1
   9  17   1 19.0604 2.72272   1
   9  17   1 20.1612 2.62479   2
 -11 -17  -1 3.56493 1.58822   2
  11 -17   1 4.42988 1.66875   2
  11 -17   1 2.59039 1.51283   1
  11  17   1 1.48809 1.50136   1
  11  17   1 0.46951 1.50913   2
  13 -17   1 18.8491 2.51138   2
  13 -17   1 16.3313 2.36517   1
 -13 -17  -1 13.3687 3.50237   2
  13  17   1 20.0727 2.69472   2
  13  17   1 21.1891 2.77367   1
  15 -17   1 17.6868 2.50013   1
 -15 -17  -1 20.1728 2.73515   1
  15 -17   1 21.0818 2.64661   2
  15  17   1 23.4379 3.06441   1
  15  17   1 21.1523 2.94661   2
  17 -17   1 39.5515 3.54396   1
  17 -17   1 43.0061 3.60331   2
  17  17   1 41.7028 4.10852   1
  17  17   1 40.5404 4.02977   2
  19 -17   1 23.1213 2.87221   2
  19 -17   1 24.9565 2.84193   1
  19  17   1 27.7069 3.39294   2
  19  17   1 19.2297 3.11056   1
  21 -17   1 42.7029 3.65871   1
  21 -17   1 46.7663 3.82061   2
  21  17   1 37.7071 4.27194   1
  21  17   1 38.8976 4.19083   2
  23 -17   1 48.5465 3.81279   1
  23 -17   1 42.8747 3.87808   2
  23  17   1 42.0033 4.54568   1
  23  17   1 40.3690 4.39758   2
  25 -17   1 35.8500 3.66332   2
  25 -17   1 40.9874 3.78393   1
  25  17   1 34.0155 4.24618   2
  25  17   1 37.1810 4.31536   1
  27 -17   1 29.8397 3.33533   1
  27 -17   1 26.8988 3.41477   2
  27  17   1 32.0009 4.21486   1
  27  17   1 32.6567 4.25032   2
  29 -17   1 17.9414 2.95076   2
  29 -17   1 20.5551 2.96459   1
  29  17   1 16.6744 3.50650   1
  29  17   1 15.1283 3.48806   2
  31 -17   1 16.2603 2.77423   1
  31 -17   1 7.16678 2.58422   2
  31  17   1 14.2181 3.49888   2
  31  17   1 9.12625 3.20813   1
  33  17   1 12.3033 3.47803   1
  32 -18  -1 32.1765 4.31296   2
  32 -18  -1 31.2587 4.13954   1
  32  18  -1 26.9485 4.58230   1
  32  18  -1 32.9723 4.75257   2
  30 -18  -1 7.77815 2.89437   1
  30 -18  -1 9.83485 2.98609   2
  30  18  -1 0.84815 2.87100   2
  30  18  -1 3.51852 2.93148   1
  28 -18  -1 9.87939 3.04551   2
  28 -18  -1 14.3478 3.22284   1
  28  18  -1 14.2103 3.46282   1
  28  18  -1 12.7480 3.43623   2
  26 -18  -1 28.1395 3.78221   1
  26 -18  -1 32.6520 3.98167   2
  26  18  -1 33.4883 4.44456   2
  26  18  -1 26.6893 4.15340   1
  24 -18  -1 56.7209 5.08348   1
  24 -18  -1 44.4953 4.70383   2
  24  18  -1 48.7350 5.35668   2
  24  18  -1 55.5487 5.53601   1
  22 -18  -1 25.4213 3.50174   1
  22 -18  -1 25.7390 3.43843   2
  22  18  -1 18.7710 3.37013   2
  22  18  -1 19.1623 3.42487   1
  20 -18  -1 35.8328 3.85138   1
  20 -18  -1 31.6577 3.69689   2
  20  18  -1 28.4208 3.79319   2
  20  18  -1 29.2761 3.82751   1
  18 -18  -1 164.177 8.92514   2
  18 -18  -1 155.759 8.88370   1
  18  18  -1 144.466 8.99657   1
  18  18  -1 147.484 9.04392   2
 -16 -18   1 8.61405 2.16421   1
  16 -18  -1 7.54165 2.06526   2
  16 -18  -1 11.0517 2.28098   1
  16  18  -1 6.68790 2.13127   1
  16  18  -1 7.32604 2.22505   2
  14 -18  -1 7.25544 2.01085   1
  14 -18  -1 7.11379 2.01792   2
 -14 -18   1 10.6957 2.30121   1
 -14 -18   1 8.01907 2.02432   2
  14  18  -1 6.66259 2.00444   2
  14  18  -1 11.4630 2.47192   1
  12 -18  -1 208.182 11.1659   2
 -12 -18   1 208.436 11.1899   2
 -12 -18   1 211.155 11.2965   1
  12 -18  -1 201.354 11.1172   1
  12  18  -1 211.647 11.4004   1
  12  18  -1 210.511 11.4200   2
  10 -18  -1 180.774 9.93718   1
 -10 -18   1 170.112 9.95621   1
 -10 -18   1 166.743 9.86625   2
  10 -18  -1 190.055 10.0291   2
 -10 -18   1 185.387 10.0046   2
  10  18  -1 190.761 10.1284   2
  10  18  -1 188.295 10.1432   1
 -10  18   1 184.366 9.97004   1
   8 -18  -1 419.054 21.0439   1
  -8 -18   1 424.516 21.0481   2
  -8 -18   1 420.428 21.0425   2
   8 -18  -1 434.216 21.0221   2
   8  18  -1 410.619 21.0593   2
  -8  18   1 428.869 20.8168   1
   8  18  -1 427.866 21.1609   1
   6 -18  -1 685.733 32.8960   1
   6 -18  -1 682.700 32.8616   2
  -6 -18   1 679.246 32.8744   2
   6  18  -1 679.046 32.9022   2
  -6  18   1 672.834 32.6693   2
   6  18  -1 685.792 32.9704   1
  -6  18   1 685.515 32.7512   1
   4 -18  -1 196.845 10.5471   2
   4 -18  -1 192.741 10.5128   1
  -4 -18   1 202.489 10.5707   2
  -4  18   1 185.141 10.3635   1
   4  18  -1 198.306 10.5846   1
  -4  18   1 198.364 10.3964   2
   4  18  -1 197.960 10.5162   2
  -2 -18   1 122.405 7.39680   2
   2 -18  -1 118.962 7.33187   1
   2 -18  -1 126.777 7.46948   2
  -2  18   1 137.413 7.43293   2
   2  18  -1 133.209 7.44061   1
   2  18  -1 129.866 7.34422   2
  -2  18   1 127.804 7.34264   1
   0 -18  -1 604.656 29.0371   1
   0 -18  -1 594.595 29.0337   2
   0 -18   1 608.056 28.9905   2
   0 -18   1 602.237 28.9746   1
   0  18   1 617.190 29.0478   1
   0  18  -1 595.770 28.8842   2
   0  18   1 589.556 28.9671   2
   0  18  -1 572.087 28.8773   1
  -2 -18  -1 400.173 20.1604   2
   2 -18   1 408.994 20.1594   1
  -2 -18  -1 414.824 20.2495   1
   2 -18   1 406.546 20.1014   2
   2  18   1 402.304 20.1681   2
   2  18   1 398.094 20.1771   1
  -2  18  -1 395.679 19.9766   2
  -2  18  -1 420.706 20.0692   1
  -4 -18  -1 44.2627 3.69731   1
  -4 -18  -1 46.4600 3.76208   2
   4 -18   1 41.5403 3.56284   1
   4 -18   1 51.8081 3.83948   2
   4  18   1 46.7985 3.79615   2
  -4  18  -1 46.9536 3.46149   2
  -4  18  -1 43.0448 3.40815   1
   4  18   1 44.2084 3.68341   1
   6 -18   1 226.810 11.6593   2
  -6 -18  -1 215.811 11.5885   2
  -6 -18  -1 214.741 11.6197   1
   6 -18   1 217.538 11.5812   1
   6  18   1 213.139 11.6765   2
   6  18   1 225.607 11.7999   1
  -6  18  -1 225.722 11.3729   1
   8 -18   1 113.516 6.75879   2
  -8 -18  -1 111.997 6.77509   2
  -8 -18  -1 115.353 6.77507   1
   8 -18   1 107.970 6.70276   1
   8  18   1 118.782 6.92684   2
   8  18   1 112.483 6.91074   1
  10 -18   1 51.3549 3.94451   2
  10 -18   1 56.3611 4.03964   1
 -10 -18  -1 46.0486 3.92021   2
  10  18   1 48.5429 4.13106   2
  10  18   1 53.7027 4.16852   1
  12 -18   1 125.499 7.36217   2
  12 -18   1 124.658 7.30820   1
 -12 -18  -1 123.790 7.39887   2
  12  18   1 130.761 7.61600   2
  12  18   1 130.000 7.68479   1
  14 -18   1 23.2264 2.89267   2
  14 -18   1 21.4331 2.75225   1
 -14 -18  -1 21.2036 2.92406   1
  14  18   1 19.1945 2.94755   2
  14  18   1 25.7810 3.21394   1
  16 -18   1 26.1384 3.18947   2
  16 -18   1 31.0572 3.33132   1
  16  18   1 28.2704 3.58209   2
  16  18   1 32.1680 3.77960   1
  18 -18   1 59.4004 4.36888   1
  18 -18   1 57.5031 4.40339   2
  18  18   1 64.6855 5.00347   1
  18  18   1 57.3867 4.86890   2
  20 -18   1 40.6469 3.94975   2
  20 -18   1 39.2737 3.66436   1
  20  18   1 37.0581 4.31206   2
  20  18   1 45.4451 4.64302   1
  22 -18   1 56.7324 4.59723   2
  22 -18   1 59.7389 4.54759   1
  22  18   1 57.2354 5.14536   2
  22  18   1 60.6115 5.22863   1
  24 -18   1 45.1854 4.20925   2
  24 -18   1 50.1514 4.21732   1
  24  18   1 45.2852 4.96804   1
  24  18   1 58.3138 5.42597   2
  26 -18   1 27.0138 3.37008   2
  26 -18   1 26.1300 3.22177   1
  26  18   1 19.8165 3.65403   1
  26  18   1 20.9666 3.63140   2
  28 -18   1 26.3552 3.28111   1
  28 -18   1 23.1234 3.37190   2
  28  18   1 18.3273 3.75219   1
  28  18   1 20.1248 3.77099   2
  30 -18   1 6.83047 2.40093   1
  30 -18   1 10.7608 2.78355   2
  30  18   1 16.3338 3.64164   2
  30  18   1 11.5879 3.19909   1
  32 -18   1 2.32445 2.61034   2
  32  18   1 5.13392 3.24561   1
  32  18   1 4.99852 3.33020   2
  31 -19  -1 4.73646 2.95797   1
  31 -19  -1 8.87149 3.24511   2
  31  19  -1 6.90472 3.36343   1
  31  19  -1 11.9392 3.65581   2
  29 -19  -1 9.75206 3.11248   1
  29 -19  -1 13.0769 3.36461   2
  29  19  -1 20.6221 3.83501   2
  29  19  -1 13.2073 3.53437   1
  27 -19  -1 19.5614 3.50687   1
  27 -19  -1 25.7700 3.87236   2
  27  19  -1 23.2174 4.09115   1
  27  19  -1 32.6893 4.44058   2
  25 -19  -1 22.8524 3.45409   1
  25 -19  -1 19.1762 3.45510   2
  25  19  -1 18.1477 3.53958   1
  25  19  -1 23.5764 3.85949   2
  23 -19  -1 32.1032 3.96042   2
  23 -19  -1 28.7234 3.69665   1
  23  19  -1 27.9607 4.04246   1
  23  19  -1 34.8373 4.46846   2
  21 -19  -1 20.0882 3.28464   1
  21 -19  -1 28.6973 3.66120   2
  21  19  -1 27.0897 3.72011   2
  21  19  -1 25.4049 3.69353   1
  19 -19  -1 23.1970 3.32683   2
  19 -19  -1 28.2317 3.50045   1
  19  19  -1 29.9403 3.76108   1
  19  19  -1 20.4681 3.47524   2
  17 -19  -1 19.9072 2.94295   1
  17 -19  -1 14.9868 2.76352   2
  17  19  -1 16.2905 2.97486   1
  17  19  -1 18.8216 3.07382   2
  15 -19  -1 13.1032 2.48515   2
 -15 -19   1 12.5890 2.43754   1
  15 -19  -1 11.1359 2.31623   1
  15  19  -1 14.0450 2.75332   1
  15  19  -1 11.0638 2.51770   2
  13 -19  -1 2.55138 1.75286   2
 -13 -19   1 4.22562 1.89162   1
  13 -19  -1 1.08720 1.75105   1
 -13 -19   1 0.29953 1.77558   2
  13  19  -1 3.15195 1.79683   1
  13  19  -1 1.89300 1.84375   2
 -11 -19   1 27.6096 3.19209   2
  11 -19  -1 19.7330 2.83954   1
 -11 -19   1 20.8917 2.88248   1
  11 -19  -1 18.3151 2.77694   2
 -11 -19   1 17.9072 2.77443   2
  11  19  -1 21.1882 3.01684   2
  11  19  -1 25.7698 3.24474   1
  -9 -19   1 14.8177 2.52924   2
  -9 -19   1 15.8939 2.51458   1
   9 -19  -1 16.2476 2.53542   2
   9 -19  -1 13.3887 2.43497   1
  -9 -19   1 14.0928 2.55735   2
   9  19  -1 15.2206 2.55999   1
   9  19  -1 14.2895 2.47367   2
  -9  19   1 17.9471 2.59044   1
   7 -19  -1 2.10037 1.70510   2
  -7 -19   1 4.68938 1.86461   2
   7 -19  -1 3.31678 1.72734   1
   7  19  -1 4.23278 1.80428   1
  -7  19   1 5.25322 1.65026   1
   7  19  -1 3.69467 1.65183   2
   5 -19  -1 16.8064 2.56610   1
  -5 -19   1 16.4937 2.59548   2
   5 -19  -1 14.7632 2.45839   2
  -5  19   1 22.2969 2.63711   2
   5  19  -1 18.0827 2.68256   1
   5  19  -1 20.9494 2.75468   2
  -5  19   1 21.0239 2.65126   1
  -3 -19   1 6.64000 1.86399   2
   3 -19  -1 0.77006 1.56663   2
   3 -19  -1 3.77557 1.66616   1
  -3  19   1 0.64946 1.41212   1
   3  19  -1 2.77808 1.51992   1
   3  19  -1 4.96006 1.66807   2
  -3  19   1 2.80532 1.48437   2
   1 -19  -1 10.1981 2.13154   1
   1 -19  -1 8.88772 2.06259   2
  -1 -19   1 9.08209 2.12043   1
  -1 -19   1 10.0759 2.21825   2
  -1  19   1 7.44180 1.94414   2
   1  19  -1 7.83888 1.83693   2
   1  19  -1 10.4065 1.99318   1
  -1  19   1 11.5521 2.12984   1
   1 -19   1 11.7716 2.20418   1
  -1 -19  -1 8.62138 2.11629   1
  -1 -19  -1 13.4509 2.29020   2
   1 -19   1 10.4540 2.14700   2
   1  19   1 14.1256 2.42139   2
   1  19   1 11.2648 2.21090   1
  -1  19  -1 10.7965 2.01938   1
  -1  19  -1 11.0927 1.94627   2
  -3 -19  -1 13.3735 2.27589   1
  -3 -19  -1 13.8719 2.35521   2
   3 -19   1 11.3704 2.18178   1
   3 -19   1 11.5316 2.21387   2
   3  19   1 15.2974 2.37614   2
  -3  19  -1 12.7505 2.03780   2
   3  19   1 14.7967 2.35611   1
  -3  19  -1 9.25269 1.90753   1
  -5 -19  -1 21.5575 2.69500   2
  -5 -19  -1 19.7291 2.76604   1
   5 -19   1 21.1585 2.77600   2
   5 -19   1 18.1846 2.62512   1
  -5  19  -1 18.0988 2.36043   1
   5  19   1 18.8254 2.67560   1
   5  19   1 21.8524 2.75288   2
  -7 -19  -1 2.37325 1.64044   1
   7 -19   1 0.15958 1.48547   2
  -7 -19  -1 2.05110 1.66579   2
   7 -19   1 -0.2848 1.35049   1
   7  19   1 0.08490 1.43674   1
   7  19   1 0.54837 1.44764   2
   9 -19   1 11.3300 2.31078   1
   9 -19   1 9.18834 2.12403   2
  -9 -19  -1 11.9034 2.30027   2
   9  19   1 13.3341 2.48111   1
   9  19   1 12.2088 2.36410   2
  11 -19   1 16.4275 2.51446   1
  11 -19   1 12.2699 2.33990   2
 -11 -19  -1 16.5116 2.58057   2
  11  19   1 14.0976 2.54595   1
  11  19   1 13.9144 2.58944   2
  13 -19   1 14.9781 2.47007   2
  13 -19   1 13.1412 2.36070   1
  13  19   1 12.2167 2.47599   2
  13  19   1 10.8034 2.49633   1
  15 -19   1 15.4099 2.60102   1
  15 -19   1 16.6752 2.63591   2
  15  19   1 16.1532 2.85061   1
  15  19   1 19.4335 3.02720   2
  17 -19   1 31.4703 3.40084   1
  17 -19   1 32.8105 3.46900   2
  17  19   1 28.7285 3.59955   2
  17  19   1 26.6768 3.62948   1
  19 -19   1 14.2058 2.67470   2
  19 -19   1 19.9269 2.81558   1
  19  19   1 14.0936 2.79915   2
  19  19   1 18.2284 3.28824   1
  21 -19   1 27.4654 3.32889   1
  21 -19   1 27.6386 3.51738   2
  21  19   1 31.6988 4.09720   1
  21  19   1 26.8657 3.80999   2
  23 -19   1 43.3403 3.99451   1
  23 -19   1 42.0403 4.21887   2
  23  19   1 42.0523 4.73127   2
  23  19   1 42.1401 4.71136   1
  25 -19   1 29.6625 3.69834   2
  25 -19   1 30.4734 3.55907   1
  25  19   1 35.0978 4.36977   2
  25  19   1 24.6327 3.95427   1
  27 -19   1 25.6650 3.45159   2
  27 -19   1 21.8869 3.09172   1
  27  19   1 20.2249 3.82231   1
  27  19   1 24.4812 3.99423   2
  29 -19   1 16.5564 3.17146   2
  29 -19   1 17.0708 3.12007   1
  29  19   1 22.0476 3.96163   1
  29  19   1 14.0018 3.71055   2
  31 -19   1 11.6276 2.99209   2
  31 -19   1 12.6393 2.88305   1
  31  19   1 9.33975 4.03359   1
  31  19   1 10.0157 3.51517   2
  30 -20  -1 1.13627 2.78092   1
  30 -20  -1 0.53577 2.80091   2
  30  20  -1 1.01804 3.00040   1
  30  20  -1 2.73966 3.16206   2
  28 -20  -1 4.23063 2.98697   2
  28 -20  -1 3.23720 2.76152   1
  28  20  -1 7.06221 2.89328   1
  28  20  -1 2.12300 2.87478   2
  26 -20  -1 -0.2466 2.51057   1
  26 -20  -1 3.12045 2.64292   2
  26  20  -1 0.03189 2.38305   2
  26  20  -1 0.45135 2.64060   1
  24 -20  -1 10.7448 2.92413   2
  24 -20  -1 7.38206 2.76720   1
  24  20  -1 3.06701 2.61504   1
  24  20  -1 2.59706 2.52188   2
  22 -20  -1 1.66665 2.28314   2
  22 -20  -1 2.79926 2.38032   1
  22  20  -1 6.60944 2.69725   1
  22  20  -1 3.69444 2.54350   2
  20 -20  -1 8.76416 2.53908   2
  20 -20  -1 6.89575 2.48281   1
  20  20  -1 10.9715 2.85556   2
  20  20  -1 8.63618 2.67609   1
  18 -20  -1 19.7759 3.13651   1
  18 -20  -1 17.7539 3.05708   2
  18  20  -1 15.8844 3.16589   1
  18  20  -1 16.8622 3.27861   2
  16 -20  -1 62.5506 4.96286   2
  16 -20  -1 56.3069 4.85353   1
 -16 -20   1 58.5479 5.14518   1
  16  20  -1 61.5068 5.10042   1
  16  20  -1 74.5719 5.41478   2
  14 -20  -1 28.1386 3.43590   2
  14 -20  -1 35.8090 3.90775   1
 -14 -20   1 27.5729 3.53215   1
  14  20  -1 25.0311 3.50054   2
  14  20  -1 27.9359 3.69371   1
 -12 -20   1 11.4705 2.56652   1
  12 -20  -1 10.5566 2.52552   2
  12 -20  -1 15.9405 2.74540   1
 -12 -20   1 12.9226 2.61941   2
  12  20  -1 13.7313 2.74090   2
  12  20  -1 15.3377 2.84639   1
  10 -20  -1 33.4326 3.67226   1
 -10 -20   1 37.6889 4.09734   1
 -10 -20   1 35.3281 3.87033   2
 -10 -20   1 33.4001 3.77898   2
  10 -20  -1 40.0452 3.95755   2
  10  20  -1 28.8719 3.56111   1
  10  20  -1 37.6062 3.87613   2
   8 -20  -1 93.5857 5.99207   2
   8 -20  -1 88.6676 5.92329   1
  -8 -20   1 86.5345 5.87232   2
  -8 -20   1 91.9353 5.91623   2
  -8  20   1 81.2168 5.83718   1
   8  20  -1 86.9323 5.89203   2
   8  20  -1 84.5046 5.89228   1
   6 -20  -1 115.248 7.05898   1
   6 -20  -1 122.712 7.17603   2
  -6 -20   1 111.209 7.03919   2
   6  20  -1 114.110 7.09849   2
   6  20  -1 114.589 7.08960   1
  -6  20   1 111.042 6.82461   1
   4 -20  -1 36.1071 3.88669   2
  -4 -20   1 33.7736 3.69483   2
   4 -20  -1 33.5149 3.66219   1
  -4  20   1 37.5066 3.67845   1
  -4  20   1 32.8989 3.49189   2
   4  20  -1 38.1667 3.83864   1
   4  20  -1 35.3647 3.74332   2
  -2 -20   1 1.38613 1.67049   2
   2 -20  -1 1.83183 1.73713   1
   2 -20  -1 -1.2196 1.50882   2
   2  20  -1 -0.3979 1.48753   1
  -2  20   1 0.94282 1.49048   2
   2  20  -1 0.35294 1.41792   2
  -2  20   1 0.97548 1.50447   1
   0 -20   1 25.7857 3.22916   1
   0 -20  -1 23.4535 3.01860   1
   0 -20  -1 18.9228 2.77612   2
   0 -20   1 23.5542 3.16937   2
   0  20  -1 24.0677 2.97752   2
   0  20   1 19.2816 2.76522   2
   0  20  -1 26.9232 3.11757   1
   0  20   1 22.8680 2.99136   1
   2 -20   1 0.55609 1.62469   1
  -2 -20  -1 1.54065 1.64025   1
  -2 -20  -1 1.56190 1.72376   2
   2 -20   1 3.29004 1.80232   2
  -2  20  -1 2.60933 1.57616   1
  -2  20  -1 0.46643 1.37831   2
   2  20   1 2.98270 1.62338   1
   2  20   1 2.41220 1.60468   2
   4 -20   1 1.85180 1.68349   2
  -4 -20  -1 1.27700 1.64854   1
  -4 -20  -1 0.23540 1.43589   2
   4 -20   1 1.00344 1.62076   1
   4  20   1 2.37315 1.64198   2
  -4  20  -1 0.61793 1.32060   1
   4  20   1 1.71474 1.58066   1
  -6 -20  -1 11.2304 2.39585   2
   6 -20   1 8.69747 2.14224   1
  -6 -20  -1 10.2538 2.32936   1
   6 -20   1 11.1848 2.47311   2
   6  20   1 13.3004 2.46192   1
   6  20   1 13.7462 2.49834   2
   8 -20   1 0.78259 1.54380   1
   8 -20   1 0.17609 1.60205   2
  -8 -20  -1 4.43645 1.89457   2
   8  20   1 1.05527 1.58870   2
   8  20   1 3.57499 1.82121   1
  10 -20   1 2.67166 1.84261   2
 -10 -20  -1 -0.4193 1.73251   2
  10 -20   1 3.15905 1.82576   1
  10  20   1 1.42011 1.88994   1
  10  20   1 0.07743 1.62629   2
  12 -20   1 4.88843 2.05372   1
  12 -20   1 2.37187 1.83876   2
  12  20   1 4.99939 2.11915   1
  12  20   1 7.90734 2.26051   2
  14 -20   1 31.2499 3.69601   2
 -14 -20  -1 32.1158 4.02295   1
  14 -20   1 28.3854 3.50842   1
  14  20   1 42.3436 4.39246   1
  14  20   1 41.8889 4.33926   2
  16 -20   1 13.9273 2.60781   1
  16 -20   1 15.0859 2.76089   2
  16  20   1 13.8022 2.96985   1
  16  20   1 13.2669 2.84304   2
  18 -20   1 8.77808 2.42757   1
  18 -20   1 8.46405 2.51246   2
  18  20   1 8.73905 2.76835   1
  18  20   1 11.9900 2.81858   2
  20 -20   1 18.9703 3.14181   2
  20 -20   1 15.3391 2.89343   1
  20  20   1 19.4801 3.38813   2
  20  20   1 14.0701 3.24103   1
  22 -20   1 3.19269 2.11801   1
  22 -20   1 3.70322 2.27361   2
  22  20   1 2.95772 2.42599   2
  22  20   1 4.13715 2.56651   1
  24 -20   1 16.9992 3.02747   2
  24 -20   1 17.0888 2.89694   1
  24  20   1 14.5482 3.39325   2
  24  20   1 15.7341 3.47253   1
  26 -20   1 9.88598 2.69631   1
  26 -20   1 9.40361 2.85703   2
  26  20   1 8.39564 3.24005   1
  26  20   1 12.4926 3.47489   2
  28 -20   1 0.37831 2.22896   1
  28 -20   1 1.78490 2.50366   2
  28  20   1 2.88130 2.98671   1
  28  20   1 -1.9108 2.65028   2
  30 -20   1 9.06227 2.94900   2
  30 -20   1 2.66760 2.50080   1
  30  20   1 4.68144 3.97236   1
  30  20   1 4.18126 3.17096   2
  29 -21  -1 17.0127 3.55206   1
  29 -21  -1 24.3916 4.11205   2
  29  21  -1 17.0598 4.02573   2
  29  21  -1 26.1711 4.69872   1
  27 -21  -1 6.53499 3.07730   2
  27 -21  -1 3.74428 2.73416   1
  27  21  -1 1.21361 2.77701   1
  27  21  -1 9.72151 3.40998   2
  25 -21  -1 18.0161 3.41512   1
  25 -21  -1 9.31545 3.06752   2
  25  21  -1 8.92558 3.33113   1
  25  21  -1 4.76976 2.80317   2
  23 -21  -1 22.4147 3.62437   2
  23 -21  -1 23.1104 3.63452   1
  23  21  -1 14.8554 3.50990   2
  23  21  -1 20.9997 3.73683   1
  21 -21  -1 20.0901 3.38295   2
  21 -21  -1 18.4376 3.28556   1
  21  21  -1 14.3837 3.31582   2
  21  21  -1 19.1524 3.65801   1
  19 -21  -1 47.1858 4.71470   1
  19 -21  -1 41.7080 4.49217   2
  19  21  -1 45.5714 4.91565   1
  19  21  -1 36.5353 4.50419   2
  17 -21  -1 9.51748 2.73397   2
  17 -21  -1 6.58345 2.33347   1
  17  21  -1 10.1763 2.84668   2
  17  21  -1 9.00252 2.67892   1
 -15 -21   1 7.13398 2.27605   1
  15 -21  -1 6.04956 2.27135   2
  15 -21  -1 2.15014 2.07965   1
  15  21  -1 1.24567 2.02780   1
  15  21  -1 3.79422 2.10822   2
 -13 -21   1 7.11386 2.29274   1
  13 -21  -1 9.57690 2.42062   1
  13 -21  -1 13.3662 2.66251   2
  13  21  -1 14.4524 2.85591   2
  13  21  -1 11.7553 2.69666   1
  11 -21  -1 18.5907 3.01205   2
 -11 -21   1 16.7603 2.99217   1
  11 -21  -1 18.8872 2.92923   1
 -11 -21   1 20.5682 3.21238   2
 -11 -21   1 22.1729 3.12139   2
  11  21  -1 16.3825 2.88143   1
  11  21  -1 14.9661 2.79341   2
  -9 -21   1 12.7992 2.67975   2
  -9 -21   1 11.6215 2.47268   1
   9 -21  -1 15.2872 2.68075   1
  -9 -21   1 16.7348 2.92295   2
   9 -21  -1 10.4120 2.53728   2
   9  21  -1 12.3582 2.53491   1
   9  21  -1 14.3348 2.68567   2
   7 -21  -1 18.4147 2.93088   2
  -7 -21   1 10.4383 2.49587   2
  -7 -21   1 15.8288 2.76664   2
   7 -21  -1 12.6740 2.51175   1
   7  21  -1 16.3908 2.71385   2
   7  21  -1 13.3074 2.60826   1
   5 -21  -1 2.48864 1.84413   1
  -5 -21   1 0.09842 1.83403   2
   5 -21  -1 1.91853 1.81867   2
   5  21  -1 0.80225 1.49664   2
   5  21  -1 0.27527 1.57991   1
  -5  21   1 0.07135 1.56188   1
  -3 -21   1 0.83228 1.72486   2
   3 -21  -1 0.36667 1.70121   1
   3 -21  -1 2.67787 1.89690   2
   3  21  -1 2.41543 1.60927   2
   3  21  -1 -0.5549 1.55180   1
  -3  21   1 2.81850 1.73346   1
  -3  21   1 3.49713 1.71167   2
   1 -21  -1 2.45670 1.76228   1
   1 -21  -1 1.93750 1.84448   2
  -1 -21   1 0.86820 1.68728   2
  -1  21   1 -0.2080 1.54773   2
  -1  21   1 2.41560 1.71959   1
   1  21  -1 1.90407 1.60534   1
   1  21  -1 4.27748 1.82700   2
  -1 -21  -1 5.72206 1.95858   2
   1 -21   1 6.84595 2.23072   2
  -1 -21  -1 6.15175 2.06442   1
   1 -21   1 8.06092 2.25902   1
   1  21   1 6.89985 2.03172   2
  -1  21  -1 5.02745 2.40869   2
  -1  21  -1 11.7927 2.34048   1
   1  21   1 6.92371 2.05467   1
   3 -21   1 4.36924 1.93966   2
   3 -21   1 7.27186 2.11113   1
  -3 -21  -1 3.23439 1.88992   2
  -3 -21  -1 1.94311 1.86910   1
  -3  21  -1 4.17779 1.75298   1
   3  21   1 5.33920 2.00922   2
   3  21   1 3.20271 1.81324   1
  -5 -21  -1 2.44515 1.79659   1
   5 -21   1 1.10125 1.74498   2
   5 -21   1 -0.2003 1.66895   1
  -5 -21  -1 0.01655 1.66866   2
   5  21   1 1.57736 1.73070   1
   5  21   1 -0.1694 1.69443   2
  -7 -21  -1 15.1326 2.74554   2
   7 -21   1 15.1630 2.62777   2
   7 -21   1 17.1929 2.70079   1
  -7 -21  -1 17.3430 2.86158   1
   7  21   1 17.5227 2.84327   1
   7  21   1 15.0937 2.75126   2
  -9 -21  -1 8.55474 2.24994   2
   9 -21   1 4.21096 1.92630   2
   9 -21   1 3.09599 1.88717   1
   9  21   1 11.3202 2.43138   1
   9  21   1 3.66770 1.97267   2
  11 -21   1 -0.4730 1.68039   1
  11 -21   1 1.53311 1.90395   2
  11  21   1 1.82879 1.85515   2
  11  21   1 0.53419 1.92554   1
  13 -21   1 47.8414 4.19651   1
  13 -21   1 50.1186 4.35503   2
  13  21   1 52.1014 4.53271   1
  13  21   1 41.6257 4.50197   2
  15 -21   1 34.5152 3.91255   1
  15 -21   1 33.7097 3.90752   2
  15  21   1 36.1035 4.31130   2
  15  21   1 41.0050 4.43559   1
  17 -21   1 13.2558 2.71952   1
  17 -21   1 8.45721 2.58684   2
  17  21   1 7.61687 2.46887   2
  17  21   1 7.32586 2.59506   1
  19 -21   1 3.52489 2.16099   1
  19 -21   1 6.73620 2.58909   2
  19  21   1 3.12401 2.39621   2
  19  21   1 4.01717 2.46082   1
  21 -21   1 28.4119 3.74866   2
  21 -21   1 31.1451 3.64414   1
  21  21   1 26.6503 4.03417   2
  21  21   1 27.3181 4.14817   1
  23 -21   1 81.5042 5.87544   1
  23 -21   1 73.6443 5.95280   2
  23  21   1 89.2866 6.75574   2
  23  21   1 82.0848 6.51498   1
  25 -21   1 13.2016 2.95198   1
  25 -21   1 17.8147 3.29515   2
  25  21   1 15.1175 3.61522   2
  25  21   1 11.0799 3.47613   1
  27 -21   1 1.15763 2.56389   2
  27 -21   1 2.31832 2.42098   1
  27  21   1 3.67655 3.01663   1
  27  21   1 5.07616 3.07994   2
  29 -21   1 21.0684 3.64579   2
  28 -22  -1 6.24282 3.26654   2
  28 -22  -1 10.2163 3.27914   1
  28  22  -1 7.17719 4.81286   1
  28  22  -1 2.69070 3.19205   2
  26 -22  -1 39.0255 4.82358   1
  26 -22  -1 48.2542 5.29670   2
  26  22  -1 40.8928 5.39057   1
  26  22  -1 45.6978 5.67634   2
  24 -22  -1 28.4356 4.06412   1
  24 -22  -1 32.6851 4.45811   2
  24  22  -1 24.7938 4.34327   1
  24  22  -1 32.0524 4.64788   2
  22 -22  -1 62.3032 5.94355   2
  22 -22  -1 62.3681 5.39829   1
  22  22  -1 61.6412 5.73632   1
  22  22  -1 63.4916 5.80203   2
  20 -22  -1 97.6331 7.00908   1
  20 -22  -1 106.345 7.13540   2
  20  22  -1 107.508 7.48937   2
  20  22  -1 92.1594 7.35397   1
  18 -22  -1 54.6510 5.19026   1
  18 -22  -1 65.9865 5.40824   2
  18  22  -1 66.3401 5.60990   1
  18  22  -1 72.9147 5.86688   2
  16 -22  -1 19.3733 3.46057   1
  16 -22  -1 26.9364 3.68203   2
  16  22  -1 21.5803 3.57459   2
  16  22  -1 22.5409 3.66531   1
 -14 -22   1 26.9099 3.82289   1
  14 -22  -1 30.9986 3.89775   2
  14 -22  -1 29.7681 3.76418   1
  14  22  -1 25.5206 3.73409   2
  14  22  -1 26.8800 3.83146   1
 -12 -22   1 114.279 7.42404   1
  12 -22  -1 121.397 7.46335   2
 -12 -22   1 101.856 7.21652   2
  12 -22  -1 118.481 7.39007   1
  12  22  -1 107.516 7.34514   1
  12  22  -1 111.691 7.39968   2
 -10 -22   1 174.516 10.5065   1
  10 -22  -1 187.758 10.5315   2
  10 -22  -1 184.497 10.4993   1
 -10 -22   1 187.804 10.5448   2
 -10 -22   1 184.027 10.5363   2
  10  22  -1 185.576 10.5807   2
  10  22  -1 178.728 10.5625   1
  -8 -22   1 75.6829 5.71206   2
  -8 -22   1 73.2623 5.69646   2
   8 -22  -1 78.8883 5.63539   2
   8 -22  -1 76.1161 5.55504   1
   8  22  -1 77.5172 5.60951   2
   8  22  -1 75.1121 5.71783   1
  -6 -22   1 52.0079 4.79875   2
   6 -22  -1 58.9396 4.79201   2
   6 -22  -1 61.0890 4.75979   1
   6  22  -1 56.4319 4.70471   1
   6  22  -1 56.3778 4.63835   2
   4 -22  -1 130.894 7.77892   1
   4 -22  -1 121.627 7.72714   2
  -4 -22   1 122.804 7.69868   2
  -4  22   1 125.349 7.54767   1
   4  22  -1 125.245 7.63690   2
   4  22  -1 119.679 7.62376   1
  -2 -22   1 85.9574 6.00344   2
   2 -22  -1 90.0470 6.09939   2
   2 -22  -1 81.6609 6.03100   1
   2  22  -1 90.6773 5.94328   2
  -2  22   1 92.8651 5.94339   1
   2  22  -1 78.1947 5.88348   1
  -2  22   1 95.4052 6.28835   2
   0 -22   1 25.2739 3.51032   2
   0 -22  -1 31.3449 3.83470   1
   0 -22  -1 31.9823 3.81545   2
   0  22   1 20.6146 3.07380   1
   0  22  -1 24.8221 3.32136   1
   0  22   1 26.5398 3.41731   2
   2 -22   1 46.3417 4.38302   1
  -2 -22  -1 37.6451 4.23982   1
  -2 -22  -1 50.6548 4.72404   2
   2 -22   1 46.4609 4.59642   2
   2  22   1 42.0489 4.37496   2
  -2  22  -1 43.7046 4.22697   1
   2  22   1 43.2068 4.46407   1
   4 -22   1 175.814 10.1138   1
  -4 -22  -1 181.784 10.1812   1
   4 -22   1 185.620 10.1564   2
  -4 -22  -1 171.362 10.0584   2
   4  22   1 173.119 10.1328   1
   4  22   1 175.713 10.1217   2
  -6 -22  -1 97.1594 6.65011   2
   6 -22   1 96.0261 6.51691   1
   6 -22   1 97.7492 6.43255   2
  -6 -22  -1 102.307 6.61465   1
   6  22   1 93.6261 6.49109   1
   6  22   1 95.4691 6.47149   2
  -8 -22  -1 35.2548 3.97128   2
   8 -22   1 40.2758 4.18058   1
   8 -22   1 26.7634 3.66053   2
   8  22   1 38.9182 4.25451   2
   8  22   1 35.5265 4.13493   1
  10 -22   1 109.393 7.13044   2
  10 -22   1 123.302 7.26144   1
 -10 -22  -1 113.212 7.63618   2
  10  22   1 106.536 7.30355   1
  10  22   1 110.643 7.31775   2
  12 -22   1 88.1313 6.33379   2
  12 -22   1 96.4294 6.53981   1
  12  22   1 106.991 6.88567   1
  12  22   1 94.8440 6.63001   2
  14 -22   1 143.680 8.70065   1
  14 -22   1 149.736 8.87003   2
  14  22   1 142.429 9.11363   1
  14  22   1 148.884 9.01023   2
  16 -22   1 142.052 8.29720   2
  16 -22   1 128.800 8.11332   1
  16  22   1 130.083 8.50620   2
  16  22   1 126.842 8.49499   1
  18 -22   1 37.4881 4.23166   1
  18 -22   1 39.0040 4.30279   2
  18  22   1 35.6975 4.64906   1
  18  22   1 35.4697 4.53681   2
  20 -22   1 65.8092 5.42352   2
  20 -22   1 63.0949 5.21628   1
  20  22   1 61.7553 6.05847   2
  20  22   1 62.0309 5.63639   1
  22 -22   1 34.2463 4.31597   2
  22 -22   1 33.5415 4.16430   1
  22  22   1 36.7137 4.82289   2
  22  22   1 35.2061 4.83177   1
  24 -22   1 16.3892 3.18344   1
  24 -22   1 21.5508 3.56833   2
  24  22   1 20.0193 3.89193   1
  24  22   1 16.3729 3.64550   2
  26 -22   1 1.81274 2.55799   1
  26 -22   1 11.3143 3.23098   2
  26  22   1 4.67919 3.03484   1
  26  22   1 7.60225 3.37462   2
  25 -23  -1 16.5862 3.63137   1
  25 -23  -1 19.0497 3.99051   2
  25  23  -1 21.2684 4.20681   1
  25  23  -1 15.8136 3.84441   2
  23 -23  -1 15.0602 3.44794   1
  23 -23  -1 12.7252 3.38431   2
  23  23  -1 14.7140 3.44628   2
  23  23  -1 14.0122 3.56346   1
  21 -23  -1 30.9049 4.13090   1
  21 -23  -1 34.7310 4.49467   2
  21  23  -1 34.9061 4.75447   2
  21  23  -1 29.6558 4.47358   1
  19 -23  -1 25.7636 3.81036   1
  19 -23  -1 26.0252 4.01087   2
  19  23  -1 22.1391 3.97885   1
  19  23  -1 33.7571 4.46146   2
  17 -23  -1 10.9336 2.87091   1
  17 -23  -1 11.1639 2.97418   2
  17  23  -1 9.52986 3.03165   1
  17  23  -1 10.2340 3.00301   2
  15 -23  -1 5.22292 2.52124   1
  15 -23  -1 9.31126 2.84908   2
  15  23  -1 5.50283 2.47712   2
  15  23  -1 7.39271 2.57962   1
  13 -23  -1 5.13413 2.54032   2
  13 -23  -1 2.49688 2.21185   1
 -13 -23   1 4.83461 2.51127   1
  13  23  -1 4.11695 2.35577   2
  13  23  -1 4.26401 2.35744   1
 -11 -23   1 6.15809 2.34690   1
  11 -23  -1 6.17466 2.36291   2
  11 -23  -1 2.55169 2.13629   1
 -11 -23   1 3.57460 2.24756   2
  11  23  -1 2.47709 2.09341   1
  11  23  -1 4.45095 2.21548   2
  -9 -23   1 7.50640 2.51339   2
  -9 -23   1 9.78714 2.71804   2
   9 -23  -1 8.75424 2.48281   1
  -9 -23   1 6.98250 2.43894   1
   9 -23  -1 5.48242 2.52928   2
   9  23  -1 13.5869 2.79386   1
   9  23  -1 6.25752 2.31999   2
   7 -23  -1 5.81670 2.56756   2
  -7 -23   1 7.04645 2.59316   2
   7 -23  -1 8.80724 2.50538   1
  -7 -23   1 5.69597 2.42940   2
   7  23  -1 5.13216 2.10361   2
   7  23  -1 10.7426 2.62434   1
   5 -23  -1 -1.3224 1.69176   1
  -5 -23   1 0.80996 1.90499   2
   5 -23  -1 0.46272 1.81012   2
   5  23  -1 2.37415 1.99652   1
   5  23  -1 0.29863 1.73360   2
   3 -23  -1 0.66199 1.94622   2
   3 -23  -1 2.03360 2.03785   1
  -3 -23   1 -0.6148 1.86322   2
   3  23  -1 -1.3265 1.62198   2
   3  23  -1 1.53277 1.81255   1
  -3  23   1 0.85036 1.77485   1
  -1 -23   1 3.38897 2.05981   2
   1 -23  -1 -0.9512 1.80806   1
   1 -23  -1 1.42748 2.01661   2
   1  23  -1 2.65230 1.78284   1
  -1  23   1 2.20347 1.85445   1
   1 -23   1 4.10460 2.22370   2
  -1 -23  -1 0.92803 2.04405   2
  -1 -23  -1 1.75926 1.92491   1
  -1  23  -1 3.64664 1.85804   1
   1  23   1 3.00307 2.02970   2
   1  23   1 2.85450 1.86281   1
   3 -23   1 -0.5172 1.81556   2
  -3 -23  -1 0.97151 1.87767   1
  -3 -23  -1 1.69325 1.95704   2
   3 -23   1 -0.7506 1.89795   1
   3  23   1 1.41823 1.84812   1
   3  23   1 -0.8289 1.59931   2
  -5 -23  -1 -2.7399 1.71891   1
   5 -23   1 1.93650 1.88822   1
   5 -23   1 0.95025 1.96327   2
  -5 -23  -1 -0.7363 1.88752   2
   5  23   1 3.64282 2.05776   2
   5  23   1 1.40680 1.89617   1
  -7 -23  -1 12.2856 2.70194   2
   7 -23   1 9.75866 2.43124   2
   7 -23   1 8.04671 2.40910   1
   7  23   1 8.34434 2.43763   2
   7  23   1 5.73334 2.31137   1
   9 -23   1 18.1676 3.16310   2
  -9 -23  -1 21.2816 3.33312   2
   9 -23   1 13.9863 2.78662   1
   9  23   1 12.6221 2.86616   1
   9  23   1 14.2813 2.93233   2
  11 -23   1 12.1401 2.75202   1
  11 -23   1 15.4549 3.06726   2
  11  23   1 14.0670 2.93784   2
  11  23   1 16.6107 3.25106   1
  13 -23   1 15.7185 2.98372   1
  13 -23   1 19.6426 3.25851   2
  13  23   1 16.6281 3.15438   2
  13  23   1 20.6496 3.49659   1
  15 -23   1 17.2378 3.31574   2
  15 -23   1 20.9174 3.27534   1
  15  23   1 14.4369 3.21484   2
  15  23   1 19.0745 3.51564   1
  17 -23   1 15.4569 2.98514   1
  17 -23   1 20.9995 3.41861   2
  17  23   1 18.1554 3.51213   1
  17  23   1 9.88503 2.96909   2
  19 -23   1 18.0655 3.31932   1
  19 -23   1 21.6932 3.59060   2
  19  23   1 19.3341 3.67709   2
  19  23   1 21.0516 3.83281   1
  21 -23   1 36.1012 4.37382   2
  21 -23   1 35.1509 4.05468   1
  21  23   1 40.7042 5.00827   1
  21  23   1 31.5731 4.62964   2
  23 -23   1 9.42999 2.86227   1
  23 -23   1 11.4242 3.30423   2
  23  23   1 11.1315 3.32035   1
  23  23   1 17.3446 3.78034   2
  25 -23   1 19.0993 3.54369   1
  25 -23   1 18.6914 3.72092   2
  25  23   1 26.2167 4.41083   1
  25  23   1 13.2359 3.48289   2
  24 -24  -1 2.61644 2.87462   1
  24 -24  -1 3.26582 3.05591   2
  24  24  -1 0.51861 2.84687   1
  24  24  -1 4.67774 2.94925   2
  22 -24  -1 0.42737 2.85513   2
  22 -24  -1 2.85330 2.70603   1
  22  24  -1 -0.3103 2.68391   1
  22  24  -1 -0.3486 2.60342   2
  20 -24  -1 10.2533 3.11302   1
  20 -24  -1 6.05283 3.08038   2
  20  24  -1 5.96926 3.07067   1
  20  24  -1 9.79447 3.26036   2
  18 -24  -1 23.1568 3.84295   1
  18 -24  -1 13.7091 3.45708   2
  18  24  -1 13.3976 3.44974   2
  18  24  -1 18.4418 3.69050   1
  16 -24  -1 5.75398 2.57364   1
  16 -24  -1 6.09961 2.83943   2
  16  24  -1 2.57160 2.49412   1
  16  24  -1 2.44368 2.45151   2
  14 -24  -1 7.42492 2.72979   1
  14 -24  -1 9.90938 2.76534   2
  14  24  -1 4.68713 2.61552   2
  14  24  -1 6.36988 2.60911   1
 -12 -24   1 3.71709 2.38655   1
  12 -24  -1 5.45333 2.48756   2
  12 -24  -1 0.24037 2.04465   1
  12  24  -1 4.23806 2.32250   1
  12  24  -1 2.08480 2.18510   2
 -10 -24   1 30.7034 4.23022   1
 -10 -24   1 36.1057 4.54287   2
 -10 -24   1 30.4657 4.34371   2
  10 -24  -1 38.6597 4.43479   1
  10 -24  -1 37.8502 4.54818   2
  10  24  -1 34.7467 4.34102   1
  10  24  -1 41.4452 4.73180   2
   8 -24  -1 0.77795 2.08166   2
  -8 -24   1 6.77873 2.56422   2
  -8 -24   1 2.03857 2.04223   1
  -8 -24   1 5.15535 2.54954   2
   8 -24  -1 1.66089 2.12892   1
   8  24  -1 1.95546 2.05827   2
   8  24  -1 7.39368 2.44814   1
   6 -24  -1 16.3005 3.08397   2
  -6 -24   1 15.1863 3.18040   2
  -6 -24   1 16.6931 3.22152   2
   6 -24  -1 13.4312 2.96374   1
   6  24  -1 11.9660 2.75578   1
   6  24  -1 22.1673 3.35028   2
   4 -24  -1 28.6411 4.03879   2
  -4 -24   1 25.7664 3.72387   2
   4 -24  -1 28.7557 3.88173   1
   4  24  -1 25.1897 3.61480   1
   4  24  -1 26.6472 3.76860   2
   2 -24  -1 18.5300 3.30686   2
  -2 -24   1 18.5063 3.30603   2
   2 -24  -1 15.8543 3.04328   1
  -2  24   1 16.6865 3.04469   1
   2  24  -1 12.6128 2.74257   1
   0 -24   1 9.83200 2.76616   2
   0 -24  -1 10.9240 2.72369   1
   0 -24  -1 13.5058 2.86658   2
   0  24   1 9.53832 2.55585   1
   0  24  -1 7.70605 2.39180   1
  -2 -24  -1 1.93664 2.11316   1
  -2 -24  -1 5.85996 2.27358   2
   2 -24   1 4.23164 2.35682   2
   2  24   1 3.11418 2.12920   1
   2  24   1 7.94980 2.34570   2
   4 -24   1 6.34948 2.41445   1
   4 -24   1 8.64649 2.61571   2
  -4 -24  -1 7.13270 2.50031   1
  -4 -24  -1 6.39731 2.58893   2
   4  24   1 2.68196 2.10845   1
   4  24   1 5.13743 2.30700   2
  -6 -24  -1 11.9443 2.92766   2
   6 -24   1 13.5993 2.93330   2
   6 -24   1 14.2768 2.99435   1
   6  24   1 9.63529 2.61917   2
   6  24   1 7.30984 2.55141   1
   8 -24   1 7.09549 2.57666   2
   8 -24   1 10.8007 2.70692   1
  -8 -24  -1 6.46923 2.62571   2
   8  24   1 10.1656 2.70410   1
   8  24   1 4.93914 2.31260   2
  10 -24   1 26.6100 3.83062   1
  10 -24   1 31.8897 4.02816   2
  10  24   1 23.5966 3.81877   2
  10  24   1 33.8158 4.39493   1
  12 -24   1 55.4224 5.51096   1
  12 -24   1 60.6089 5.72368   2
  12  24   1 63.9375 6.14400   1
  12  24   1 57.1917 5.85369   2
  14 -24   1 4.24828 2.60647   2
  14 -24   1 10.5352 2.89694   1
  14  24   1 8.34191 2.82025   2
  14  24   1 10.0310 2.98286   1
  16 -24   1 4.92676 2.56101   1
  16 -24   1 1.87950 2.57244   2
  16  24   1 5.94753 2.72651   2
  16  24   1 4.32443 2.68070   1
  18 -24   1 7.42634 2.89333   2
  18 -24   1 4.97505 2.65713   1
  18  24   1 3.42988 2.85761   1
  18  24   1 3.96645 2.72353   2
  20 -24   1 1.49724 2.38160   1
  20 -24   1 1.14923 2.64532   2
  20  24   1 2.47680 2.79641   1
  20  24   1 1.05662 2.56353   2
  22 -24   1 4.83405 2.72168   1
  22 -24   1 3.86893 2.85378   2
  22  24   1 9.54737 3.08171   2
  22  24   1 2.55094 2.80261   1
  24 -24   1 1.44446 2.71285   1
  24 -24   1 2.91712 2.99243   2
  24  24   1 0.62673 2.87347   1
  24  24   1 2.25194 2.98238   2
  23 -25  -1 12.3064 3.50704   1
  23 -25  -1 3.38320 3.30206   2
  23  25  -1 2.79759 3.23382   1
  23  25  -1 11.8636 3.65879   2
  21 -25  -1 -0.0828 2.69632   1
  21 -25  -1 -1.3481 2.83531   2
  21  25  -1 -0.0117 2.56698   2
  21  25  -1 4.42272 2.86629   1
  19 -25  -1 -1.1283 2.51198   2
  19 -25  -1 0.70661 2.54847   1
  19  25  -1 -0.2543 2.51680   1
  19  25  -1 0.86979 2.56757   2
  17 -25  -1 28.3421 4.16199   1
  17 -25  -1 31.0234 4.34100   2
  17  25  -1 27.5635 4.28032   2
  17  25  -1 32.4791 4.69755   1
  15 -25  -1 7.84765 2.96496   2
  15 -25  -1 3.32332 2.73915   1
  15  25  -1 6.29968 2.82071   1
  15  25  -1 12.1509 3.25858   2
  13 -25  -1 2.73358 2.43289   2
  13 -25  -1 -1.6517 2.23544   1
 -13 -25   1 5.29805 2.55821   1
  13  25  -1 3.50451 2.36302   2
  13  25  -1 2.81008 2.31564   1
  11 -25  -1 27.6962 3.91968   1
  11 -25  -1 20.2939 3.61130   2
 -11 -25   1 27.2911 3.95957   1
  11  25  -1 22.3310 3.65259   2
  11  25  -1 25.4964 3.89663   1
  -9 -25   1 7.33694 2.80643   2
  -9 -25   1 5.11683 2.46136   1
  -9 -25   1 4.91153 2.71827   2
   9 -25  -1 4.12821 2.56857   2
   9 -25  -1 10.7487 2.86716   1
   9  25  -1 8.10854 2.65576   2
   9  25  -1 5.07968 2.51057   1
  -7 -25   1 0.11873 2.18120   2
   7 -25  -1 0.08635 2.18330   2
  -7 -25   1 1.38592 2.27212   2
   7 -25  -1 1.30340 2.12773   1
   7  25  -1 4.37718 2.38432   2
   7  25  -1 -0.6650 1.94109   1
   5 -25  -1 2.39157 2.31245   2
   5 -25  -1 2.38685 2.25402   1
  -5 -25   1 5.99096 2.64296   2
   5  25  -1 2.99510 2.17945   1
  -3 -25   1 0.25711 2.19328   2
   3 -25  -1 2.85551 2.34145   1
   3 -25  -1 1.56083 2.28942   2
   3  25  -1 2.42315 2.10591   1
   1 -25  -1 3.61241 2.34197   2
  -1 -25   1 4.04203 2.41194   2
   1 -25  -1 12.2519 2.77290   1
  -1  25   1 2.76177 2.30020   1
   1  25  -1 5.17792 3.01679   1
  -1 -25  -1 3.09948 2.28436   2
   1 -25   1 2.59511 2.26409   2
  -1 -25  -1 4.53214 2.32246   1
   1  25   1 4.25704 2.28219   1
  -3 -25  -1 0.13073 2.16329   1
   3 -25   1 0.16324 2.22200   2
  -3 -25  -1 3.93025 2.28395   2
   3  25   1 1.05986 2.16543   1
   3  25   1 4.14591 2.28042   2
   5 -25   1 4.72102 2.61676   2
   5 -25   1 2.34911 2.21449   1
  -5 -25  -1 3.24001 2.36538   2
   5  25   1 4.94724 2.45598   2
   5  25   1 4.74378 2.45233   1
   7 -25   1 5.89595 2.37915   2
   7 -25   1 2.83871 2.26893   1
  -7 -25  -1 2.39380 2.23933   2
   7  25   1 0.46653 2.06667   2
   7  25   1 1.10598 2.16837   1
   9 -25   1 0.16656 2.20789   1
   9 -25   1 3.64843 2.19605   2
   9  25   1 1.97716 2.36764   1
   9  25   1 2.71287 2.46200   2
  11 -25   1 11.6126 3.03204   1
  11 -25   1 16.2334 3.19782   2
  11  25   1 11.9096 3.03690   2
  11  25   1 14.9809 3.32960   1
  13 -25   1 2.23067 2.46236   2
  13 -25   1 5.53589 2.66692   1
  13  25   1 2.23070 2.45533   2
  13  25   1 2.06233 2.53133   1
  15 -25   1 5.60197 2.75709   2
  15 -25   1 4.66997 2.53217   1
  15  25   1 6.43336 2.93301   1
  15  25   1 4.13095 2.61450   2
  17 -25   1 5.64750 2.96303   2
  17 -25   1 9.74320 2.90806   1
  17  25   1 12.7050 3.16102   2
  17  25   1 6.04400 2.96310   1
  19 -25   1 22.1288 4.08188   2
  19 -25   1 18.4439 3.51126   1
  19  25   1 15.6182 3.64125   2
  19  25   1 17.3927 3.97549   1
  21 -25   1 27.8916 3.98101   1
  21 -25   1 25.2125 4.30542   2
  21  25   1 22.1692 4.21692   1
  21  25   1 18.3485 3.98543   2
  23 -25   1 10.2999 3.16012   1
  23 -25   1 7.11865 3.37027   2
  23  25   1 11.5605 4.15552   1
  23  25   1 14.6266 3.74603   2
  20 -26  -1 4.15334 3.05615   2
  20 -26  -1 2.91539 3.07514   1
  20  26  -1 5.44401 3.02751   2
  20  26  -1 4.34225 3.03315   1
  18 -26  -1 3.20340 2.93348   2
  18 -26  -1 1.93437 2.66115   1
  18  26  -1 3.63654 2.92873   1
  18  26  -1 6.39276 3.04112   2
  16 -26  -1 35.3571 4.73779   1
  16 -26  -1 24.7893 4.28294   2
  16  26  -1 30.4297 4.68924   2
  16  26  -1 27.8772 4.55936   1
  14 -26  -1 28.4567 4.40274   1
  14 -26  -1 32.4195 4.67126   2
  14  26  -1 34.7559 4.76879   2
  14  26  -1 26.9479 4.44320   1
  12 -26  -1 42.7738 5.10128   2
  12 -26  -1 39.7613 4.86500   1
 -12 -26   1 33.5677 4.67642   1
  12  26  -1 31.9667 4.69508   1
  12  26  -1 35.7363 4.82404   2
  10 -26  -1 55.3053 5.81386   2
 -10 -26   1 59.0741 6.03682   1
  10 -26  -1 61.2395 5.91194   1
  10  26  -1 61.9992 6.15413   2
  10  26  -1 55.0509 5.92825   1
  -8 -26   1 34.6230 4.64413   2
   8 -26  -1 35.4644 4.57632   1
  -8 -26   1 35.2460 4.65643   2
  -8 -26   1 44.0661 5.04858   1
   8 -26  -1 34.0457 4.61499   2
   8  26  -1 35.6273 4.61956   1
   8  26  -1 39.0516 4.75252   2
   6 -26  -1 86.6175 7.13503   2
   6 -26  -1 109.148 7.45107   1
  -6 -26   1 111.065 7.64619   2
  -6 -26   1 103.001 7.54213   2
   6  26  -1 109.953 7.37655   1
   4 -26  -1 294.190 15.4591   1
   4 -26  -1 284.908 15.3881   2
  -4 -26   1 259.862 15.2494   2
   4  26  -1 275.376 15.2353   1
   2 -26  -1 226.973 12.9579   1
   2 -26  -1 220.807 12.9225   2
  -2 -26   1 236.693 13.0317   2
   0 -26  -1 41.6884 4.75128   2
   0 -26   1 45.6054 5.10139   2
   0 -26  -1 36.8737 4.68676   1
   0  26   1 47.1754 5.17765   1
  -2 -26  -1 44.7493 5.15625   1
   2 -26   1 39.4774 4.86367   2
  -2 -26  -1 47.8073 5.18940   2
   2  26   1 38.3552 4.70157   1
  -4 -26  -1 79.2538 6.59541   2
   4 -26   1 92.7028 6.97483   2
  -4 -26  -1 99.1742 6.94269   1
   4  26   1 101.979 10.7208   2
   4  26   1 86.1969 6.65143   1
   6 -26   1 62.9642 6.30384   2
   6 -26   1 64.0134 6.09077   1
  -6 -26  -1 59.0454 5.50506   2
   6  26   1 59.6948 5.38575   2
   6  26   1 61.8395 5.50736   1
   8 -26   1 47.3941 5.17658   2
   8 -26   1 41.7523 5.03577   1
   8  26   1 40.1883 5.10211   1
   8  26   1 45.8642 5.19221   2
  10 -26   1 9.79906 2.89981   1
  10 -26   1 22.1791 3.70940   2
  10  26   1 19.9446 3.62539   2
  10  26   1 15.0487 3.52894   1
  12 -26   1 16.7301 3.37525   2
  12 -26   1 13.5440 3.23068   1
  12  26   1 14.5251 3.36492   2
  12  26   1 16.5565 3.53782   1
  14 -26   1 19.2477 3.75478   2
  14 -26   1 16.8385 3.58872   1
  14  26   1 13.0546 3.37291   2
  14  26   1 19.6311 3.80516   1
  16 -26   1 52.9238 5.78854   2
  16 -26   1 54.3252 5.61914   1
  16  26   1 68.5473 6.56750   2
  16  26   1 53.2244 6.15920   1
  18 -26   1 33.4599 4.58936   2
  18 -26   1 29.8067 4.28230   1
  18  26   1 26.7151 4.69106   1
  18  26   1 25.3551 4.30077   2
  20 -26   1 16.1710 3.63176   2
  20 -26   1 11.6643 3.39857   1
  20  26   1 15.2820 3.93637   1
  20  26   1 13.6477 3.80694   2
  19 -27  -1 0.42325 2.86455   1
  19 -27  -1 0.34188 2.98777   2
  19  27  -1 1.37061 2.96515   1
  19  27  -1 2.99954 2.76620   2
  17 -27  -1 7.31913 3.07704   1
  17 -27  -1 8.19906 3.29240   2
  17  27  -1 6.85768 2.99231   2
  17  27  -1 5.83951 3.11424   1
  15 -27  -1 12.0636 3.55669   2
  15 -27  -1 16.9522 3.63674   1
  15  27  -1 15.8574 3.70483   1
  15  27  -1 21.1915 4.04297   2
  13 -27  -1 5.84363 2.88903   1
  13 -27  -1 -1.2630 2.60190   2
  13  27  -1 6.56460 3.03393   1
  13  27  -1 4.47469 2.84854   2
 -11 -27   1 4.14760 2.79619   1
  11 -27  -1 -1.5076 2.45013   2
  11 -27  -1 -0.2286 2.48206   1
  11  27  -1 1.44621 2.58381   1
  11  27  -1 4.17453 2.82225   2
  -9 -27   1 7.40983 3.11568   1
   9 -27  -1 7.20741 2.89476   1
   9 -27  -1 10.5447 3.25042   2
   9  27  -1 6.77581 2.91701   1
   7 -27  -1 -0.8878 2.42401   2
  -7 -27   1 -2.5398 2.43023   2
  -7 -27   1 3.55887 2.58713   2
  -7 -27   1 2.43713 2.49465   1
   7 -27  -1 0.98019 2.40511   1
   7  27  -1 -0.3022 2.23576   1
   5 -27  -1 -0.9368 2.26795   1
   5 -27  -1 -0.5100 2.30427   2
  -5 -27   1 0.40669 2.45028   2
  -5 -27   1 -1.1220 2.49481   2
   5  27  -1 4.15835 2.40576   1
  -3 -27   1 -0.1054 2.47483   2
   3 -27  -1 2.86217 2.49831   1
   3 -27  -1 -2.1234 2.23479   2
   1 -27  -1 2.47300 2.56204   1
   1 -27  -1 -0.3107 2.36178   2
  -1 -27   1 1.56177 2.52024   2
   1 -27   1 1.24739 2.56087   2
  -1 -27  -1 -1.7171 2.26401   2
  -1 -27  -1 1.54794 2.39072   1
  -3 -27  -1 0.24010 2.47896   2
  -3 -27  -1 3.65198 2.63878   1
   3 -27   1 0.81512 2.45448   2
   3  27   1 3.10653 2.53505   1
  -5 -27  -1 0.15174 2.29760   2
   5 -27   1 1.23675 2.55951   2
   5  27   1 4.56586 2.64111   1
   7 -27   1 0.02740 2.48633   2
   7 -27   1 9.61356 2.87628   1
   7  27   1 8.48286 2.88600   2
   7  27   1 7.96477 2.92681   1
   9 -27   1 6.74581 2.93875   2
   9 -27   1 8.68446 3.13830   1
   9  27   1 4.34017 2.78784   1
   9  27   1 7.67611 2.69285   2
  11 -27   1 1.61482 2.55001   2
  11 -27   1 3.18841 2.60095   1
  11  27   1 5.54410 2.81944   2
  11  27   1 4.84300 2.84587   1
  13 -27   1 6.00669 2.95534   1
  13 -27   1 7.98195 3.02902   2
  13  27   1 6.37145 2.88124   2
  13  27   1 4.30589 2.78057   1
  15 -27   1 26.5913 4.12683   2
  15 -27   1 20.1929 3.73032   1
  15  27   1 18.3443 3.91999   2
  15  27   1 22.4161 4.22001   1
  17 -27   1 7.98619 3.21539   2
  17 -27   1 11.2522 3.16547   1
  17  27   1 7.85684 3.35713   1
  17  27   1 5.53462 3.00993   2
  19 -27   1 21.1083 4.05240   2
  19 -27   1 19.6918 4.25246   1
  19  27   1 13.4835 3.81037   2
  19  27   1 15.2200 3.81629   1
  16 -28  -1 0.90744 2.76702   1
  16 -28  -1 2.61331 3.14115   2
  16  28  -1 4.66657 2.88989   2
  16  28  -1 2.30703 2.77752   1
  14 -28  -1 5.32935 3.17100   1
  14 -28  -1 5.74301 3.17170   2
  14  28  -1 4.15543 2.98074   2
  14  28  -1 7.31995 3.16392   1
  12 -28  -1 1.11264 2.55801   1
  12 -28  -1 -2.7772 2.44264   2
  12  28  -1 0.21978 2.76565   2
  12  28  -1 -0.6510 2.61571   1
 -10 -28   1 4.84876 2.91115   1
  10 -28  -1 2.47106 2.82932   2
  10 -28  -1 -1.5112 2.36696   1
  10  28  -1 1.14917 2.61229   1
   8 -28  -1 17.4857 3.72329   1
  -8 -28   1 6.21551 3.08096   1
   8 -28  -1 11.9560 3.52980   2
   8  28  -1 10.6795 3.20406   1
  -6 -28   1 18.2277 3.98420   2
   6 -28  -1 22.4238 4.00809   1
  -6 -28   1 21.6263 4.07794   1
   6 -28  -1 25.3642 4.24222   2
  -6 -28   1 17.5938 3.83948   2
   4 -28  -1 8.88757 3.23376   2
  -4 -28   1 13.8053 3.53298   2
  -4 -28   1 11.7961 3.32998   2
   4 -28  -1 10.7819 3.30595   1
   2 -28  -1 6.42515 2.78851   2
   2 -28  -1 7.16188 2.94816   1
  -2 -28   1 5.18033 3.01778   2
   0 -28   1 12.2577 3.29781   2
   0 -28  -1 10.4714 3.24051   2
   0 -28  -1 7.32425 2.93667   1
  -2 -28  -1 8.47667 3.20931   2
  -2 -28  -1 14.4232 3.40661   1
   2 -28   1 15.0516 3.41371   2
  -4 -28  -1 2.89995 2.67302   2
   4 -28   1 3.64216 2.69648   2
   4  28   1 2.26886 2.64949   1
   6 -28   1 2.10243 2.64346   2
   6  28   1 -1.3648 2.43149   1
   8 -28   1 5.61040 3.15490   2
   8  28   1 3.68746 2.73114   1
   8  28   1 9.43748 4.65008   2
  10 -28   1 -0.8263 2.37177   2
  10 -28   1 2.55058 2.72764   1
  10  28   1 0.61878 2.54733   1
  10  28   1 0.47565 2.61442   2
  12 -28   1 2.98926 2.85966   1
  12 -28   1 4.64331 2.97535   2
  12  28   1 2.33053 2.63332   2
  12  28   1 4.22760 2.64789   1
  14 -28   1 -0.6884 2.50499   1
  14 -28   1 2.83160 2.82057   2
  14  28   1 3.03900 2.77317   1
  14  28   1 1.28154 2.60453   2
  16 -28   1 4.22858 3.15671   2
  16 -28   1 2.66150 2.91754   1
  16  28   1 6.37144 3.17680   2
  16  28   1 1.68611 2.96212   1
  13 -29  -1 4.42190 3.20610   2
  13 -29  -1 2.08709 2.65535   1
  13  29  -1 3.31449 3.08665   1
  11 -29  -1 4.59504 3.15257   2
  11 -29  -1 1.82757 2.89321   1
  11  29  -1 0.49562 2.79187   1
   9 -29  -1 -0.3401 2.49457   1
  -9 -29   1 1.51116 2.71259   1
   9 -29  -1 3.35120 2.87098   2
   9  29  -1 -0.8670 2.68768   1
   7 -29  -1 0.67014 2.63295   1
  -7 -29   1 0.97870 2.63989   1
   7 -29  -1 3.98391 2.99290   2
  -5 -29   1 0.80042 2.75174   2
  -5 -29   1 1.24182 2.68410   1
   5 -29  -1 1.83934 2.67692   2
  -5 -29   1 -1.3917 2.74510   2
   5 -29  -1 -0.1204 2.45584   1
  -3 -29   1 -0.9405 2.86927   2
   3 -29  -1 3.48007 2.70567   2
  -3 -29   1 0.60806 2.76113   2
   3 -29  -1 1.10162 2.67655   1
  -1 -29   1 -1.8488 2.54131   2
   1 -29  -1 1.28749 2.87745   1
   1 -29  -1 -1.0511 2.52469   2
  -1 -29  -1 1.91591 2.64256   2
   1 -29   1 3.37551 2.73756   2
  -3 -29  -1 0.52407 2.62388   2
   3 -29   1 -0.9319 2.56523   2
   5 -29   1 6.72191 2.88534   2
   5  29   1 0.45849 3.51474   1
   7 -29   1 1.05456 2.82638   2
   7  29   1 4.96924 2.90246   1
   9 -29   1 5.04719 3.16578   2
   9  29   1 4.42591 2.93532   1
  11 -29   1 3.88147 2.87430   1
  11 -29   1 5.63450 3.26341   2
  11  29   1 1.47541 3.00746   1
  11  29   1 1.66775 2.59234   2
  13 -29   1 -0.6144 2.94365   2
  13 -29   1 1.48809 3.29356   1
  13  29   1 4.25103 3.07462   2
  13  29   1 2.70575 2.94093   1
  10 -30  -1 22.3222 4.39981   2
  10 -30  -1 17.4109 4.59939   1
   8 -30  -1 40.1638 5.38545   1
   8 -30  -1 29.0137 4.81750   2
  -8 -30   1 38.2388 5.44811   1
  -6 -30   1 29.9338 4.87241   1
   6 -30  -1 32.0411 4.75445   2
   6 -30  -1 38.7953 5.23842   1
   4 -30  -1 20.3694 4.18000   1
  -4 -30   1 17.9883 4.06406   2
   4 -30  -1 10.7145 3.33538   2
  -4 -30   1 14.0280 4.23948   2
  -4 -30   1 8.84519 3.38761   1
  -2 -30   1 33.6002 5.07302   2
   2 -30  -1 21.8773 4.45679   1
  -2 -30   1 26.3038 4.75946   2
   2 -30  -1 25.7961 4.59736   2
   0 -30  -1 77.3440 7.47451   2
   0 -30   1 62.5490 6.71618   2
   2 -30   1 57.5239 6.37868   2
  -2 -30  -1 59.0178 6.36653   2
   4 -30   1 13.5581 3.79782   2
   6 -30   1 2.80036 2.84573   2
   8 -30   1 40.3221 5.52851   2
   8  30   1 41.5309 5.52237   1
  38   0  -2 1.36228 3.13918   2
  38   0  -2 3.91136 2.77376   1
  36   0  -2 10.3474 3.05371   1
  36   0  -2 13.6121 3.38884   2
  34   0  -2 9.79259 2.89062   1
  34   0  -2 10.6759 2.94525   2
  32   0  -2 67.3967 5.53787   2
  32   0  -2 73.8428 5.37993   1
  30   0  -2 138.428 8.37844   2
  30   0  -2 147.762 8.41198   1
  28   0  -2 0.01520 1.85338   2
  28   0  -2 2.75995 1.94105   1
  26   0  -2 20.7300 2.77553   2
  26   0  -2 23.4182 3.01574   1
  24   0  -2 43.6936 3.58518   1
  24   0  -2 44.0905 3.48606   2
  22   0  -2 47.6860 3.49624   2
  22   0  -2 44.5870 3.50804   1
  20   0  -2 27.0349 2.64162   2
  20   0  -2 27.3044 2.64342   1
  20   0  -2 23.2833 2.55874   1
 -20   0   2 21.6873 1.72403   1
  18   0  -2 80.3117 4.64138   1
  18   0  -2 80.3413 4.69100   2
  18   0  -2 75.8277 4.63125   1
  16   0  -2 212.309 10.4859   1
 -16   0   2 195.604 10.1791   1
 -16   0   2 210.450 10.9643   2
  16   0  -2 212.290 10.5060   2
  16   0  -2 210.782 10.4378   1
  14   0  -2 155.998 8.14884   1
 -14   0   2 163.509 8.00283   1
  14   0  -2 156.363 8.10568   1
  14   0  -2 161.577 8.17359   2
  12   0  -2 1444.94 69.1070   1
  12   0  -2 1546.62 69.1832   2
  12   0  -2 1465.44 69.1469   1
 -12   0   2 1536.04 69.0529   1
 -12   0   2 1435.63 68.9900   2
 -10   0   2 539.538 25.2369   2
  10   0  -2 525.742 25.3143   1
  10   0  -2 529.354 25.3250   2
  10   0  -2 544.134 25.3580   1
 -10   0   2 539.353 25.2790   1
  -8   0   2 346.865 16.0149   1
  -8   0   2 337.023 15.9847   2
   8   0  -2 321.720 15.9904   2
   8   0  -2 346.596 16.0582   1
   8   0  -2 321.528 15.9971   1
  -6   0   2 9754.62 455.591   2
   6   0  -2 9795.98 456.567   2
  -6   0   2 9961.65 456.270   1
   6   0  -2 9770.19 456.812   1
   6   0  -2 9999.99 456.270   1
   4   0  -2 751.313 34.3158   2
  -4   0   2 740.646 34.3645   1
   4   0  -2 747.417 34.3346   1
  -4   0   2 733.208 34.3262   2
   4   0  -2 699.683 34.3142   1
   2   0  -2 11.8537 1.34643   1
  -2   0   2 14.2868 1.39929   2
  -2   0   2 15.6197 1.36272   1
  -2   0   2 14.6326 1.43816   1
   2   0  -2 12.8662 1.33196   1
   2   0  -2 14.2383 1.33533   2
   0   0   2 440.856 20.7944   2
   0   0   2 442.981 20.8093   1
   0   0  -2 442.664 20.7646   1
   0   0  -2 437.479 20.7303   2
   0   0  -2 457.167 20.7610   1
   0   0   2 417.103 20.7381   1
  -2   0  -2 1985.41 92.4631   1
   2   0   2 2035.65 92.5409   1
   2   0   2 1951.28 92.5157   2
   2   0   2 2034.24 92.4964   1
  -2   0  -2 1998.67 92.4971   1
   4   0   2 424.090 19.2436   1
   4   0   2 409.019 19.1886   1
  -4   0  -2 429.620 19.1538   1
  -4   0  -2 391.723 19.0981   2
   4   0   2 403.021 19.1667   2
   4   0   2 416.219 19.2210   2
  -4   0  -2 396.543 19.5019   3
  -6   0  -2 10.5890 0.64413   1
  -6   0  -2 14.0015 1.53463   3
   6   0   2 9.96066 0.85229   2
   6   0   2 12.4689 0.92784   1
   6   0   2 13.3624 0.92942   2
   6   0   2 11.2843 0.88435   1
   8   0   2 1753.77 76.4695   2
   8   0   2 1572.38 76.4023   2
   8   0   2 1606.52 76.4239   1
  -8   0  -2 1595.69 77.0063   3
   8   0   2 1746.09 76.4924   1
 -10   0  -2 248.510 12.3930   3
  10   0   2 246.598 11.6376   1
  10   0   2 253.886 11.6072   1
  10   0   2 239.193 11.6102   2
  10   0   2 251.457 11.5727   2
 -12   0  -2 1412.33 66.8778   3
  12   0   2 1402.85 65.9878   1
  12   0   2 1459.49 66.0257   1
  12   0   2 1442.47 65.9957   2
 -14   0  -2 3.57069 1.40325   3
  14   0   2 3.06615 0.45157   1
  14   0   2 1.22488 0.46138   1
  14   0   2 1.48983 0.44150   2
  16   0   2 219.391 10.2531   2
  16   0   2 217.827 10.2431   2
  16   0   2 218.872 10.2644   1
  16   0   2 217.921 10.2758   1
 -16   0  -2 216.671 11.4428   3
  18   0   2 432.983 20.2942   1
  18   0   2 422.385 20.2857   2
  18   0   2 432.747 20.2847   2
 -18   0  -2 458.567 21.6590   3
  20   0   2 11.2595 1.04509   2
  20   0   2 12.7877 1.12627   2
  20   0   2 10.3104 1.02042   1
 -20   0  -2 10.5745 2.42797   3
 -22   0  -2 13.8589 2.74945   3
  22   0   2 13.0619 1.24963   2
  22   0   2 12.9009 1.19406   2
  22   0   2 11.0984 1.14921   1
  22   0   2 12.4673 1.19197   1
 -24   0  -2 3.46508 2.38376   3
  24   0   2 5.50774 0.99548   2
  24   0   2 5.57382 1.00066   1
  26   0   2 83.0152 4.55012   2
  26   0   2 90.7158 4.59132   1
 -26   0  -2 81.2249 6.40907   3
  28   0   2 95.0071 5.01314   2
  28   0   2 89.9910 5.04329   1
 -28   0  -2 93.9617 7.10137   3
  30   0   2 1.60775 1.31207   1
  30   0   2 2.16608 1.36001   2
  32   0   2 6.34918 1.74798   2
  34   0   2 3.15740 1.82689   2
  36   0   2 2.06257 2.05594   2
  39  -1  -2 13.5188 3.81698   2
  39  -1  -2 12.9245 3.50473   1
  39   1  -2 20.9235 3.60505   1
  39   1  -2 13.4554 3.61125   2
  37  -1  -2 14.0269 3.18507   1
  37  -1  -2 9.10581 3.35134   2
  37   1  -2 8.97026 3.16203   1
  37   1  -2 10.3946 3.35409   2
  35  -1  -2 7.73024 2.74142   1
  35  -1  -2 9.02467 3.00422   2
  35   1  -2 7.57733 2.82293   1
  35   1  -2 8.23473 3.07357   2
  33  -1  -2 28.1428 3.82509   2
  33  -1  -2 28.3874 3.78829   1
  33   1  -2 30.7070 3.89524   1
  33   1  -2 31.4256 3.97024   2
  31  -1  -2 152.741 8.85702   1
  31  -1  -2 144.175 8.79315   2
  31   1  -2 152.413 8.81889   2
  31   1  -2 151.183 8.80423   1
  29  -1  -2 29.6668 3.62821   2
  29  -1  -2 36.1621 3.75193   1
  29   1  -2 34.1869 3.71734   2
  29   1  -2 35.0098 3.73828   1
  27  -1  -2 13.8855 2.50223   1
  27  -1  -2 14.4281 2.46700   2
  27   1  -2 13.8853 2.44344   2
  27   1  -2 13.9245 2.49618   1
  25  -1  -2 54.1707 4.01160   2
  25  -1  -2 50.6831 3.93902   1
  25   1  -2 53.8175 4.04448   2
  25   1  -2 49.4091 3.94808   1
  23  -1  -2 12.9754 2.07061   1
  23  -1  -2 9.35831 1.82500   2
  23   1  -2 11.5453 2.02706   2
  23   1  -2 13.8519 2.08037   1
  21  -1  -2 0.49109 1.26186   1
  21  -1  -2 0.31472 1.21776   2
  21   1  -2 0.87955 1.25379   2
  21   1  -2 2.89111 1.42371   1
  19  -1  -2 9.65237 1.57784   2
  19  -1  -2 9.25422 1.61821   1
  19  -1  -2 13.2264 1.74160   1
 -19  -1   2 10.6531 1.24475   1
  19   1  -2 11.0377 1.61299   2
 -19   1   2 9.10711 1.09490   1
  19   1  -2 11.1435 1.64035   1
  17  -1  -2 68.1067 3.86998   2
  17  -1  -2 60.4044 3.83095   1
 -17  -1   2 58.3744 3.52919   1
  17  -1  -2 48.9416 3.62595   1
  17   1  -2 68.9282 3.93104   2
  17   1  -2 71.9096 3.97508   1
  15  -1  -2 20.8026 1.95734   1
 -15  -1   2 19.0498 1.76971   1
  15  -1  -2 32.6012 2.16950   2
  15  -1  -2 20.7761 1.85123   1
  15   1  -2 24.6391 1.99733   2
  15   1  -2 23.0564 1.99502   1
  15   1  -2 12.8027 2.16181   1
 -15   1   2 25.8069 1.79805   1
 -15   1   2 22.3754 1.70788   2
  13  -1  -2 -0.2723 0.67991   1
 -13  -1   2 -0.4861 0.57517   2
  13  -1  -2 -0.5161 0.74357   1
  13  -1  -2 1.46917 0.83714   2
 -13  -1   2 -0.2201 0.71633   1
 -13   1   2 -0.1087 0.34218   2
  13   1  -2 -0.7874 0.75475   1
  13   1  -2 0.27025 0.78570   2
  13   1  -2 0.05511 0.83215   1
 -13   1   2 -0.6609 0.70013   1
 -11  -1   2 73.0126 3.73528   1
  11  -1  -2 64.8245 3.73552   1
  11  -1  -2 69.1007 3.74104   2
 -11   1   2 70.3175 3.62663   2
 -11   1   2 59.9120 3.61290   1
  11   1  -2 51.9712 3.63489   1
  -9  -1   2 -0.7099 0.60999   1
   9  -1  -2 0.23061 0.64496   2
   9  -1  -2 0.18774 0.59828   1
  -9  -1   2 0.11998 0.62915   2
   9  -1  -2 0.24106 0.61968   1
   9   1  -2 0.70446 0.66228   2
   9   1  -2 1.01195 0.72548   1
  -9   1   2 0.16237 0.66881   1
   9   1  -2 1.59733 0.77001   1
  -9   1   2 1.78704 0.68618   2
   7  -1  -2 -0.3402 0.60526   1
   7  -1  -2 -0.5953 0.61626   1
  -7  -1   2 1.61792 0.70002   2
  -7  -1   2 2.87383 0.83979   1
   7  -1  -2 1.37314 0.65127   2
   7   1  -2 1.21445 0.65961   2
   7   1  -2 1.65816 0.75931   1
  -7   1   2 0.99393 0.71826   1
  -7   1   2 0.37713 0.65190   2
  -5  -1   2 2.78264 0.73509   1
   5  -1  -2 0.19984 0.59565   1
   5  -1  -2 0.70553 0.62775   1
   5  -1  -2 0.16546 0.56891   2
  -5  -1   2 1.57658 0.68604   2
   5   1  -2 2.58069 0.71011   1
   5   1  -2 1.21398 0.60635   2
  -5   1   2 -0.0935 0.59859   2
   5   1  -2 -0.6265 0.61235   1
  -5   1   2 1.35621 0.65295   1
  -3  -1   2 0.26350 0.62414   1
  -3  -1   2 0.21415 0.59327   2
   3  -1  -2 -0.2654 0.52454   2
   3  -1  -2 -0.3263 0.53177   1
   3  -1  -2 0.08371 0.55592   1
  -3  -1   2 -1.4959 0.50651   1
   3   1  -2 0.27152 0.56504   1
  -3   1   2 -0.5770 0.61718   1
  -3   1   2 0.03543 0.59602   2
   3   1  -2 -0.7773 0.58455   1
   3   1  -2 1.23365 0.58662   2
  -1  -1   2 -0.3305 0.53767   1
  -1  -1   2 -0.6732 0.48368   1
   1  -1  -2 -0.1259 0.57979   1
   1  -1  -2 -0.1456 0.48412   2
   1  -1  -2 -0.1419 0.50464   1
  -1  -1   2 -0.6254 0.52317   2
  -1   1   2 -0.7113 0.52980   1
   1   1  -2 -1.0986 0.48676   1
   1   1  -2 -0.0863 0.47924   1
  -1   1   2 0.33122 0.58624   2
  -1   1   2 -0.0002 0.51156   1
   1   1  -2 -0.4744 0.42821   2
   1  -1   2 0.42115 0.47749   1
   1  -1   2 0.16969 0.43918   2
  -1  -1  -2 -0.5827 0.45539   1
  -1  -1  -2 -0.6449 0.37196   2
   1  -1   2 0.28214 0.53419   1
  -1   1  -2 -0.1128 0.40165   1
   1   1   2 0.46970 0.49402   1
  -1   1  -2 0.10529 0.39640   2
   1   1   2 0.14390 0.49897   2
  -1   1  -2 0.19971 0.48194   1
   1   1   2 0.47968 0.49697   1
   3  -1   2 0.01125 0.44723   2
   3  -1   2 -0.0525 0.44513   1
   3  -1   2 -0.8151 0.44826   1
  -3  -1  -2 0.26681 0.19172   2
   3  -1   2 -0.1972 0.43344   2
  -3   1  -2 -0.2542 0.41101   1
  -3   1  -2 0.45659 0.34586   2
   3   1   2 0.24956 0.51217   1
  -3   1  -2 0.81911 0.27761   1
   3   1   2 -0.9873 0.46050   2
  -5  -1  -2 28.5700 1.48578   2
  -5  -1  -2 25.1310 1.93549   3
  -5   1  -2 28.7287 2.03068   3
  -5   1  -2 27.9669 1.40857   1
   5   1   2 24.3448 1.57462   1
   5   1   2 24.9654 1.56981   2
  -7  -1  -2 50.7135 3.02529   3
  -7  -1  -2 44.9353 2.35882   1
  -7   1  -2 48.0715 3.06277   3
   7   1   2 51.9109 2.53669   2
   7   1   2 50.4243 2.54346   1
  -9  -1  -2 132.542 7.33853   3
   9   1   2 146.773 6.79447   2
   9   1   2 147.007 6.81153   1
  -9   1  -2 140.352 7.49669   3
 -11  -1  -2 101.088 5.78210   3
  11   1   2 104.687 5.02408   2
 -11   1  -2 104.966 5.86289   3
  11   1   2 104.921 5.05019   1
 -13  -1  -2 103.355 5.54433   3
  13   1   2 100.296 4.63165   1
 -13   1  -2 103.096 5.62625   3
  13   1   2 78.7718 4.60374   2
  13   1   2 102.509 4.62085   2
  13   1   2 86.7911 4.64000   1
 -15  -1  -2 26.5774 2.56178   3
  15   1   2 23.4171 1.55429   2
  15   1   2 26.0337 1.54351   2
 -15   1  -2 24.2736 2.56507   3
  15   1   2 26.6988 1.55976   1
  15   1   2 25.3650 1.58549   1
 -17  -1  -2 236.115 12.5909   3
 -17   1  -2 243.153 12.7100   3
  17   1   2 247.078 11.5001   1
  17   1   2 243.246 11.4972   2
  17   1   2 242.463 11.4971   1
 -19  -1  -2 39.3258 3.62976   3
 -19   1  -2 50.4691 3.94701   3
  19   1   2 43.5662 2.49340   1
  19   1   2 45.0670 2.50493   1
  19   1   2 45.8306 2.53405   2
  19   1   2 44.6281 2.50062   2
 -21  -1  -2 13.8837 2.61401   3
 -21   1  -2 11.2743 2.59412   3
  21   1   2 10.4311 1.21403   2
  21   1   2 8.95617 1.10305   1
  21   1   2 9.67584 1.08598   2
  21   1   2 8.34909 1.10277   1
  23  -1   2 18.5361 1.36480   1
  23  -1   2 18.3557 1.38202   2
 -23  -1  -2 21.3482 3.36024   3
  23  -1   2 16.6557 1.34984   2
 -23   1  -2 18.9386 3.27994   3
  23   1   2 16.7058 1.55248   1
  23   1   2 19.5442 1.61893   2
  25  -1   2 22.5014 1.77826   1
  25  -1   2 23.8140 1.75558   2
 -25  -1  -2 28.6054 3.88471   3
 -25   1  -2 31.3495 4.16313   3
  25   1   2 22.3109 1.92952   1
  25   1   2 26.6557 2.02016   2
  27  -1   2 202.426 10.0123   2
  27  -1   2 217.275 10.0583   1
 -27  -1  -2 194.990 11.7295   3
  27   1   2 204.555 10.1346   1
  27   1   2 205.019 10.1390   2
 -27   1  -2 209.194 12.0136   3
  29  -1   2 34.9237 2.59443   1
  29  -1   2 34.7528 2.66302   2
 -29  -1  -2 37.3028 4.84814   3
 -29   1  -2 35.8281 4.84997   3
  29   1   2 39.1299 2.73228   2
  29   1   2 30.2561 2.69793   1
  31  -1   2 10.4653 1.66960   2
  31   1   2 7.63301 1.77419   2
  31   1   2 5.74735 1.62074   1
  33  -1   2 35.5078 2.98643   2
  33   1   2 35.3199 3.27169   2
  35  -1   2 -0.3821 1.78010   2
  35   1   2 1.29952 1.86648   2
  37   1   2 18.2811 2.71576   2
  38  -2  -2 10.6265 3.15982   1
  38  -2  -2 8.37431 3.40039   2
  38   2  -2 4.59369 3.24528   2
  38   2  -2 5.75946 3.00856   1
  36  -2  -2 5.19932 2.67267   1
  36  -2  -2 2.97380 2.80116   2
  36   2  -2 1.34192 2.85493   2
  36   2  -2 2.29446 2.66407   1
  34  -2  -2 -0.9972 2.41914   2
  34  -2  -2 3.06163 2.45357   1
  34   2  -2 0.84215 2.50712   1
  34   2  -2 1.96417 2.63294   2
  32  -2  -2 10.6262 2.67547   1
  32  -2  -2 11.9735 2.86349   2
  32   2  -2 10.0231 2.61642   2
  32   2  -2 12.1791 2.81312   1
  30  -2  -2 33.8895 3.74334   1
  30  -2  -2 35.8965 3.79267   2
  30   2  -2 31.7540 3.68705   2
  30   2  -2 29.6761 3.64273   1
  28  -2  -2 44.9199 3.90832   2
  28  -2  -2 47.8188 3.93870   1
  28   2  -2 39.7315 3.77631   1
  28   2  -2 44.2026 4.06210   2
  26  -2  -2 0.42854 1.63025   2
  26  -2  -2 0.13654 1.65060   1
  26   2  -2 -0.2225 1.62652   2
  26   2  -2 1.14556 1.59629   1
  24  -2  -2 30.2661 3.09881   1
  24  -2  -2 31.2495 3.18569   2
  24   2  -2 28.2822 3.03511   2
  24   2  -2 26.6902 3.08864   1
  22  -2  -2 15.8308 2.08559   1
  22  -2  -2 13.5731 2.09980   2
  22   2  -2 9.99692 1.89405   2
  22   2  -2 12.7008 2.09149   1
  20  -2  -2 1.45593 1.14438   1
  20  -2  -2 -0.3785 1.04529   2
  20  -2  -2 -0.8968 0.93840   1
 -20  -2   2 -0.5656 0.80248   1
  20   2  -2 0.06524 1.09352   2
 -20   2   2 1.46235 0.88059   1
  20   2  -2 -0.2306 1.06083   1
 -18  -2   2 60.4952 3.77294   1
  18  -2  -2 67.0326 4.11114   1
  18  -2  -2 63.6427 3.95086   1
  18  -2  -2 70.2989 4.21652   2
  18   2  -2 70.6764 4.18624   2
 -18   2   2 72.0143 3.68057   1
  18   2  -2 67.5867 4.18728   1
  16  -2  -2 17.7873 2.04621   2
  16  -2  -2 18.2128 1.93205   1
 -16  -2   2 17.1566 1.68858   2
 -16  -2   2 18.5442 1.71416   1
  16  -2  -2 19.7793 2.07140   1
  16   2  -2 20.0148 2.10176   2
  16   2  -2 17.7249 2.03517   1
  14  -2  -2 518.143 24.7048   1
  14  -2  -2 534.798 24.7842   2
 -14  -2   2 538.882 24.6819   1
  14  -2  -2 514.180 24.7553   1
 -14  -2   2 451.033 24.5242   2
 -14   2   2 550.890 24.5609   1
 -14   2   2 515.679 24.4649   2
  14   2  -2 525.985 24.7588   2
  14   2  -2 531.036 24.8231   1
  12  -2  -2 75.2690 4.31692   2
 -12  -2   2 78.8152 4.32071   1
 -12  -2   2 76.1928 4.27223   2
  12  -2  -2 78.5306 4.33007   1
  12  -2  -2 82.2388 4.36442   1
  12   2  -2 70.9976 4.29603   2
 -12   2   2 77.4704 4.20733   1
  12   2  -2 79.8846 4.39166   1
  10  -2  -2 172.452 8.51559   1
 -10  -2   2 168.512 8.51300   2
  10  -2  -2 166.939 8.52423   2
  10  -2  -2 169.146 8.52785   1
 -10  -2   2 182.386 8.58899   1
  10   2  -2 166.968 8.52035   2
  10   2  -2 165.663 8.56430   1
 -10   2   2 169.134 8.44617   1
 -10   2   2 174.053 8.42102   2
  -8  -2   2 455.696 21.8476   2
   8  -2  -2 471.942 21.8618   2
   8  -2  -2 475.630 21.8499   1
   8  -2  -2 457.877 21.8648   1
  -8  -2   2 463.767 21.8752   1
  -8   2   2 455.624 21.7781   2
   8   2  -2 456.764 21.8518   2
   8   2  -2 450.982 21.8843   1
  -8   2   2 462.781 21.8295   1
  -6  -2   2 627.874 29.4425   2
   6  -2  -2 627.282 29.4216   1
   6  -2  -2 630.370 29.4138   2
  -6  -2   2 634.758 29.4716   1
   6  -2  -2 625.870 29.4102   1
   6   2  -2 593.781 29.4012   2
  -6   2   2 636.639 29.4361   1
   6   2  -2 612.365 29.4439   1
  -6   2   2 635.566 29.3917   2
  -4  -2   2 361.397 17.3784   2
   4  -2  -2 378.613 17.3680   2
  -4  -2   2 372.127 17.4365   1
   4  -2  -2 368.497 17.3739   1
   4  -2  -2 379.198 17.3922   1
  -4   2   2 369.032 17.4006   1
  -4   2   2 355.345 17.3443   2
   4   2  -2 359.279 17.3568   2
   4   2  -2 354.240 17.3728   1
  -2  -2   2 373.386 17.9869   2
   2  -2  -2 385.210 17.9562   2
  -2  -2   2 402.459 18.0376   1
  -2  -2   2 377.744 17.9829   1
   2  -2  -2 362.199 18.1013   1
   2  -2  -2 377.254 17.9655   1
  -2   2   2 377.808 17.9850   2
  -2   2   2 375.919 18.1009   1
   2   2  -2 374.459 17.9706   1
   2   2  -2 380.223 17.9591   2
  -2   2   2 396.316 18.0296   1
   0  -2  -2 952.731 44.1561   1
   0  -2   2 926.308 44.1609   2
   0  -2  -2 957.955 44.1347   2
   0  -2   2 939.177 44.1669   1
   0  -2   2 922.661 44.1478   1
   0   2   2 918.740 44.1792   2
   0   2   2 963.662 44.1609   1
   0   2   2 992.925 44.2298   1
   0   2  -2 955.495 44.1460   1
   0   2  -2 928.169 44.1217   2
   2  -2   2 680.060 31.2844   1
  -2  -2  -2 654.128 31.2555   2
   2  -2   2 685.706 31.3023   1
  -2  -2  -2 650.262 31.2701   1
   2  -2   2 676.113 31.2807   2
  -2   2  -2 686.799 31.2463   1
   2   2   2 663.401 31.2993   1
   2   2   2 691.905 31.3693   1
  -2   2  -2 638.401 31.4794   3
   2   2   2 676.967 31.3414   2
   4  -2   2 198.542 9.28971   2
  -4  -2  -2 188.771 9.29959   1
   4  -2   2 193.856 9.30066   1
   4  -2   2 200.446 9.31624   1
   4  -2   2 188.902 9.29295   2
  -4   2  -2 199.734 9.29917   2
   4   2   2 186.023 9.33742   1
   4   2   2 194.883 9.38398   2
   4   2   2 205.994 9.43094   1
  -4   2  -2 181.441 9.62977   3
   6  -2   2 804.247 36.0902   1
  -6  -2  -2 741.130 36.0841   2
   6  -2   2 801.170 36.0618   2
   6  -2   2 812.261 36.0844   1
  -6  -2  -2 753.487 36.4837   3
   6  -2   2 787.036 36.0615   2
   6   2   2 793.511 36.2022   2
   6   2   2 752.794 36.1343   2
   6   2   2 749.248 36.1451   1
   6   2   2 810.111 36.2307   1
  -6   2  -2 752.800 36.5883   3
   8  -2   2 210.769 9.72576   2
   8  -2   2 205.129 9.72852   2
  -8  -2  -2 202.295 10.3020   3
   8  -2   2 209.424 9.76172   1
   8  -2   2 220.086 9.76530   1
   8   2   2 199.500 9.86713   2
   8   2   2 222.047 9.95346   2
   8   2   2 214.098 9.95619   1
   8   2   2 197.823 9.88508   1
  -8   2  -2 197.409 10.4690   3
 -10  -2  -2 5.73718 1.23545   3
  10   2   2 3.74988 0.62673   1
  10   2   2 3.92846 0.62083   2
  10   2   2 3.26096 0.70660   1
 -10   2  -2 3.69883 1.22452   3
  10   2   2 3.32964 0.69406   2
 -12  -2  -2 5.94949 1.35572   3
  12   2   2 3.07749 0.68101   2
  12   2   2 4.66645 0.68199   1
 -12   2  -2 5.13226 1.42110   3
  12   2   2 5.14476 0.68981   2
  12   2   2 3.47854 0.73168   1
 -14  -2  -2 67.7025 4.18988   3
  14   2   2 68.3335 3.42824   2
  14   2   2 64.0938 3.45574   1
 -14   2  -2 67.6529 4.40252   3
  14   2   2 68.8952 3.43545   1
  14   2   2 61.8958 3.42695   2
 -16  -2  -2 96.9349 5.58748   3
  16   2   2 89.2947 4.64878   2
 -16   2  -2 101.976 5.86982   3
  16   2   2 87.9062 4.62380   2
  16   2   2 89.0398 4.62682   1
  16   2   2 93.1577 4.66033   1
 -18  -2  -2 10.4773 2.09841   3
 -18   2  -2 8.57389 2.10753   3
  18   2   2 6.79589 0.92860   1
 -20  -2  -2 5.57819 2.04840   3
  20   2   2 5.15686 0.99444   2
 -20   2  -2 7.67394 2.27724   3
  20   2   2 4.31800 0.98716   2
  20   2   2 4.89411 0.96576   1
  20   2   2 5.12623 0.97578   1
 -22  -2  -2 32.8739 3.69126   3
  22   2   2 23.2586 1.89424   2
  22   2   2 22.4232 1.86332   1
 -22   2  -2 33.3862 3.94719   3
 -24  -2  -2 31.0813 3.94092   3
  24   2   2 26.4606 2.07052   1
 -24   2  -2 28.1329 3.98606   3
  24   2   2 25.5516 2.06151   2
 -26  -2  -2 19.8005 3.38181   3
  26   2   2 18.3102 1.79590   2
  26   2   2 14.4325 1.62898   1
 -26   2  -2 16.5715 3.52594   3
 -28  -2  -2 17.2597 3.66314   3
  28  -2   2 16.1937 1.63465   1
  28  -2   2 19.5670 1.77483   2
  28   2   2 16.9901 1.99162   1
  28   2   2 17.7550 1.99617   2
 -28   2  -2 20.9367 4.07461   3
  30  -2   2 4.21186 1.35479   2
  30   2   2 5.77406 1.59954   2
  30   2   2 7.96694 1.65282   1
  32  -2   2 4.19265 1.49244   2
  32   2   2 2.29890 1.73529   1
  32   2   2 4.41559 1.77198   2
  34   2   2 12.5427 2.35540   2
  36   2   2 1.90425 2.05479   2
  38   2   2 11.1164 2.70660   2
  39  -3  -2 19.4892 3.64333   1
  39  -3  -2 14.9476 3.83905   2
  39   3  -2 19.2912 4.10528   2
  39   3  -2 13.2093 3.64443   1
  37  -3  -2 9.08809 3.13678   2
  37  -3  -2 4.30691 2.84201   1
  37   3  -2 5.00681 2.96712   1
  37   3  -2 8.23044 3.36885   2
  35  -3  -2 -0.9133 2.37010   1
  35  -3  -2 0.22748 2.59838   2
  35   3  -2 2.00187 2.61291   1
  35   3  -2 0.79204 2.69002   2
  33  -3  -2 19.5898 3.34178   2
  33  -3  -2 25.5166 3.49959   1
  33   3  -2 24.0141 3.59506   2
  33   3  -2 22.8042 3.60706   1
  31  -3  -2 45.3384 4.45674   2
  31  -3  -2 46.7196 4.39055   1
  31   3  -2 46.3032 4.56924   2
  31   3  -2 45.7050 4.45258   1
  29  -3  -2 110.645 6.73888   1
  29  -3  -2 100.595 6.64485   2
  29   3  -2 112.986 6.80892   1
  29   3  -2 105.945 6.79230   2
  27  -3  -2 23.7777 2.91970   1
  27  -3  -2 26.3477 3.14041   2
  27   3  -2 24.3181 3.06567   1
  27   3  -2 21.5624 2.87675   2
  25  -3  -2 40.3133 3.36164   1
  25  -3  -2 39.9979 3.33866   2
  25   3  -2 30.9855 3.31411   1
  25   3  -2 35.6451 3.24783   2
  23  -3  -2 12.7084 2.06322   2
  23  -3  -2 9.37667 1.94004   1
  23   3  -2 15.8750 2.12291   2
  23   3  -2 12.1891 2.05960   1
  21  -3  -2 20.6129 2.35141   1
  21  -3  -2 21.8778 2.38139   2
  21   3  -2 22.5619 2.45127   1
  21   3  -2 22.0745 2.31839   2
  19  -3  -2 35.1943 2.82723   2
 -19  -3   2 39.8659 2.54716   1
  19  -3  -2 34.1297 2.76276   1
  19  -3  -2 29.0665 2.56647   1
  19   3  -2 40.0392 2.93953   2
 -19   3   2 35.6472 2.15976   1
  19   3  -2 39.2289 3.01937   1
  17  -3  -2 41.6680 2.90743   1
 -17  -3   2 36.3135 2.63339   2
 -17  -3   2 44.5678 2.83245   1
  17  -3  -2 46.1679 3.07579   2
  17  -3  -2 43.4534 3.03648   1
  17   3  -2 45.1172 3.06778   2
  17   3  -2 47.7936 3.17874   1
 -17   3   2 40.0128 2.51828   1
  15  -3  -2 0.59603 0.84262   1
 -15  -3   2 1.46693 0.93427   1
  15  -3  -2 2.12549 0.98274   2
 -15  -3   2 0.89900 0.79862   2
  15  -3  -2 2.03128 0.90625   1
  15   3  -2 4.04079 1.11570   1
 -15   3   2 1.29792 0.61779   1
  15   3  -2 3.25941 1.06819   2
  13  -3  -2 50.4916 3.75317   2
  13  -3  -2 68.4188 3.87277   1
 -13  -3   2 73.1984 3.95001   1
 -13  -3   2 66.5874 3.84410   2
  13   3  -2 70.6405 3.98983   1
 -13   3   2 67.1795 3.71970   1
  13   3  -2 75.1804 4.01591   2
 -11  -3   2 1.41713 0.78590   2
  11  -3  -2 1.24345 0.81160   2
 -11  -3   2 0.98744 0.77709   1
  11  -3  -2 -0.0660 0.72758   1
  11  -3  -2 0.91189 0.76093   1
 -11   3   2 0.15978 0.65369   2
 -11   3   2 0.64493 0.73558   1
  11   3  -2 1.81851 0.83235   2
  11   3  -2 3.80113 1.02995   1
  -9  -3   2 6.92732 1.04085   1
   9  -3  -2 3.91758 0.91992   1
   9  -3  -2 1.65414 0.77598   1
   9   3  -2 11.1941 1.23540   1
  -9   3   2 5.61428 0.91356   2
   9   3  -2 8.82792 1.09497   2
  -9   3   2 5.84777 1.01971   1
  -7  -3   2 31.5581 2.10656   1
  -7  -3   2 28.6260 2.02516   2
   5  -3  -2 5.08814 0.82722   2
   5  -3  -2 4.28612 0.81957   1
  -5   3   2 2.06157 0.75428   2
  -5   3   2 3.51330 0.85549   1
   3  -3  -2 0.08828 0.56570   2
  -3  -3   2 2.34637 0.74519   1
  -3  -3   2 1.93953 0.65972   2
   3  -3  -2 0.63881 0.62549   1
   3   3  -2 -0.1189 0.53882   2
  -3   3   2 -0.0942 0.64642   1
  -3   3   2 0.44117 0.62226   2
  -1  -3   2 -0.3059 0.57164   1
  -1  -3   2 -0.2131 0.51312   2
   1  -3  -2 0.30269 0.54583   1
   1  -3  -2 0.92258 0.55568   2
  -1  -3   2 0.81543 0.61392   1
  -1   3   2 -0.3791 0.61362   1
   1   3  -2 0.56538 0.49937   2
   1   3  -2 -0.7217 0.48238   1
  -1   3   2 -0.5882 0.54653   2
  -1   3   2 1.01569 0.65418   1
   1  -3   2 1.98856 0.58849   1
   1  -3   2 0.33494 0.52961   2
  -1  -3  -2 3.66775 0.62737   2
  -1  -3  -2 3.23747 0.64714   1
   1  -3   2 -0.7083 0.47989   1
  -1   3  -2 0.82861 0.45679   2
   1   3   2 0.77384 0.63935   1
  -1   3  -2 0.64258 0.47508   1
   1   3   2 0.42244 0.59308   2
  -3   3  -2 18.8869 1.61481   3
  -7  -3  -2 42.2091 2.68569   3
  -7  -3  -2 38.5824 2.23231   2
   7  -3   2 41.1862 2.18481   2
   7   3   2 44.0791 2.38782   1
   7   3   2 47.2527 2.39237   2
  -9  -3  -2 19.4957 1.73464   3
   9  -3   2 16.4355 0.98115   2
  -9   3  -2 14.9833 1.87608   3
   9   3   2 18.9632 1.30338   1
   9   3   2 17.5980 1.29607   2
 -11  -3  -2 31.7720 2.40625   3
  11   3   2 32.3961 1.85745   2
  11   3   2 30.1412 1.83948   1
  11   3   2 27.0773 1.90181   1
 -11   3  -2 34.5483 2.66859   3
  11   3   2 28.1332 1.89117   2
 -13  -3  -2 141.677 7.44361   3
  13   3   2 138.177 6.82027   1
  13   3   2 139.707 6.87727   1
 -13   3  -2 138.375 7.70267   3
  13   3   2 136.191 6.80252   2
  13   3   2 141.246 6.86843   2
 -15  -3  -2 236.933 11.7656   3
  15   3   2 225.355 11.0436   1
  15   3   2 226.016 11.0485   2
  15   3   2 228.509 11.0725   2
  15   3   2 228.505 11.0705   1
 -15   3  -2 242.131 12.1562   3
 -17  -3  -2 134.733 7.26254   3
  17   3   2 127.109 6.35638   1
  17   3   2 127.731 6.35525   2
 -17   3  -2 131.911 7.59885   3
  17   3   2 124.240 6.37053   1
  17   3   2 121.788 6.36413   2
 -19  -3  -2 37.6574 3.41162   3
  19   3   2 40.3971 2.49320   2
  19   3   2 41.0084 2.47495   1
 -19   3  -2 38.2892 3.68086   3
  19   3   2 38.5804 2.48773   2
  19   3   2 39.3667 2.44940   1
 -21  -3  -2 5.24629 1.98505   3
  21   3   2 4.62799 1.06780   2
  21   3   2 4.70987 1.09650   1
 -21   3  -2 3.51825 2.16358   3
 -23  -3  -2 4.57695 2.25384   3
  23   3   2 -0.0926 1.00887   2
  23   3   2 0.11478 0.99596   1
 -23   3  -2 3.25971 2.34238   3
 -25  -3  -2 85.8438 6.04581   3
 -25   3  -2 76.5951 6.23433   3
  25   3   2 83.2112 4.68401   1
  25   3   2 86.6468 4.71498   2
 -27  -3  -2 2.27529 2.58631   3
  27   3   2 3.24340 1.34924   1
 -27   3  -2 4.57198 2.90261   3
  27   3   2 1.97924 1.37368   2
 -29  -3  -2 47.0513 4.99463   3
  29   3   2 50.5172 3.51369   2
  29   3   2 51.2200 3.48386   1
 -29   3  -2 53.8896 5.97583   3
  31   3   2 12.4324 1.98142   2
  31   3   2 7.22321 1.86278   1
  33   3   2 28.2075 3.01919   1
  33   3   2 31.7825 3.10918   2
  35   3   2 7.70423 2.35365   2
  37   3   2 6.37106 2.35012   2
  38  -4  -2 3.83861 2.82151   1
  38  -4  -2 3.00908 3.11640   2
  38   4  -2 5.90935 3.15210   1
  38   4  -2 0.11213 3.08950   2
  36  -4  -2 4.12656 2.69716   1
  36  -4  -2 3.28049 2.90284   2
  36   4  -2 0.65760 2.70279   1
  36   4  -2 4.99896 3.00857   2
  34  -4  -2 6.27379 2.64118   2
  34  -4  -2 5.92805 2.68482   1
  34   4  -2 6.87041 2.76185   1
  34   4  -2 5.17850 2.80964   2
  32  -4  -2 5.91538 2.40543   1
  32  -4  -2 4.80206 2.49527   2
  32   4  -2 3.56655 2.41927   1
  32   4  -2 5.44499 2.51602   2
  30  -4  -2 79.6255 5.51088   2
  30  -4  -2 73.9323 5.33109   1
  30   4  -2 74.2439 5.48565   1
  30   4  -2 70.6062 5.43594   2
  28  -4  -2 84.2448 5.72475   1
  28  -4  -2 86.9206 5.73344   2
  28   4  -2 85.5263 5.73672   1
  28   4  -2 88.7956 5.72602   2
  26  -4  -2 12.8939 2.40363   2
  26  -4  -2 17.1063 2.49021   1
  26   4  -2 15.9472 2.47820   2
  26   4  -2 14.4245 2.58995   1
  24  -4  -2 149.348 8.33340   1
  24  -4  -2 159.619 8.44545   2
  24   4  -2 153.696 8.52153   1
  24   4  -2 149.380 8.42347   2
  22  -4  -2 35.1347 3.27347   2
  22  -4  -2 32.8840 2.85992   1
  22   4  -2 34.9294 3.06871   1
  22   4  -2 31.5589 2.95899   2
  20  -4  -2 142.282 8.04157   2
  20  -4  -2 144.438 7.99877   1
 -20  -4   2 159.183 7.81554   1
  20   4  -2 155.392 8.20246   1
  20   4  -2 153.420 8.12976   2
  18  -4  -2 249.728 12.3800   1
  18  -4  -2 247.065 12.3142   1
  18  -4  -2 251.424 12.4026   2
 -18  -4   2 261.056 12.2898   1
 -18  -4   2 220.125 12.0802   2
  18   4  -2 246.042 12.4324   2
  18   4  -2 256.297 12.4910   1
 -18   4   2 249.788 11.8583   1
  16  -4  -2 229.654 11.2032   2
  16  -4  -2 217.441 11.1482   1
 -16  -4   2 238.268 11.1587   1
 -16  -4   2 216.047 11.0023   2
  16  -4  -2 220.864 11.0873   1
  16   4  -2 219.589 11.2002   2
  16   4  -2 217.641 11.2131   1
 -14  -4   2 156.645 7.93843   2
  14  -4  -2 166.590 8.03092   2
  14  -4  -2 158.901 7.95410   1
  14  -4  -2 154.328 7.99367   1
 -14  -4   2 161.979 7.97471   1
  14   4  -2 145.743 8.00576   1
 -14   4   2 152.632 7.67773   2
 -14   4   2 152.398 7.72630   1
  14   4  -2 149.028 8.01505   2
  12  -4  -2 708.340 31.2923   2
 -12  -4   2 658.004 31.2145   2
  12  -4  -2 637.659 31.1587   1
  12  -4  -2 675.960 31.2798   1
 -12  -4   2 682.674 31.2864   1
  12   4  -2 631.390 31.2421   2
  12   4  -2 657.135 31.2948   1
 -12   4   2 645.677 31.0541   1
 -10  -4   2 249.323 12.0211   1
  10  -4  -2 254.597 11.9882   1
 -10  -4   2 249.410 11.9656   2
  10  -4  -2 244.832 11.9059   1
  10  -4  -2 252.219 11.9461   2
  10   4  -2 233.155 11.9516   2
 -10   4   2 231.634 11.8056   1
  10   4  -2 234.559 11.9710   1
 -10   4   2 245.790 11.8019   2
  -8  -4   2 3.35959 0.99011   1
   8  -4  -2 3.01780 0.90860   2
  -8  -4   2 2.68728 0.92746   2
   8  -4  -2 2.81705 0.95190   1
   8  -4  -2 3.04247 0.89941   1
  -8   4   2 1.21499 0.80730   1
  -8   4   2 2.96633 0.84572   2
   8   4  -2 3.52239 1.02103   1
   8   4  -2 2.24105 0.91182   2
   6  -4  -2 34.1715 2.21411   1
  -6  -4   2 34.1086 2.30369   1
   6  -4  -2 37.8399 2.23382   2
  -6  -4   2 30.8248 2.20781   2
   6   4  -2 31.0079 2.20748   1
   6   4  -2 32.6346 2.20912   2
  -6   4   2 31.8545 2.14425   2
  -6   4   2 32.6824 2.19857   1
   4  -4  -2 12.7737 1.43590   1
  -4  -4   2 11.5958 1.43795   1
   4  -4  -2 12.1410 1.34218   2
  -4  -4   2 11.3881 1.35722   2
  -4   4   2 14.5904 1.39407   1
   4   4  -2 13.6704 1.47238   2
  -4   4   2 15.1381 1.33977   2
   4   4  -2 12.9042 1.44026   1
   2  -4  -2 590.105 27.5459   2
  -2  -4   2 587.581 27.5795   2
   2  -4  -2 565.353 27.5487   1
  -2  -4   2 578.211 27.5957   1
  -2   4   2 596.893 27.6039   1
   2   4  -2 598.084 27.5921   1
  -2   4   2 595.575 27.5769   2
   2   4  -2 583.606 27.5416   2
   0  -4   2 421.533 19.7838   1
   0  -4   2 427.333 19.8050   1
   0  -4   2 404.644 19.7385   2
   0  -4  -2 415.208 19.7535   2
   0  -4  -2 409.214 19.7675   1
   0   4   2 434.266 19.8498   1
   0   4   2 420.032 19.8004   2
   0   4  -2 409.157 19.7231   2
   0   4  -2 428.248 19.7667   1
   0   4  -2 407.534 19.8343   3
  -2  -4  -2 78.0612 4.29337   2
   2  -4   2 85.3934 4.31422   1
  -2  -4  -2 81.4829 4.33297   1
   2  -4   2 82.5572 4.27349   2
   2  -4   2 86.7785 4.33757   1
   2   4   2 85.5857 4.38933   2
   2   4   2 84.9885 4.42050   1
  -2   4  -2 85.1443 4.23889   2
  -2   4  -2 80.3049 4.48953   3
   2   4   2 82.8415 4.35027   1
  -2   4  -2 86.8110 4.27149   1
   4  -4   2 898.987 39.6403   2
   4  -4   2 870.678 39.6630   1
   4  -4   2 835.795 39.5828   2
   4  -4   2 831.768 39.5860   2
  -4  -4  -2 836.674 39.6394   2
   4  -4   2 855.283 39.6173   1
  -4  -4  -2 820.615 39.6576   1
  -4   4  -2 837.256 39.9714   3
   4   4   2 820.823 39.6764   1
  -4   4  -2 882.187 39.5322   2
   4   4   2 889.457 39.7506   2
   4   4   2 845.847 39.7431   1
   6  -4   2 182.917 8.59457   2
   6  -4   2 178.048 8.55020   2
   6  -4   2 184.594 8.63340   1
  -6  -4  -2 174.745 8.63720   1
  -6   4  -2 176.112 9.14594   3
   6   4   2 173.767 8.75491   1
   6   4   2 177.117 8.74198   2
   6   4   2 174.630 8.70157   1
  -6   4  -2 179.704 8.49061   1
  -6   4  -2 189.359 8.41995   1
   8  -4   2 52.3873 2.64081   2
  -8  -4  -2 47.0263 3.01180   3
   8  -4   2 52.4782 2.59278   2
  -8  -4  -2 50.8517 2.67057   2
   8  -4   2 52.3835 2.60359   1
   8  -4   2 53.1813 2.66938   1
   8   4   2 47.0650 2.80372   1
   8   4   2 47.0808 2.93565   2
   8   4   2 47.8949 2.86993   1
  -8   4  -2 48.8751 3.33865   3
   8   4   2 50.4589 2.88376   2
  10  -4   2 457.412 20.7314   2
  10  -4   2 444.140 20.7548   2
  10  -4   2 444.837 20.7946   1
 -10  -4  -2 454.987 21.3601   3
  10  -4   2 453.380 20.7523   1
  10   4   2 457.655 21.0213   1
  10   4   2 454.875 21.0078   2
  10   4   2 428.182 21.0336   2
  10   4   2 420.719 21.0305   1
 -10   4  -2 448.736 21.6849   3
 -12  -4  -2 1034.76 43.1293   1
 -12  -4  -2 915.638 43.7749   3
  12   4   2 941.338 43.3854   2
  12   4   2 886.525 43.2976   2
  12   4   2 892.753 43.3270   1
  12   4   2 920.787 43.3736   1
 -12   4  -2 921.688 44.1439   3
 -14  -4  -2 320.554 15.3036   3
  14   4   2 301.752 14.7272   1
  14   4   2 314.499 14.7733   2
  14   4   2 302.592 14.7535   1
  14   4   2 300.750 14.7164   2
 -14   4  -2 319.239 15.7442   3
 -16  -4  -2 348.184 16.8674   3
  16   4   2 346.327 16.2690   2
 -16   4  -2 345.321 17.3503   3
  16   4   2 340.841 16.2685   1
  16   4   2 336.597 16.2227   2
  16   4   2 330.581 16.2137   1
 -18  -4  -2 152.051 8.48089   3
  18   4   2 154.851 7.73605   2
  18   4   2 155.382 7.74353   2
 -18   4  -2 155.245 8.92201   3
  18   4   2 153.486 7.71671   1
  18   4   2 157.137 7.74463   1
 -20  -4  -2 59.8498 4.40129   3
  20   4   2 58.8391 3.47956   1
  20   4   2 60.9819 3.51120   2
 -20   4  -2 60.4869 4.80568   3
 -22  -4  -2 9.99414 2.39003   3
  22   4   2 8.74769 1.43999   1
  22   4   2 9.68708 1.45950   2
 -22   4  -2 10.0765 2.87460   3
 -24  -4  -2 0.80083 2.06406   3
 -24   4  -2 0.80694 2.32407   3
  24   4   2 -0.6646 1.08562   2
  24   4   2 0.41018 1.07304   1
 -26  -4  -2 39.6353 4.25113   3
 -26   4  -2 22.2165 4.13455   3
  26   4   2 31.6919 2.67994   1
  26   4   2 34.7687 2.65433   2
 -28  -4  -2 10.8536 3.05066   3
  28   4   2 6.08881 1.54955   1
 -28   4  -2 4.19111 2.94863   3
  28   4   2 7.23144 1.66486   2
  30   4   2 2.74226 1.61874   1
  30   4   2 2.40802 1.63180   2
  32   4   2 6.89617 1.95938   2
  32   4   2 1.23216 1.75359   1
  34   4   2 -0.1691 1.95464   1
  34   4   2 5.52542 2.17955   2
  36   4   2 4.57277 2.33395   2
  38   4   2 1.24580 2.44642   2
  39  -5  -2 36.4926 4.59128   1
  39  -5  -2 55.4250 5.26549   2
  39   5  -2 55.2134 5.78357   2
  39   5  -2 45.6396 5.24676   1
  37  -5  -2 0.69918 2.68835   1
  37  -5  -2 0.26837 2.66521   2
  37   5  -2 2.31160 2.96339   2
  37   5  -2 0.17107 2.99277   1
  35  -5  -2 8.04727 2.82973   1
  35  -5  -2 2.61486 2.67275   2
  35   5  -2 6.13153 2.77713   1
  35   5  -2 6.06726 3.05333   2
  33  -5  -2 53.2780 4.90497   2
  33  -5  -2 53.6493 4.77607   1
  33   5  -2 53.1504 5.08384   1
  33   5  -2 54.6144 5.19210   2
  31  -5  -2 44.6058 4.30382   1
  31  -5  -2 45.9787 4.40802   2
  31   5  -2 46.3128 4.61388   1
  31   5  -2 43.9606 4.42530   2
  29  -5  -2 80.4066 5.56869   1
  29  -5  -2 83.0015 5.69129   2
  29   5  -2 76.6544 5.55541   1
  29   5  -2 85.0947 5.71994   2
  27  -5  -2 49.0000 4.08579   1
  27  -5  -2 47.1895 3.99537   2
  27   5  -2 47.6240 4.02738   1
  27   5  -2 45.1102 3.98730   2
  25  -5  -2 42.9863 3.45684   2
  25  -5  -2 33.6861 3.39138   1
  25   5  -2 36.5996 3.59794   1
  25   5  -2 32.3099 3.36475   2
  23  -5  -2 44.7596 3.44926   2
  23  -5  -2 46.0355 3.46217   1
  23   5  -2 40.0211 3.57438   1
  23   5  -2 36.9958 3.37557   2
  21  -5  -2 -0.8483 1.13150   2
  21  -5  -2 -0.0524 1.25674   1
  21   5  -2 -1.5534 1.13945   2
  21   5  -2 2.12221 1.38537   1
 -19  -5   2 46.0971 3.00122   1
  19  -5  -2 35.4770 2.90801   1
  19  -5  -2 37.9857 3.10101   1
  19  -5  -2 45.0341 3.19757   2
  19   5  -2 44.4066 3.23420   2
 -19   5   2 43.6946 2.48685   1
  19   5  -2 45.5627 3.27406   1
  17  -5  -2 57.6119 3.60917   2
 -17  -5   2 53.1219 3.35669   2
  17  -5  -2 45.8267 3.41627   1
  17  -5  -2 45.1131 3.33628   1
 -17  -5   2 52.9445 3.41506   1
  17   5  -2 60.1622 3.64165   1
 -17   5   2 60.7530 3.08402   1
  17   5  -2 53.6290 3.57438   2
  15  -5  -2 6.32630 1.30324   1
  15  -5  -2 6.97859 1.22061   1
 -15  -5   2 10.0803 1.32321   2
 -15  -5   2 11.3012 1.44052   1
  15  -5  -2 8.31848 1.33992   2
  15   5  -2 9.30871 1.47993   1
 -15   5   2 5.03137 0.90643   1
  15   5  -2 8.76460 1.35121   2
 -13  -5   2 20.7442 1.81405   1
  13  -5  -2 13.6341 1.63399   2
 -13  -5   2 13.1844 1.63256   2
  13  -5  -2 18.8874 1.72096   1
 -13   5   2 22.1247 1.62512   1
  13   5  -2 22.6611 1.93488   2
  13   5  -2 22.2167 1.94536   1
 -11  -5   2 10.9828 1.47619   1
 -11  -5   2 12.9710 1.51143   2
  11   5  -2 12.5506 1.50225   1
  11   5  -2 21.6318 1.79181   2
 -11   5   2 16.5648 1.40598   2
 -11   5   2 22.0202 1.62459   1
  -9  -5   2 3.29355 0.92308   2
  -9  -5   2 5.17830 1.05222   1
   9  -5  -2 2.21931 0.81065   2
   9  -5  -2 2.59140 0.87170   1
  -9   5   2 5.22453 0.86823   2
   9   5  -2 3.49402 0.91805   1
  -9   5   2 4.34282 0.91577   1
   9   5  -2 5.21054 0.99007   2
   7  -5  -2 0.87392 0.70640   2
  -7  -5   2 0.61493 0.70381   2
  -7  -5   2 3.28414 0.93142   1
   7  -5  -2 1.46717 0.75002   1
   7   5  -2 2.83919 0.81641   2
  -7   5   2 1.24922 0.75515   1
   7   5  -2 4.18504 0.91624   1
  -7   5   2 2.72915 0.78427   2
  -5  -5   2 37.9596 2.62785   2
  -5  -5   2 49.2463 2.76553   1
   5   5  -2 43.9569 2.71015   1
   5   5  -2 43.7599 2.65491   2
  -3  -5   2 35.2709 2.13390   1
  -3   5   2 28.2471 2.03805   1
  -3   5   2 25.8654 1.97119   2
   3   5  -2 32.2313 2.06420   1
  -1  -5   2 33.0809 2.00162   1
   1  -5  -2 27.9969 1.91896   1
  -1  -5   2 32.9733 1.98179   2
   1   5  -2 20.7352 1.81279   1
   1  -5   2 64.5678 3.31094   1
   1  -5   2 45.5604 3.24581   1
  -1  -5  -2 61.6955 3.30920   2
   1  -5   2 60.6088 3.27511   2
  -1  -5  -2 67.6231 3.36614   1
   1  -5   2 60.5675 3.27223   2
   3  -5   2 14.1681 1.32807   1
   3   5   2 16.8087 1.41831   1
   3   5   2 15.0992 1.37874   2
  -5  -5  -2 4.82814 0.75560   2
  -5  -5  -2 7.11457 0.90788   1
   5  -5   2 1.46039 0.62319   2
   5  -5   2 5.71754 0.73703   2
   5   5   2 4.11349 0.85213   1
   5   5   2 7.81300 0.96929   1
  -5   5  -2 4.52040 1.11783   3
   5   5   2 2.46047 0.75830   2
  -7  -5  -2 23.1061 1.50654   1
   7  -5   2 21.5448 1.35166   2
  -7  -5  -2 16.0627 1.34466   2
   7  -5   2 21.8953 1.36260   1
  -7  -5  -2 22.0709 1.70224   3
   7   5   2 18.9445 1.59808   2
  -7   5  -2 21.5811 2.03240   3
   7   5   2 22.0273 1.59564   1
   7   5   2 16.8871 1.56928   1
   9  -5   2 78.5590 3.81086   1
   9  -5   2 78.8698 3.79864   2
  -9  -5  -2 74.3304 4.20833   3
  -9  -5  -2 75.5596 3.90082   2
  -9  -5  -2 70.6648 3.88465   1
   9   5   2 76.5615 4.05591   1
  -9   5  -2 77.2777 4.64559   3
   9   5   2 76.0720 4.11119   2
   9   5   2 74.8183 4.09618   1
  11  -5   2 76.6218 4.57288   2
  11  -5   2 100.227 4.59376   1
  11  -5   2 97.9267 4.57114   2
 -11  -5  -2 100.075 5.20800   3
  11   5   2 98.4266 4.90969   1
  11   5   2 101.813 4.98406   1
 -11   5  -2 91.2914 5.59412   3
  11   5   2 89.5228 4.91782   2
 -13  -5  -2 229.647 11.4430   3
  13  -5   2 231.939 10.6895   1
  13   5   2 223.630 11.0459   1
  13   5   2 229.066 11.0359   2
 -13   5  -2 219.308 11.8930   3
  13   5   2 225.957 11.0751   1
  13   5   2 232.325 11.0964   2
 -15  -5  -2 41.0708 2.97088   3
  15   5   2 39.3101 2.56627   1
  15   5   2 35.7559 2.48220   1
  15   5   2 42.9327 2.61551   2
 -15   5  -2 41.6948 3.54821   3
  15   5   2 38.0675 2.51093   2
 -17  -5  -2 80.0915 5.03882   3
  17   5   2 83.6868 4.52021   2
  17   5   2 81.2157 4.55991   1
  17   5   2 77.7445 4.48327   1
 -17   5  -2 83.9275 5.64460   3
  17   5   2 92.5816 4.59950   2
 -19  -5  -2 124.484 7.08645   3
  19   5   2 127.248 6.60005   1
 -19   5  -2 116.485 7.56293   3
  19   5   2 120.666 6.41315   1
  19   5   2 127.865 6.46236   2
 -21  -5  -2 73.8090 4.88758   3
  21   5   2 66.0346 4.08187   2
  21   5   2 70.1874 4.10676   1
 -21   5  -2 72.1706 5.47970   3
 -23  -5  -2 1.80874 1.95924   3
  23   5   2 2.26727 1.21636   2
 -23   5  -2 3.58378 2.40042   3
  23   5   2 4.24324 1.31477   1
 -25  -5  -2 53.2606 4.49221   3
  25   5   2 49.0961 3.43544   2
  25   5   2 54.4698 3.47806   1
 -25   5  -2 46.7322 4.93777   3
 -27  -5  -2 41.0553 4.38580   3
  27   5   2 46.0484 3.36559   2
  27   5   2 45.4209 3.30554   1
 -27   5  -2 49.2093 5.64927   3
  29   5   2 11.5383 2.03585   2
  29   5   2 6.60459 1.82344   1
  31   5   2 26.6980 2.90528   2
  31   5   2 27.3669 2.84426   1
  33   5   2 16.2040 2.52644   1
  33   5   2 15.8719 2.55434   2
  35   5   2 10.9703 2.57393   2
  35   5   2 5.80257 2.33880   1
  37   5   2 24.8114 3.46805   2
  38  -6  -2 4.09723 2.94294   1
  38  -6  -2 7.31943 3.21440   2
  38   6  -2 11.8077 3.61986   1
  38   6  -2 16.3385 3.70021   2
  36  -6  -2 3.98184 2.89651   2
  36  -6  -2 1.35718 2.45347   1
  36   6  -2 7.65406 3.39514   2
  36   6  -2 4.35004 3.00412   1
  34  -6  -2 10.9057 2.89477   2
  34  -6  -2 10.1690 2.83597   1
  34   6  -2 11.4112 3.23859   2
  34   6  -2 10.4087 3.16356   1
  32  -6  -2 8.12822 2.59145   1
  32  -6  -2 5.48281 2.58910   2
  32   6  -2 6.71842 2.65246   1
  32   6  -2 5.44999 2.46853   2
  30  -6  -2 4.05799 2.25917   1
  30  -6  -2 0.15233 2.06072   2
  30   6  -2 2.49579 2.27252   1
  30   6  -2 0.22824 1.96008   2
  28  -6  -2 18.1284 2.86883   2
  28  -6  -2 15.5674 2.78011   1
  28   6  -2 18.8854 3.00837   1
  28   6  -2 17.9679 2.94438   2
  26  -6  -2 47.1455 3.99311   2
  26  -6  -2 46.8153 3.86032   1
  26   6  -2 51.7178 4.18586   1
  26   6  -2 42.8647 3.88413   2
  24  -6  -2 31.8669 3.32289   1
  24  -6  -2 33.3068 3.31222   2
  24   6  -2 32.1033 3.35940   2
  24   6  -2 32.0926 3.36990   1
  22  -6  -2 21.2388 2.67476   1
  22  -6  -2 25.0054 2.76484   2
  22   6  -2 26.4416 2.92790   2
  22   6  -2 30.7840 3.09464   1
 -20  -6   2 16.8371 2.05609   1
  20  -6  -2 18.3488 2.28257   2
  20  -6  -2 15.6459 2.16948   1
  20   6  -2 21.3029 2.52980   1
  20   6  -2 22.8440 2.55713   2
 -18  -6   2 107.717 6.27873   1
 -18  -6   2 116.249 6.31749   2
  18  -6  -2 120.423 6.47838   1
  18  -6  -2 116.752 6.48841   2
  18  -6  -2 116.492 6.40039   1
  18   6  -2 119.184 6.55830   2
  18   6  -2 117.892 6.58980   1
 -18   6   2 121.719 5.89969   1
 -16  -6   2 31.7758 2.49951   1
  16  -6  -2 31.6592 2.58568   1
  16  -6  -2 28.8096 2.45649   2
  16  -6  -2 28.7408 2.43876   1
 -16  -6   2 36.1101 2.47545   2
  16   6  -2 29.6288 2.49592   2
  16   6  -2 29.9536 2.56224   1
  14  -6  -2 173.875 8.75760   1
 -14  -6   2 173.775 8.80156   1
 -14  -6   2 180.974 8.76217   2
  14  -6  -2 184.465 8.79534   2
  14   6  -2 160.594 8.77046   2
  14   6  -2 157.172 8.76586   1
 -14   6   2 169.743 8.44747   1
 -14   6   2 164.103 8.38246   2
  12  -6  -2 0.06652 0.80162   2
 -12  -6   2 -1.0045 0.81171   1
 -12  -6   2 0.78584 0.87324   2
  12  -6  -2 0.20819 0.81578   1
 -12   6   2 -0.0120 0.75803   1
  12   6  -2 1.30236 0.93946   2
 -12   6   2 -0.3379 0.50430   2
  12   6  -2 0.35709 0.82619   1
  10  -6  -2 0.30418 0.78822   2
  10  -6  -2 -0.2141 0.75551   1
 -10  -6   2 1.19646 0.88140   1
 -10  -6   2 0.66217 0.80078   2
 -10   6   2 0.74524 0.77977   1
 -10   6   2 0.21425 0.72823   2
  10   6  -2 1.07836 0.84912   2
  10   6  -2 0.02732 0.73447   1
  -8  -6   2 68.8480 3.87407   1
  -8  -6   2 62.0777 3.74088   2
   8  -6  -2 66.7430 3.76757   1
   8  -6  -2 66.4389 3.73379   2
  -8   6   2 63.1970 3.66400   2
   8   6  -2 60.3365 3.76180   2
   8   6  -2 63.5782 3.81843   1
  -8   6   2 66.3002 3.70744   1
  -6  -6   2 184.391 9.23689   1
  -6  -6   2 182.090 9.20170   2
   6  -6  -2 190.337 9.17752   1
   6  -6  -2 185.413 9.14403   2
  -6   6   2 190.863 9.16888   1
  -6   6   2 188.401 9.12821   2
   6   6  -2 175.407 9.17546   2
   6   6  -2 177.783 9.20342   1
   4  -6  -2 25.2867 1.92244   1
  -4  -6   2 24.9856 1.88866   1
   4  -6  -2 27.9519 1.93454   2
  -4  -6   2 26.0980 1.94828   2
   4   6  -2 29.7478 1.96470   2
  -4   6   2 24.6195 1.88422   2
   4   6  -2 24.2015 1.92279   1
  -4   6   2 24.7927 1.93424   1
   2  -6  -2 136.003 7.08082   1
   2  -6  -2 136.466 7.05134   2
  -2  -6   2 132.433 7.04756   2
  -2  -6   2 148.347 7.14683   1
  -2   6   2 144.527 7.14990   1
   2   6  -2 138.486 6.98596   3
   2   6  -2 143.006 7.05843   2
   2   6  -2 138.995 7.10457   1
  -2   6   2 139.017 7.09067   2
   0  -6   2 1166.43 52.8400   1
   0  -6  -2 1137.48 52.8325   1
   0  -6   2 1080.01 52.7769   2
   0  -6  -2 1149.03 52.8248   2
   0  -6   2 1107.08 52.7921   2
   0   6  -2 1160.49 52.8159   1
   0   6   2 1169.36 52.9025   1
   0   6  -2 1118.95 52.8419   3
   0   6   2 1128.58 52.8566   2
   0   6  -2 1130.10 52.7829   2
  -2  -6  -2 243.677 11.7346   1
   2  -6   2 240.532 11.7110   1
  -2  -6  -2 239.604 11.6836   2
   2  -6   2 235.789 11.6329   2
  -2   6  -2 246.099 11.6670   1
   2   6   2 244.290 11.7861   2
  -2   6  -2 245.370 11.6243   2
  -2   6  -2 237.567 11.8545   3
   2   6   2 240.461 11.7765   1
   4  -6   2 249.690 12.2080   2
  -4  -6  -2 257.984 12.3142   1
   4  -6   2 263.216 12.3028   1
  -4  -6  -2 240.096 12.2658   2
  -4   6  -2 247.781 12.6031   3
   4   6   2 255.962 12.3990   1
   4   6   2 265.074 12.4172   2
  -4   6  -2 258.648 12.1884   1
   6  -6   2 42.4799 2.71147   2
   6  -6   2 42.6524 2.69774   1
  -6  -6  -2 58.1915 2.83082   2
   6  -6   2 56.3696 2.70416   2
   6  -6   2 57.5637 2.72707   1
  -6   6  -2 44.1430 2.53007   1
  -6   6  -2 43.9751 3.17318   3
   6   6   2 43.7851 2.85880   1
   6   6   2 43.7881 2.87749   2
   6   6   2 48.3383 3.23236   1
   8  -6   2 30.6769 1.76150   2
  -8  -6  -2 30.5507 1.92011   1
   8  -6   2 31.4107 1.75303   1
  -8  -6  -2 31.3581 1.85511   2
  -8  -6  -2 27.6554 2.00880   3
   8   6   2 18.5856 1.89943   2
   8   6   2 30.3419 2.00517   1
  -8   6  -2 22.1960 2.32740   3
   8   6   2 22.2983 1.96311   1
 -10  -6  -2 19.5905 1.72193   3
  10  -6   2 18.4540 1.37741   1
 -10  -6  -2 17.4470 1.33888   2
  10  -6   2 17.6814 1.37920   2
  10  -6   2 19.6965 1.33465   2
  10  -6   2 21.9299 1.35328   1
  10   6   2 19.7875 1.80505   2
  10   6   2 19.2267 1.62429   1
  10   6   2 18.6434 1.65198   1
 -10   6  -2 21.0837 2.41951   3
  12  -6   2 201.072 9.49180   2
  12  -6   2 192.885 9.49140   1
 -12  -6  -2 201.356 10.0341   3
  12  -6   2 203.700 9.54691   2
  12  -6   2 204.297 9.54830   1
  12   6   2 190.582 9.83818   1
  12   6   2 190.945 9.80155   1
  12   6   2 209.487 9.90406   2
 -12   6  -2 204.935 10.6591   3
  14  -6   2 34.7668 1.92185   1
  14  -6   2 32.7552 1.90431   2
  14  -6   2 31.4860 1.93468   1
 -14  -6  -2 36.2229 2.07404   1
  14  -6   2 34.3526 1.96671   2
 -14  -6  -2 36.3036 2.65035   3
  14   6   2 35.2188 2.42633   2
  14   6   2 31.4230 2.29021   1
  14   6   2 37.0042 2.47056   1
 -14   6  -2 34.6145 3.24603   3
 -16  -6  -2 4.23863 1.32260   3
  16  -6   2 2.70334 0.60433   1
  16  -6   2 2.29956 0.57214   2
  16  -6   2 1.68501 0.51967   1
  16  -6   2 1.01266 0.56149   2
 -16  -6  -2 1.87405 0.54805   1
  16   6   2 3.24001 1.03326   2
  16   6   2 1.13952 0.89081   1
  16   6   2 3.42086 1.05141   1
  16   6   2 2.12417 0.97496   2
 -16   6  -2 5.09973 1.87665   3
  18  -6   2 23.8630 1.57946   2
  18  -6   2 25.4987 1.56057   2
  18  -6   2 28.0901 1.59765   1
 -18  -6  -2 30.8981 2.78722   3
  18  -6   2 25.2720 1.60334   1
  18   6   2 32.7019 2.27817   1
  18   6   2 33.1214 2.37301   2
  18   6   2 28.7426 2.22463   1
 -18   6  -2 31.0074 3.64900   3
 -20  -6  -2 55.7517 4.00308   3
 -20   6  -2 43.4573 4.39998   3
  20   6   2 53.7466 3.35119   1
  20   6   2 50.8260 3.34152   2
 -22  -6  -2 43.9247 3.76997   3
 -22   6  -2 46.1763 4.49272   3
  22   6   2 40.4991 3.02946   1
  22   6   2 43.5406 3.09394   2
 -24  -6  -2 33.8680 3.50999   3
  24   6   2 34.0173 2.78325   2
 -24   6  -2 39.3696 4.75433   3
  24   6   2 32.3193 2.76841   1
 -26  -6  -2 47.6904 4.29835   3
 -26   6  -2 33.1129 4.82083   3
  26   6   2 46.1883 3.35499   1
  26   6   2 39.6743 3.21115   2
 -28  -6  -2 19.5231 3.43980   3
 -28   6  -2 18.4712 4.05695   3
  28   6   2 20.7966 2.55159   2
  28   6   2 14.7837 2.31141   1
  30   6   2 26.5627 2.89660   2
  30   6   2 19.4812 2.64719   1
  32   6   2 3.80339 1.96599   2
  32   6   2 7.63320 2.06525   1
  34   6   2 2.83130 2.14299   1
  34   6   2 6.73244 2.29365   2
  36   6   2 3.43601 2.38128   1
  36   6   2 3.98696 2.47543   2
  38   6   2 9.38560 2.89206   2
  37  -7  -2 19.0423 3.68683   2
  37  -7  -2 14.5238 3.25729   1
  37   7  -2 17.6401 3.97125   2
  37   7  -2 11.4770 3.45627   1
  35  -7  -2 4.24354 2.75671   2
  35  -7  -2 5.35185 2.73079   1
  35   7  -2 8.89713 3.17842   2
  35   7  -2 11.3416 3.10627   1
  33  -7  -2 68.0334 5.35583   1
  33  -7  -2 64.8347 5.27937   2
  33   7  -2 64.4625 5.43143   1
  33   7  -2 62.6477 5.53544   2
  31  -7  -2 17.9624 3.01018   1
  31  -7  -2 17.7461 3.17473   2
  31   7  -2 20.8410 3.44475   1
  31   7  -2 19.5411 3.30083   2
  29  -7  -2 48.8810 4.27764   2
  29  -7  -2 47.9691 4.30691   1
  29   7  -2 56.6055 4.63676   2
  29   7  -2 48.6773 4.46076   1
  27  -7  -2 24.9985 3.07139   1
  27  -7  -2 21.1953 2.91842   2
  27   7  -2 21.1401 3.06812   1
  27   7  -2 21.4003 3.00369   2
  25  -7  -2 42.2632 3.65193   2
  25  -7  -2 40.1930 3.66878   1
  25   7  -2 44.2144 3.75666   2
  25   7  -2 41.0427 3.68729   1
  23  -7  -2 12.8604 2.18307   1
  23  -7  -2 9.57469 1.95610   2
  23   7  -2 10.0216 2.01692   1
  23   7  -2 9.22378 1.98397   2
  21  -7  -2 23.8902 2.51121   1
  21  -7  -2 20.3145 2.41037   2
  21   7  -2 22.4231 2.57726   2
  21   7  -2 20.7323 2.53983   1
  19  -7  -2 7.05131 1.56617   1
 -19  -7   2 4.38239 1.21620   1
  19  -7  -2 3.80566 1.34776   2
  19   7  -2 3.91994 1.39147   2
  19   7  -2 4.78622 1.50013   1
  17  -7  -2 33.7942 2.87236   2
  17  -7  -2 37.4713 2.92642   1
 -17  -7   2 43.6810 2.97709   1
 -17  -7   2 47.0161 2.99602   2
  17   7  -2 41.5705 3.10131   2
 -17   7   2 39.1681 2.47693   1
  17   7  -2 42.9693 3.13686   1
  15  -7  -2 60.9090 4.07096   1
 -15  -7   2 74.2577 4.15088   2
 -15  -7   2 73.6255 4.22003   1
  15  -7  -2 57.0747 4.01578   2
  15   7  -2 78.8037 4.40363   1
 -15   7   2 67.3488 3.75418   1
  15   7  -2 69.4100 4.25527   2
  13  -7  -2 24.8288 2.17909   1
 -13  -7   2 23.3724 2.14422   1
  13  -7  -2 28.4209 2.29099   2
 -13  -7   2 22.1399 2.12733   2
  13   7  -2 28.1773 2.33320   1
 -13   7   2 28.8241 1.98566   1
  13   7  -2 28.4406 2.37675   2
  11  -7  -2 76.2085 5.07793   1
  11  -7  -2 73.8772 5.02971   2
 -11  -7   2 111.230 5.33783   2
 -11  -7   2 114.712 5.39445   1
  11   7  -2 96.5332 5.31926   1
  11   7  -2 112.518 5.40574   2
 -11   7   2 82.5375 4.94593   1
 -11   7   2 97.9450 5.00207   2
   9  -7  -2 5.79526 1.14524   1
  -9  -7   2 8.11378 1.24871   1
  -9  -7   2 7.24345 1.19322   2
  -9   7   2 7.10007 1.12563   2
   9   7  -2 7.03419 1.25916   1
   9   7  -2 5.63772 1.15758   2
  -9   7   2 9.66370 1.28233   1
   7  -7  -2 2.45141 0.87223   1
  -7  -7   2 4.21815 0.99895   2
   7  -7  -2 2.92907 0.87484   2
  -7  -7   2 2.81291 0.97177   1
  -7   7   2 4.14668 0.98466   1
   7   7  -2 3.53600 0.96631   2
  -7   7   2 4.68151 0.97744   2
   7   7  -2 4.98876 1.06946   1
  -5  -7   2 1.59351 0.83330   1
  -5  -7   2 2.95254 0.89422   2
   5  -7  -2 1.94665 0.83727   1
   5  -7  -2 1.43620 0.79541   2
   5   7  -2 1.51153 0.81593   1
   5   7  -2 -0.6364 0.53205   3
   5   7  -2 2.32571 0.81373   2
  -5   7   2 2.73729 0.86772   2
  -5   7   2 1.22067 0.85694   1
  -3  -7   2 12.0638 1.29224   2
  -3  -7   2 10.7304 1.31080   1
   3  -7  -2 7.47241 1.11969   1
   3   7  -2 9.37590 1.19116   2
   3   7  -2 12.3405 1.36357   1
  -3   7   2 9.60299 1.27320   2
  -3   7   2 11.2339 1.33420   1
  -1  -7   2 33.3858 2.16629   1
   1  -7  -2 30.8278 2.15215   2
  -1  -7   2 34.0336 2.20394   2
   1  -7  -2 30.4736 2.15962   1
  -1  -7   2 31.3021 2.15394   2
   1   7  -2 29.1997 2.05982   2
   1   7  -2 35.1381 2.18397   1
  -1   7   2 26.4365 2.13363   2
  -1  -7  -2 98.9399 5.02850   2
   1  -7   2 102.213 5.00055   2
  -1  -7  -2 104.963 5.11236   1
   1   7   2 88.1488 5.04011   2
   1   7   2 83.2970 5.02122   1
  -1   7  -2 86.1849 4.88956   2
  -1   7  -2 102.398 5.01769   1
   3  -7   2 251.765 10.7017   2
  -3  -7  -2 235.080 10.7498   2
   3  -7   2 204.114 10.6648   1
  -3  -7  -2 240.208 10.7912   1
   3   7   2 203.202 10.7600   1
   3   7   2 183.101 10.6918   2
   5  -7   2 106.780 5.29812   1
  -5  -7  -2 106.875 5.29184   2
   5  -7   2 108.009 5.20986   2
   5  -7   2 107.239 5.20673   1
  -5  -7  -2 104.613 5.31472   1
   5   7   2 104.807 5.42993   1
  -5   7  -2 102.926 5.65912   3
  -5   7  -2 89.6064 5.04177   2
   5   7   2 90.6328 5.32487   2
  -5   7  -2 97.8205 5.11773   1
  -7  -7  -2 120.433 5.81346   2
   7  -7   2 116.912 5.68668   2
   7  -7   2 117.580 5.68862   1
   7  -7   2 105.664 5.70694   1
  -7  -7  -2 121.510 5.83822   1
   7   7   2 95.7473 5.82301   1
  -7   7  -2 110.776 6.28423   3
   7   7   2 114.585 5.92899   2
  -9  -7  -2 23.7933 1.87504   3
  -9  -7  -2 25.4366 1.73433   2
  -9  -7  -2 25.7831 1.82819   1
   9  -7   2 27.3294 1.70000   1
   9  -7   2 23.4051 1.72404   2
   9  -7   2 24.1501 1.71465   1
   9  -7   2 24.9288 1.66319   2
  -9   7  -2 22.2920 2.40318   3
   9   7   2 22.7413 1.88069   1
   9   7   2 23.1563 1.95351   2
 -11  -7  -2 102.103 5.21068   3
  11  -7   2 89.8735 4.84475   1
  11  -7   2 95.5818 4.80730   2
  11  -7   2 98.6839 4.87558   2
  11  -7   2 95.4174 4.81403   1
  11   7   2 94.1204 5.16109   1
  11   7   2 96.2909 5.19178   2
 -11   7  -2 91.7947 5.76557   3
  13  -7   2 9.56344 1.03733   2
  13  -7   2 9.66280 1.02573   1
  13  -7   2 12.6636 1.11225   1
  13  -7   2 11.3094 1.07355   2
 -13  -7  -2 13.0071 1.66244   3
  13   7   2 11.4524 1.53717   2
  13   7   2 12.0371 1.44607   1
  13   7   2 11.8329 1.51136   1
 -13   7  -2 13.8397 2.33728   3
  15  -7   2 32.8484 1.89090   1
  15  -7   2 31.4838 1.87441   2
 -15  -7  -2 30.4371 1.98704   1
  15  -7   2 31.1283 1.86396   2
 -15  -7  -2 27.3574 2.47472   3
  15  -7   2 28.3910 1.84357   1
  15   7   2 27.8585 2.34654   1
  15   7   2 27.9400 2.28880   1
 -15   7  -2 36.2953 3.35990   3
  15   7   2 30.9961 2.36811   2
 -17  -7  -2 40.4086 2.39813   1
  17  -7   2 40.4427 2.33385   1
  17  -7   2 39.4971 2.33494   1
  17  -7   2 41.3575 2.33598   2
 -17  -7  -2 46.0046 3.18536   3
  17  -7   2 42.3443 2.33626   2
  17   7   2 44.7404 2.97230   2
 -17   7  -2 44.8766 3.94264   3
  17   7   2 39.9366 2.86065   1
  17   7   2 40.0103 2.84359   1
  19  -7   2 44.3836 2.49145   1
  19  -7   2 46.0967 2.53453   1
  19  -7   2 46.0170 2.51092   2
 -19  -7  -2 47.2638 3.45343   3
  19  -7   2 42.6331 2.46786   2
 -19   7  -2 45.2825 4.28083   3
  19   7   2 43.4079 3.10397   2
  19   7   2 48.1461 3.14865   1
  21  -7   2 90.8256 4.58248   2
  21  -7   2 86.7475 4.54352   2
  21  -7   2 92.3979 4.58309   1
 -21  -7  -2 99.7410 5.73678   3
  21   7   2 94.4813 5.28072   2
  21   7   2 91.6165 5.25204   1
 -21   7  -2 82.3807 6.43102   3
  23  -7   2 9.58953 1.07993   1
  23  -7   2 8.50846 1.08245   2
 -23  -7  -2 9.97219 2.35519   3
  23   7   2 7.89845 1.66837   1
  23   7   2 10.2460 1.79805   2
 -23   7  -2 7.62554 2.84129   3
  25  -7   2 117.560 6.07045   1
 -25  -7  -2 123.471 7.53148   3
 -25   7  -2 120.871 8.48424   3
  25   7   2 129.854 6.87825   2
  25   7   2 131.266 6.88915   1
  27  -7   2 17.5758 1.57087   2
 -27  -7  -2 18.6547 3.38149   3
  27   7   2 20.6525 2.46686   2
 -27   7  -2 22.8372 4.33338   3
  27   7   2 18.7059 2.46302   1
  29   7   2 20.2643 2.75779   2
  29   7   2 21.3288 2.68415   1
  31   7   2 49.6481 4.06479   2
  31   7   2 46.9590 3.89205   1
  33   7   2 19.6182 2.84481   1
  33   7   2 17.5295 2.90934   2
  35   7   2 14.0645 2.84749   1
  35   7   2 10.5126 2.72605   2
  37   7   2 13.1498 3.30061   1
  37   7   2 13.3510 3.05439   2
  38  -8  -2 14.7441 3.37474   1
  38  -8  -2 16.4359 3.65993   2
  38   8  -2 24.7892 4.33618   1
  38   8  -2 22.7186 4.29552   2
  36  -8  -2 2.15339 2.59217   1
  36  -8  -2 1.88015 2.61373   2
  36   8  -2 0.85217 2.96583   2
  36   8  -2 1.77342 2.78192   1
  34  -8  -2 23.3227 3.65865   2
  34  -8  -2 17.8518 3.43421   1
  34   8  -2 26.3004 4.13300   2
  34   8  -2 25.9056 4.04038   1
  32  -8  -2 23.7470 3.62795   2
  32  -8  -2 22.4703 3.49109   1
  32   8  -2 26.6283 3.81606   2
  32   8  -2 26.0828 3.81729   1
  30  -8  -2 12.2907 2.72126   2
  30  -8  -2 10.4719 2.69553   1
  30   8  -2 12.4970 2.93030   2
  30   8  -2 21.1224 3.28720   1
  28  -8  -2 64.2992 4.93117   1
  28  -8  -2 66.9521 4.85363   2
  28   8  -2 60.2621 4.94225   1
  28   8  -2 69.1212 5.07306   2
  26  -8  -2 34.1546 3.53085   2
  26  -8  -2 30.9849 3.47257   1
  26   8  -2 30.4420 3.67512   2
  26   8  -2 38.3051 3.86164   1
  24  -8  -2 6.23133 1.91533   2
  24  -8  -2 8.63353 2.06155   1
  24   8  -2 8.53474 2.04675   2
  24   8  -2 4.95432 1.84159   1
  22  -8  -2 15.8210 2.35619   1
  22  -8  -2 19.6831 2.47064   2
  22   8  -2 13.5349 2.31907   2
  22   8  -2 13.8175 2.39431   1
  20  -8  -2 46.4756 3.57259   1
  20  -8  -2 49.4554 3.51465   2
 -20  -8   2 53.4313 3.48801   1
  20   8  -2 45.9476 3.69056   2
  20   8  -2 45.3526 3.58695   1
  18  -8  -2 19.1413 2.35488   1
 -18  -8   2 20.2140 2.21995   2
 -18  -8   2 23.4710 2.39219   1
  18  -8  -2 20.6251 2.38914   2
  18   8  -2 24.3716 2.64868   2
  18   8  -2 21.2973 2.46171   1
  16  -8  -2 240.928 11.8526   2
  16  -8  -2 235.133 11.8325   1
 -16  -8   2 231.977 11.7651   2
 -16  -8   2 242.195 11.8904   1
  16   8  -2 229.271 11.9459   1
  16   8  -2 226.414 11.9205   2
 -14  -8   2 97.1394 5.54117   1
 -14  -8   2 102.696 5.58351   2
  14  -8  -2 107.318 5.59574   1
  14  -8  -2 106.533 5.56004   2
  14   8  -2 92.4425 5.63291   1
  14   8  -2 96.4242 5.59024   2
 -14   8   2 96.8020 5.19719   1
 -14   8   2 90.0674 5.12019   2
 -12  -8   2 120.552 6.58006   2
  12  -8  -2 115.765 6.55770   1
 -12  -8   2 127.159 6.67092   1
  12  -8  -2 127.939 6.59082   2
  12   8  -2 120.357 6.64493   2
 -12   8   2 121.196 6.33210   2
  12   8  -2 127.928 6.74199   1
 -12   8   2 123.385 6.35765   1
  10  -8  -2 1259.19 58.1327   1
  10  -8  -2 1255.57 58.0984   2
 -10  -8   2 1243.61 58.1577   2
 -10  -8   2 1274.84 58.1977   1
  10   8  -2 1243.79 58.1854   2
 -10   8   2 1244.61 57.9736   1
  10   8  -2 1232.39 58.1926   1
 -10   8   2 1194.58 57.9181   2
   8  -8  -2 171.929 8.76219   1
  -8  -8   2 181.089 8.88556   1
   8  -8  -2 173.394 8.75998   2
  -8  -8   2 170.231 8.79800   2
   8   8  -2 170.073 8.82493   1
  -8   8   2 167.413 8.66856   1
  -8   8   2 172.892 8.65171   2
   8   8  -2 171.074 8.80886   2
  -6  -8   2 229.195 11.5402   1
   6  -8  -2 234.403 11.4892   2
  -6  -8   2 240.800 11.5324   2
   6  -8  -2 231.680 11.5053   1
  -6   8   2 225.893 11.4044   2
   6   8  -2 233.094 11.5527   1
   6   8  -2 234.339 11.5336   2
  -6   8   2 236.266 11.4683   1
   6   8  -2 230.713 11.1080   3
  -4  -8   2 1878.74 88.6058   1
  -4  -8   2 1936.46 88.5696   2
   4  -8  -2 1946.08 88.5636   2
   4  -8  -2 1877.65 88.5520   1
  -4   8   2 1951.57 88.5406   2
   4   8  -2 1904.31 88.2739   3
  -4   8   2 1939.62 88.5654   1
   4   8  -2 1845.54 88.5469   2
   4   8  -2 1876.73 88.5778   1
   2  -8  -2 1015.99 47.5316   1
  -2  -8   2 1029.97 47.5421   1
  -2  -8   2 988.220 47.4854   2
  -2  -8   2 977.450 47.4852   2
   2  -8  -2 1017.92 47.5121   2
  -2   8   2 1018.97 47.5139   2
   2   8  -2 1017.36 47.5369   1
   2   8  -2 1019.24 47.3671   3
   2   8  -2 1024.06 47.5032   2
  -2   8   2 1046.29 47.5606   1
   0  -8  -2 419.831 20.0311   1
   0  -8   2 408.566 19.9376   2
   0  -8  -2 411.068 19.9764   2
   0   8   2 431.342 20.0690   1
   0   8   2 420.944 20.0230   2
   0   8  -2 423.108 19.9914   1
   0   8  -2 414.829 19.9986   3
   0   8  -2 424.191 19.9586   2
   2  -8   2 5.25511 0.91412   2
  -2  -8  -2 2.81384 0.86386   2
  -2  -8  -2 4.75541 0.97780   1
  -2   8  -2 5.51150 0.91681   2
  -2   8  -2 3.94354 0.89537   1
  -2   8  -2 4.32464 1.09075   3
   2   8   2 4.41474 1.08432   2
   2   8   2 4.03820 1.00001   1
   4  -8   2 55.3727 3.19538   1
  -4  -8  -2 53.5829 3.25035   2
  -4  -8  -2 53.6825 3.31362   1
   4  -8   2 56.3938 3.29546   1
   4  -8   2 53.6706 3.19721   2
  -4   8  -2 56.7424 3.13605   1
   4   8   2 57.0993 3.37389   2
  -4   8  -2 55.9154 3.56149   3
   4   8   2 57.9138 3.40037   1
  -4   8  -2 56.3145 3.11158   2
   6  -8   2 494.942 23.3607   1
  -6  -8  -2 488.976 23.4577   1
   6  -8   2 509.368 23.4443   1
   6  -8   2 484.998 23.3427   2
  -6  -8  -2 480.901 23.4434   2
  -6   8  -2 505.563 23.2818   1
  -6   8  -2 496.955 23.2257   2
   6   8   2 510.242 23.5930   2
   6   8   2 486.712 23.5539   1
  -6   8  -2 494.981 23.8934   3
   8  -8   2 19.0108 1.54397   1
  -8  -8  -2 23.3609 1.70209   2
   8  -8   2 16.6512 1.58612   2
   8  -8   2 22.2359 1.59608   2
  -8  -8  -2 22.9356 1.75600   1
   8  -8   2 17.4082 1.59608   1
   8   8   2 23.5182 2.10409   2
   8   8   2 20.0742 1.95360   1
  -8   8  -2 21.2839 2.47643   3
  -8   8  -2 17.8906 1.28837   1
  10  -8   2 95.0750 4.90829   2
  10  -8   2 95.2787 4.94996   1
  10  -8   2 101.715 4.98353   2
 -10  -8  -2 93.6596 5.02895   1
 -10  -8  -2 91.1085 5.07569   3
  10  -8   2 92.8172 4.89522   1
 -10  -8  -2 97.7779 5.05979   2
  10   8   2 91.1810 5.19892   1
  10   8   2 98.7808 5.26361   2
 -10   8  -2 97.4046 5.81518   3
  12  -8   2 113.988 5.59635   1
  12  -8   2 108.787 5.57902   2
  12  -8   2 104.390 5.58866   1
  12  -8   2 106.157 5.59925   2
 -12  -8  -2 112.688 5.90569   3
  12   8   2 116.787 6.01796   1
 -12   8  -2 115.046 6.75245   3
  12   8   2 113.554 5.99924   2
 -14  -8  -2 30.2476 2.53575   3
  14  -8   2 34.2206 2.13318   1
  14  -8   2 36.2053 2.15652   2
  14  -8   2 35.0125 2.16571   2
 -14  -8  -2 38.9566 2.32482   1
  14  -8   2 34.3710 2.14117   1
  14   8   2 35.5754 2.60455   1
 -14   8  -2 32.2075 3.32718   3
  14   8   2 34.1715 2.57837   2
 -16  -8  -2 129.904 6.40571   1
  16  -8   2 122.523 6.24609   1
  16  -8   2 125.270 6.26493   1
  16  -8   2 119.682 6.23334   2
  16  -8   2 124.255 6.25587   2
 -16  -8  -2 130.243 6.82380   3
 -16   8  -2 127.400 7.70310   3
  16   8   2 126.809 6.74600   2
  16   8   2 130.564 6.74941   1
  18  -8   2 42.5150 2.50128   1
 -18  -8  -2 43.8709 3.30101   3
  18  -8   2 43.9931 2.55837   2
  18  -8   2 43.0455 2.52208   1
  18  -8   2 41.5551 2.49263   2
 -18   8  -2 41.0730 4.11575   3
  18   8   2 45.7370 3.08666   1
  18   8   2 42.7530 3.05981   2
  20  -8   2 45.7415 2.60031   1
 -20  -8  -2 39.3364 3.47403   3
  20  -8   2 43.3953 2.54005   2
  20  -8   2 45.0497 2.55166   2
 -20   8  -2 46.1299 4.46700   3
  20   8   2 42.4758 3.23156   1
  20   8   2 42.3343 3.24137   2
  22  -8   2 59.2260 3.28572   2
  22  -8   2 58.4490 3.26257   1
 -22  -8  -2 64.1361 4.40325   3
 -22   8  -2 59.3081 5.27231   3
  22   8   2 53.2064 3.87752   1
  22   8   2 60.0606 3.97909   2
  24  -8   2 70.7688 3.67386   2
 -24  -8  -2 66.5984 4.82053   3
  24  -8   2 65.1419 3.61643   1
  24   8   2 63.5698 4.38333   2
  24   8   2 66.2634 4.37967   1
 -24   8  -2 65.7014 5.86322   3
  26  -8   2 23.9322 1.84936   2
  26  -8   2 22.3534 1.77471   1
 -26  -8  -2 19.7874 3.43871   3
 -26   8  -2 20.8679 4.23350   3
  26   8   2 24.2398 2.74867   1
  26   8   2 21.0875 2.62214   2
  28  -8   2 10.6888 1.37205   2
  28   8   2 13.7760 2.42204   2
  28   8   2 9.52619 2.16806   1
  30   8   2 29.5980 3.27034   2
  30   8   2 24.0693 3.06638   1
  32   8   2 4.75270 2.19362   2
  32   8   2 3.50167 2.07504   1
  34   8   2 6.09643 2.40120   2
  34   8   2 3.21500 2.34619   1
  36   8   2 4.45398 2.62632   1
  36   8   2 1.49672 2.54840   2
  37  -9  -2 20.5884 3.61575   1
  37  -9  -2 20.0069 3.73915   2
  37   9  -2 24.2176 4.23093   1
  37   9  -2 16.3041 4.01043   2
  35  -9  -2 26.6452 3.95973   2
  35  -9  -2 24.6374 3.60158   1
  35   9  -2 27.4218 4.25711   1
  35   9  -2 29.6703 4.31643   2
  33  -9  -2 31.7413 3.84509   2
  33  -9  -2 29.2452 3.79955   1
  33   9  -2 28.2708 4.02791   2
  33   9  -2 31.7620 4.24697   1
  31  -9  -2 16.2729 2.97266   1
  31  -9  -2 15.6042 2.97062   2
  31   9  -2 18.2575 3.40954   1
  31   9  -2 14.3286 3.17207   2
  29  -9  -2 57.3562 4.68121   2
  29  -9  -2 56.9164 4.79441   1
  29   9  -2 62.9458 5.12231   2
  29   9  -2 63.4308 5.17721   1
  27  -9  -2 47.8327 4.11958   2
  27  -9  -2 49.0484 4.16190   1
  27   9  -2 53.2136 4.39913   2
  27   9  -2 50.0864 4.42326   1
  25  -9  -2 -1.7258 1.64863   1
  25  -9  -2 5.70209 1.99648   2
  25   9  -2 2.19471 1.76523   1
  25   9  -2 5.41147 1.99629   2
  23  -9  -2 12.6945 2.16121   2
  23  -9  -2 9.88624 2.03646   1
  23   9  -2 9.08784 2.04923   2
  23   9  -2 9.53298 2.10618   1
  21  -9  -2 65.8449 4.54081   1
  21  -9  -2 75.3512 4.68811   2
  21   9  -2 66.2685 4.71327   2
  21   9  -2 69.3736 4.75098   1
 -19  -9   2 2.63365 1.24160   1
  19  -9  -2 1.73680 1.33562   2
  19  -9  -2 1.09578 1.34822   1
  19   9  -2 3.61559 1.52584   1
  19   9  -2 1.93785 1.41327   2
 -17  -9   2 12.4753 1.76025   1
  17  -9  -2 10.4671 1.73665   1
  17  -9  -2 13.4294 1.86685   2
 -17  -9   2 10.9111 1.69774   2
  17   9  -2 14.8690 2.07517   2
  17   9  -2 13.6609 2.01372   1
  15  -9  -2 60.6908 3.60837   2
 -15  -9   2 45.5059 3.42926   2
 -15  -9   2 48.7778 3.44255   1
  15  -9  -2 46.6357 3.44257   1
 -15   9   2 52.2780 3.15658   2
  15   9  -2 57.3874 3.66930   2
  15   9  -2 53.9119 3.65413   1
 -15   9   2 53.4563 3.16517   1
  13  -9  -2 12.2414 1.65389   1
 -13  -9   2 19.2359 2.03584   1
  13  -9  -2 10.6409 1.55125   2
 -13  -9   2 14.7827 1.75325   2
  13   9  -2 14.5927 1.89488   2
 -13   9   2 8.84301 1.22321   2
  13   9  -2 17.7890 1.99599   1
 -13   9   2 19.5921 1.74109   1
  11  -9  -2 32.1611 2.50078   1
  11  -9  -2 31.1910 2.47538   2
 -11  -9   2 24.7664 2.35729   2
 -11  -9   2 30.2639 2.48922   1
  11   9  -2 34.8451 2.58696   2
  11   9  -2 35.3608 2.62534   1
 -11   9   2 32.1876 2.26851   2
 -11   9   2 30.9260 2.28990   1
  -9  -9   2 23.1758 2.37907   1
  -9  -9   2 28.8513 2.33412   2
   9  -9  -2 28.1055 2.30018   2
   9  -9  -2 30.3670 2.35188   1
   9   9  -2 33.2715 2.40754   1
  -9   9   2 28.6371 2.13209   2
  -9   9   2 25.1759 2.06307   1
   9   9  -2 29.3589 2.32857   2
  -7  -9   2 3.19159 1.04859   1
   7  -9  -2 0.25678 0.81657   2
  -7  -9   2 1.57548 0.92434   2
   7  -9  -2 1.03461 0.88281   1
  -7   9   2 0.01238 0.80574   2
   7   9  -2 2.22901 0.95604   2
   7   9  -2 3.09752 1.04517   1
  -7   9   2 1.07369 0.83687   1
   7   9  -2 1.40930 0.53893   3
  -5  -9   2 3.10180 1.00085   2
   5  -9  -2 3.53339 0.96102   2
   5  -9  -2 4.36387 1.01932   1
  -5  -9   2 3.01563 0.99767   1
   5   9  -2 5.11952 1.12849   1
   5   9  -2 4.52888 1.04663   2
  -5   9   2 6.37821 1.14532   2
  -5   9   2 2.77277 0.98921   1
   5   9  -2 2.85745 0.66526   3
   3  -9  -2 6.01589 1.13726   2
  -3  -9   2 8.80351 1.29067   1
  -3  -9   2 10.3850 1.39477   2
   3  -9  -2 6.41202 1.21859   1
  -3  -9   2 10.7375 1.43016   2
   3   9  -2 10.8194 1.35615   2
   3   9  -2 9.34416 1.31498   1
  -3   9   2 10.1535 1.35699   2
  -3   9   2 10.6793 1.38598   1
   1  -9  -2 27.8909 2.22195   1
  -1  -9   2 33.1228 2.23048   2
  -1  -9   2 34.1840 2.24950   2
   1  -9  -2 26.1740 2.15182   2
   1   9  -2 32.8089 2.26326   1
  -1   9   2 25.1101 2.15814   2
   1   9  -2 27.3143 2.08218   2
  -1   9   2 30.2721 2.24617   1
   1  -9   2 26.6957 1.96064   2
  -1  -9  -2 28.3564 2.11221   2
  -1  -9  -2 26.1481 2.05778   1
  -1   9  -2 28.0630 1.98358   1
   1   9   2 24.2376 2.04910   2
  -1   9  -2 24.5040 2.01420   3
   1   9   2 22.8398 2.01527   1
  -1   9  -2 23.2138 1.88641   2
  -3  -9  -2 29.5193 2.14856   2
   3  -9   2 25.3055 2.02069   2
  -3  -9  -2 28.4192 2.09368   1
  -3   9  -2 26.5582 2.24311   3
  -3   9  -2 29.0082 1.92549   2
  -3   9  -2 28.9441 2.00891   1
   3   9   2 25.7804 2.10542   1
   3   9   2 25.0818 2.11781   2
  -5  -9  -2 22.1477 1.80011   2
   5  -9   2 11.9856 1.51311   1
   5  -9   2 20.7559 1.64215   2
  -5  -9  -2 18.4467 1.70120   1
   5  -9   2 22.5932 1.69856   1
   5   9   2 18.1342 1.84852   2
  -5   9  -2 22.2156 1.60974   1
   5   9   2 21.9391 1.83977   1
  -5   9  -2 14.2590 1.86362   3
   7  -9   2 37.2971 2.38987   1
   7  -9   2 35.8611 2.41613   1
  -7  -9  -2 37.7600 2.48258   2
  -7  -9  -2 34.6464 2.46477   1
   7  -9   2 38.4002 2.41063   2
   7   9   2 38.7683 2.65081   1
  -7   9  -2 37.5034 2.97017   3
   7   9   2 39.0855 2.70855   2
  -9  -9  -2 39.3967 2.46700   1
   9  -9   2 26.5732 2.17747   1
   9  -9   2 35.9180 2.31086   1
  -9  -9  -2 35.9898 2.36277   2
   9  -9   2 30.8671 2.27807   2
   9  -9   2 37.3824 2.31944   2
  -9  -9  -2 36.7871 2.37093   3
  -9   9  -2 36.3532 3.07133   3
   9   9   2 37.6021 2.60673   2
   9   9   2 38.2983 2.61665   1
  -9   9  -2 34.5824 1.97285   1
  11  -9   2 50.0776 2.98547   1
 -11  -9  -2 51.5455 3.11907   3
  11  -9   2 49.4741 2.97068   2
  11  -9   2 53.4407 2.99757   2
 -11  -9  -2 48.0071 3.02205   2
  11  -9   2 49.8617 2.95315   1
 -11   9  -2 50.2947 3.91288   3
  11   9   2 52.7139 3.35835   1
  11   9   2 54.3459 3.38276   2
  13  -9   2 9.86350 1.16593   1
  13  -9   2 10.8971 1.21587   2
 -13  -9  -2 11.7655 1.55036   3
  13  -9   2 11.4140 1.28507   2
  13  -9   2 10.4762 1.21835   1
  13   9   2 12.1528 1.62230   1
 -13   9  -2 10.8237 2.28749   3
  13   9   2 8.55612 1.50516   2
  15  -9   2 73.2318 3.94828   1
 -15  -9  -2 72.4149 4.10925   1
  15  -9   2 70.9505 3.92806   2
  15  -9   2 74.0677 3.94916   1
  15  -9   2 70.0047 3.91902   2
 -15  -9  -2 73.4681 4.30629   3
 -15   9  -2 76.5042 5.30273   3
  15   9   2 72.9487 4.38807   1
  15   9   2 76.5903 4.46785   2
  17  -9   2 142.895 7.09571   1
 -17  -9  -2 141.034 7.55640   3
  17  -9   2 133.512 7.04514   1
  17  -9   2 137.372 7.04618   2
  17  -9   2 149.172 7.10428   2
  17   9   2 146.895 7.60914   1
  17   9   2 142.308 7.60409   2
 -17   9  -2 144.734 8.66095   3
  19  -9   2 108.165 5.66425   1
  19  -9   2 111.059 5.66159   2
 -19  -9  -2 111.407 6.30316   3
  19   9   2 111.750 6.24344   1
 -19   9  -2 104.061 7.35761   3
  19   9   2 114.977 6.26017   2
 -21  -9  -2 55.5169 4.04916   3
  21  -9   2 56.7551 3.21279   1
  21  -9   2 57.3753 3.24689   2
  21   9   2 56.5470 3.87556   2
  21   9   2 51.5420 3.85401   1
 -21   9  -2 54.5029 5.09239   3
  23  -9   2 157.152 7.47191   2
 -23  -9  -2 145.033 8.32032   3
  23  -9   2 144.860 7.40030   1
  23   9   2 149.319 8.14871   2
 -23   9  -2 153.124 9.62119   3
  23   9   2 145.634 8.09890   1
  25  -9   2 11.5030 1.47378   2
  25  -9   2 13.5399 1.47908   1
  25   9   2 16.8682 2.34481   1
  25   9   2 14.0532 2.24578   2
 -25   9  -2 10.5449 3.46326   3
  27  -9   2 73.0940 4.01511   1
  27  -9   2 70.8012 4.05139   2
  27   9   2 73.8752 5.00397   1
  27   9   2 78.7390 5.01484   2
  29  -9   2 31.9560 2.39754   2
  29   9   2 33.9987 3.53337   1
  29   9   2 34.7613 3.56334   2
  31   9   2 27.9698 3.28278   1
  31   9   2 26.1581 3.33381   2
  33   9   2 22.9205 3.33117   2
  33   9   2 24.6687 3.25626   1
  35   9   2 30.2637 3.73550   2
  35   9   2 27.9675 3.50378   1
  37   9   2 1.62009 2.70678   2
  37   9   2 5.12436 2.82161   1
  36 -10  -2 19.4971 3.56757   1
  36 -10  -2 26.1289 3.89485   2
  36  10  -2 26.6991 4.30906   1
  36  10  -2 25.1518 4.28510   2
  34 -10  -2 11.5217 3.06418   2
  34 -10  -2 7.45743 2.64558   1
  34  10  -2 11.4751 3.19574   1
  34  10  -2 13.3609 3.13162   2
  32 -10  -2 1.00511 2.19474   1
  32 -10  -2 -0.1301 2.44104   2
  32  10  -2 1.28708 2.69699   1
  32  10  -2 4.21716 2.81269   2
  30 -10  -2 30.3446 3.72933   2
  30 -10  -2 25.5689 3.48722   1
  30  10  -2 23.3378 3.68383   2
  30  10  -2 31.8619 4.09845   1
  28 -10  -2 34.9383 3.85629   2
  28 -10  -2 42.4108 4.08554   1
  28  10  -2 40.9019 4.40614   2
  28  10  -2 33.8372 4.10065   1
  26 -10  -2 35.8433 3.80316   2
  26 -10  -2 42.7944 3.73538   1
  26  10  -2 44.4203 3.96270   2
  26  10  -2 36.5562 3.94537   1
  24 -10  -2 24.5299 2.94242   2
  24 -10  -2 26.5399 3.11312   1
  24  10  -2 26.0730 3.21429   2
  24  10  -2 29.1721 3.44787   1
  22 -10  -2 32.6377 3.28623   2
  22 -10  -2 31.3973 3.27040   1
  22  10  -2 33.6787 3.63557   2
  22  10  -2 34.4040 3.69084   1
 -20 -10   2 82.0257 5.74294   1
  20 -10  -2 77.4006 4.88719   2
  20 -10  -2 74.6327 4.88924   1
  20  10  -2 70.5783 4.97325   1
  20  10  -2 73.6257 5.04024   2
  18 -10  -2 5.09426 1.54791   2
 -18 -10   2 6.12065 1.54485   1
  18 -10  -2 7.44736 1.76530   1
  18  10  -2 5.52418 1.64302   2
  18  10  -2 8.61633 1.85717   1
  16 -10  -2 1.14134 1.24976   1
 -16 -10   2 2.71229 1.19964   2
  16 -10  -2 0.61256 1.15722   2
 -16 -10   2 2.03306 1.21392   1
  16  10  -2 0.68354 1.15556   2
 -16  10   2 3.85075 0.97842   1
  16  10  -2 3.45884 1.37463   1
 -14 -10   2 11.7562 1.76913   2
 -14 -10   2 10.5617 1.83930   1
  14 -10  -2 13.5741 1.91411   2
  14 -10  -2 13.6229 1.92214   1
 -14  10   2 14.1789 1.60389   1
  14  10  -2 13.3231 2.10347   1
  14  10  -2 17.3425 2.22263   2
  12 -10  -2 49.4228 3.41034   1
  12 -10  -2 52.6420 3.43857   2
 -12 -10   2 51.6734 3.46429   2
 -12 -10   2 52.0889 3.48953   1
  12  10  -2 48.0671 3.45012   2
  12  10  -2 48.5024 3.47251   1
 -12  10   2 53.0335 3.20473   1
 -12  10   2 47.6514 3.07445   2
 -10 -10   2 66.1914 4.14547   2
  10 -10  -2 72.3161 4.16691   1
  10 -10  -2 68.3299 4.13572   2
 -10 -10   2 62.5551 4.13395   1
 -10  10   2 65.2955 3.90018   2
 -10  10   2 68.9281 3.97068   1
  10  10  -2 69.4263 4.23324   1
  10  10  -2 66.2457 4.15710   2
  -8 -10   2 193.755 9.51909   1
   8 -10  -2 186.485 9.41214   2
   8 -10  -2 184.331 9.41558   1
  -8 -10   2 185.606 9.42931   2
  -8  10   2 184.138 9.30978   2
  -8  10   2 184.353 9.32866   1
   8  10  -2 180.941 9.45002   2
   8  10  -2 180.601 8.75395   3
   8  10  -2 179.134 9.47017   1
  -6 -10   2 91.0763 4.90827   1
  -6 -10   2 81.3518 4.76997   2
   6 -10  -2 81.9364 4.74639   2
   6 -10  -2 81.5259 4.74809   1
   6  10  -2 80.4364 4.79987   1
   6  10  -2 78.3789 4.23466   3
  -6  10   2 85.8485 4.71608   2
  -6  10   2 86.1311 4.75639   1
   6  10  -2 89.9540 4.84603   2
   4 -10  -2 29.6947 2.34061   2
  -4 -10   2 31.4107 2.36141   1
  -4 -10   2 35.3405 2.43405   2
   4 -10  -2 30.0501 2.34945   1
  -4 -10   2 28.7096 2.31970   2
   4  10  -2 26.4389 2.25765   2
   4  10  -2 31.4286 2.36173   1
   4  10  -2 27.2188 1.92629   3
  -4  10   2 32.1247 2.37511   1
  -4  10   2 27.1186 2.23605   2
   2 -10  -2 88.7235 5.02430   1
  -2 -10   2 87.1451 4.96014   2
   2 -10  -2 91.9411 5.01511   2
  -2 -10   2 89.6479 4.98554   2
   2  10  -2 87.9982 4.76086   3
   2  10  -2 86.1627 4.92691   2
  -2  10   2 90.8162 5.03564   2
  -2  10   2 89.6551 5.00062   1
   2  10  -2 91.5983 4.98731   1
   0 -10  -2 23.5201 2.00882   2
   0 -10  -2 23.9403 2.04777   1
   0 -10   2 26.6647 2.05708   2
   0  10  -2 22.3411 1.86076   2
   0  10   2 21.8574 2.15346   1
   0  10   2 21.3885 1.99101   2
   0  10  -2 21.6794 1.91909   3
   0  10  -2 24.8898 1.95804   1
  -2 -10  -2 111.647 6.03595   2
  -2 -10  -2 110.238 6.04371   1
   2 -10   2 117.266 6.02388   2
   2  10   2 110.805 6.09616   1
  -2  10  -2 112.720 5.97634   1
  -2  10  -2 116.322 5.95105   2
  -2  10  -2 114.858 6.17210   3
   2  10   2 108.395 6.08935   2
   4 -10   2 122.417 6.45627   1
   4 -10   2 127.520 6.49418   2
  -4 -10  -2 132.110 6.63033   1
  -4 -10  -2 123.451 6.53785   2
   4  10   2 126.208 6.67773   2
  -4  10  -2 123.541 6.37380   2
  -4  10  -2 130.584 6.47235   1
  -4  10  -2 118.287 6.80250   3
   4  10   2 118.521 6.63133   1
   6 -10   2 27.7394 2.07213   1
  -6 -10  -2 26.8979 2.11208   2
  -6 -10  -2 26.9862 2.18084   1
   6 -10   2 26.7121 2.05642   2
  -6  10  -2 27.1590 1.94857   1
   6  10   2 27.6999 2.27053   2
  -6  10  -2 26.8856 2.46464   3
   6  10   2 27.4270 2.26857   1
  -8 -10  -2 20.0222 1.94034   1
   8 -10   2 18.9852 1.70189   2
   8 -10   2 19.6722 1.71256   1
   8 -10   2 17.1568 1.79391   1
  -8 -10  -2 18.0342 1.81196   2
  -8  10  -2 16.6486 2.45532   3
   8  10   2 16.3528 1.96389   1
   8  10   2 16.3280 1.94887   2
 -10 -10  -2 52.6004 3.13508   3
  10 -10   2 53.6335 3.19856   2
  10 -10   2 49.5066 3.14570   2
  10 -10   2 55.6342 3.14528   1
  10 -10   2 51.0125 3.15399   1
 -10 -10  -2 53.5490 3.28094   1
 -10 -10  -2 52.7348 3.24410   2
 -10  10  -2 53.0172 2.76491   1
  10  10   2 56.1625 3.47093   2
  10  10   2 47.8513 3.38443   1
 -10  10  -2 47.2036 3.88730   3
  12 -10   2 64.8589 3.63541   1
  12 -10   2 64.1021 3.63383   2
  12 -10   2 62.2516 3.65129   1
 -12 -10  -2 69.1450 3.73775   3
 -12 -10  -2 62.0341 3.70027   2
  12 -10   2 63.1884 3.64492   2
  12  10   2 58.5072 3.90903   2
  12  10   2 63.3559 3.99205   1
 -12  10  -2 61.1209 4.61808   3
  14 -10   2 122.719 6.39222   2
 -14 -10  -2 129.614 6.59388   3
  14 -10   2 121.473 6.38027   1
  14 -10   2 123.858 6.37901   2
  14 -10   2 124.971 6.38377   1
  14  10   2 119.575 6.80691   2
  14  10   2 127.222 6.83380   1
 -14  10  -2 130.241 7.68069   3
  16 -10   2 51.5251 3.02762   2
  16 -10   2 47.1271 3.03372   1
 -16 -10  -2 46.9055 3.23338   3
  16 -10   2 46.7970 2.99553   1
 -16 -10  -2 51.2897 3.18797   1
  16 -10   2 62.5190 3.97435   2
  16  10   2 50.1808 3.52213   2
 -16  10  -2 51.6203 4.45180   3
  16  10   2 46.7278 3.45009   1
  18 -10   2 515.128 24.2134   2
 -18 -10  -2 512.450 24.5953   3
  18 -10   2 510.999 24.2035   1
  18  10   2 504.627 24.7369   1
  18  10   2 523.594 24.7583   2
 -18  10  -2 509.268 25.8706   3
  20 -10   2 33.3751 2.31814   2
 -20 -10  -2 33.0065 2.84324   3
  20 -10   2 33.4120 2.31234   1
  20  10   2 23.4515 2.69030   2
  20  10   2 32.2911 2.90105   1
 -20  10  -2 21.9412 3.72337   3
  22 -10   2 21.8953 1.93780   1
 -22  10  -2 15.6669 3.37334   3
  24 -10   2 10.8000 1.51756   2
  24 -10   2 8.87563 1.37668   1
  24  10   2 10.2005 2.11435   2
  24  10   2 8.64852 1.99932   1
 -24  10  -2 4.54880 2.96469   3
  26 -10   2 37.6165 2.62078   1
  26 -10   2 34.2285 2.68181   2
  26  10   2 39.0965 3.55117   1
  26  10   2 44.7043 3.61895   2
  28 -10   2 3.18605 1.27037   2
  28 -10   2 3.29122 1.24876   1
  28  10   2 0.23540 1.88952   2
  28  10   2 3.50078 2.00205   1
  30 -10   2 17.1563 1.78576   2
  30  10   2 17.7436 2.87649   2
  30  10   2 12.8213 2.60194   1
  32 -10   2 3.43713 1.32926   2
  32  10   2 1.26282 2.26768   2
  32  10   2 2.96296 2.16647   1
  34  10   2 10.3864 2.94519   2
  34  10   2 15.0479 3.02893   1
  36  10   2 3.01143 2.69598   2
  36  10   2 4.66366 2.66047   1
  37 -11  -2 3.33782 2.98965   1
  37 -11  -2 3.53040 2.95671   2
  37  11  -2 3.84253 3.26015   2
  37  11  -2 -0.3703 3.03670   1
  35 -11  -2 24.9586 3.83279   2
  35 -11  -2 22.7088 3.72000   1
  35  11  -2 23.0238 4.08875   2
  35  11  -2 32.0299 4.68081   1
  33 -11  -2 67.3390 5.43902   2
  33 -11  -2 63.5638 5.20110   1
  33  11  -2 61.1805 5.70914   1
  33  11  -2 63.6029 5.79507   2
  31 -11  -2 33.5542 3.78909   1
  31 -11  -2 32.1972 3.93139   2
  31  11  -2 32.1711 4.32585   2
  31  11  -2 31.5700 4.23665   1
  29 -11  -2 10.5375 2.61412   2
  29 -11  -2 12.1986 2.66006   1
  29  11  -2 13.8967 2.95791   2
  29  11  -2 11.1059 2.84043   1
  27 -11  -2 34.3699 3.57552   2
  27 -11  -2 31.3633 3.59888   1
  27  11  -2 32.3221 3.76271   1
  27  11  -2 26.6671 3.50076   2
  25 -11  -2 55.4965 4.17932   2
  25 -11  -2 49.3356 4.17098   1
  25  11  -2 52.4265 4.41046   2
  25  11  -2 46.4275 4.33369   1
  23 -11  -2 43.0495 3.66694   1
  23 -11  -2 44.3050 3.67846   2
  23  11  -2 40.7458 3.70464   1
  23  11  -2 34.2675 3.76057   2
  21 -11  -2 12.6353 2.13695   1
  21 -11  -2 11.0771 2.04674   2
  21  11  -2 11.6771 2.32077   2
  21  11  -2 11.3512 2.27618   1
  19 -11  -2 132.160 7.38974   2
 -19 -11   2 126.393 7.29885   1
  19 -11  -2 137.022 7.42570   1
  19  11  -2 125.106 7.58186   1
  19  11  -2 134.755 7.63170   2
 -17 -11   2 29.1406 2.82310   1
  17 -11  -2 21.9137 2.49622   2
 -17 -11   2 23.9581 2.56729   2
  17 -11  -2 30.8864 2.72623   1
  17  11  -2 27.3582 2.91032   2
  17  11  -2 27.8378 2.93383   1
 -15 -11   2 14.7099 2.10931   1
  15 -11  -2 15.2846 2.05650   2
  15 -11  -2 16.3004 2.10824   1
 -15 -11   2 17.0760 2.10390   2
  15  11  -2 18.8713 2.30641   1
  15  11  -2 20.8118 2.42041   2
 -15  11   2 20.5585 1.80322   1
 -13 -11   2 13.9997 1.93646   2
 -13 -11   2 18.0057 2.10032   1
  13 -11  -2 13.6455 1.95321   1
  13 -11  -2 11.7492 1.78488   2
 -13  11   2 12.8303 1.56023   2
  13  11  -2 13.7212 2.04714   1
  13  11  -2 12.3940 1.93344   2
 -13  11   2 14.2707 1.68546   1
  11 -11  -2 30.1010 2.57045   1
 -11 -11   2 32.5015 2.65840   2
 -11 -11   2 31.2657 2.71531   1
  11 -11  -2 33.8222 2.67805   2
  11  11  -2 32.6402 2.71241   2
  11  11  -2 32.4021 2.73353   1
 -11  11   2 31.4536 2.32975   2
 -11  11   2 31.8908 2.41885   1
  -9 -11   2 70.0423 4.24199   1
   9 -11  -2 61.2749 4.12335   1
  -9 -11   2 61.7854 4.11651   2
   9 -11  -2 71.3396 4.25026   2
   9  11  -2 70.9642 4.29859   1
  -9  11   2 70.9123 4.01707   2
  -9  11   2 63.3230 4.02407   1
   9  11  -2 73.5790 4.32420   2
  -7 -11   2 14.8379 1.92621   1
   7 -11  -2 10.9672 1.56329   1
  -7 -11   2 10.8523 1.63686   2
   7 -11  -2 9.95035 1.57514   2
   7  11  -2 11.3486 1.71500   1
   7  11  -2 13.6285 1.03004   3
  -7  11   2 14.3460 1.67740   2
  -7  11   2 15.6126 1.76780   1
   7  11  -2 16.0064 1.92530   2
  -5 -11   2 13.2558 1.72109   1
  -5 -11   2 21.1424 2.03278   2
   5 -11  -2 13.7304 1.69200   1
  -5 -11   2 19.2839 1.97911   2
   5 -11  -2 12.5602 1.63861   2
   5  11  -2 17.7623 1.93843   1
   5  11  -2 17.0863 1.32987   3
  -5  11   2 14.6673 1.78482   1
  -5  11   2 20.0468 1.96137   2
   5  11  -2 12.7014 1.70084   2
  -3 -11   2 5.85979 1.22262   2
   3 -11  -2 4.18173 1.18692   1
  -3 -11   2 4.96820 1.17449   2
   3 -11  -2 4.27128 1.16101   2
  -3  11   2 4.22093 1.15226   2
   3  11  -2 2.74800 1.05872   1
   3  11  -2 4.83529 1.10020   2
   3  11  -2 5.50165 0.94873   3
  -3  11   2 6.22826 1.29207   1
   1 -11  -2 3.50848 1.04169   1
  -1 -11   2 4.16567 1.18494   2
   1 -11  -2 3.92423 1.14068   2
  -1  11   2 4.78905 1.22352   1
   1  11  -2 3.76047 0.95367   3
   1  11  -2 2.82351 0.90256   2
  -1  11   2 5.95017 1.25208   2
   1  11  -2 3.66518 1.04815   1
   1 -11   2 21.5205 1.97035   2
  -1 -11  -2 22.7504 1.99581   1
  -1 -11  -2 23.5956 2.01630   2
  -1  11  -2 18.5919 1.90247   3
  -1  11  -2 22.5852 1.87472   2
  -1  11  -2 21.3026 1.85633   1
   1  11   2 19.4515 2.09039   2
   1  11   2 21.4624 2.16820   1
  -3 -11  -2 52.5524 3.30012   2
  -3 -11  -2 50.3983 3.30414   1
   3 -11   2 52.0106 3.22075   1
   3 -11   2 52.1245 3.24928   2
  -3  11  -2 51.3166 3.14510   2
   3  11   2 51.5110 3.40667   1
   3  11   2 50.3409 3.36574   2
  -3  11  -2 50.3047 3.44466   3
  -3  11  -2 51.4432 3.19682   1
   5 -11   2 8.78034 1.33506   1
  -5 -11  -2 9.81643 1.42927   2
   5 -11   2 8.59204 1.27911   2
  -5 -11  -2 8.60741 1.36695   1
   5  11   2 6.61648 1.39255   2
  -5  11  -2 7.49172 1.18166   1
   5  11   2 9.85099 1.57941   1
  -5  11  -2 8.00012 1.12188   2
  -5  11  -2 5.51682 1.41977   3
  -7 -11  -2 26.1750 2.10286   1
  -7 -11  -2 23.1636 2.00294   2
   7 -11   2 21.0361 1.91625   1
   7 -11   2 24.4447 1.98484   2
   7  11   2 24.1650 2.20451   1
  -7  11  -2 25.7712 2.59411   3
   7  11   2 27.0928 2.24826   2
  -7  11  -2 19.3833 1.60922   2
  -7  11  -2 22.1438 1.77706   1
   9 -11   2 31.7136 2.34522   2
  -9 -11  -2 30.9506 2.37993   1
   9 -11   2 29.6015 2.28009   1
   9 -11   2 30.7819 2.29077   1
  -9 -11  -2 30.4365 2.17068   3
  -9 -11  -2 31.9310 2.33596   2
  -9  11  -2 29.0922 2.93162   3
   9  11   2 33.4085 2.59475   2
   9  11   2 32.8700 2.60009   1
 -11 -11  -2 33.1407 2.40580   2
 -11 -11  -2 32.3622 2.44138   1
  11 -11   2 30.2238 2.35282   1
  11 -11   2 29.6768 2.30034   2
  11 -11   2 30.6442 2.30474   1
 -11 -11  -2 30.2080 2.17761   3
  11  11   2 31.9948 2.62585   1
  11  11   2 32.1688 2.63348   2
 -11  11  -2 31.8417 1.82583   1
 -11  11  -2 32.6980 3.19528   3
  13 -11   2 22.3629 1.91395   2
  13 -11   2 18.6406 1.83665   1
 -13 -11  -2 19.0470 1.93412   2
  13 -11   2 18.4522 1.82316   1
 -13 -11  -2 23.5071 1.86964   3
  13 -11   2 17.6343 2.07962   2
 -13  11  -2 21.8061 3.10903   3
  13  11   2 19.2518 2.22676   1
  13  11   2 19.0914 2.25177   2
 -15 -11  -2 111.409 5.97610   3
  15 -11   2 114.783 5.89403   1
 -15 -11  -2 113.468 6.09147   1
  15 -11   2 108.870 5.87843   2
 -15  11  -2 111.266 7.25102   3
  15  11   2 110.143 6.33745   1
  15  11   2 110.088 6.33984   2
  17 -11   2 223.169 10.7383   2
  17 -11   2 210.275 10.7023   1
 -17 -11  -2 219.423 10.9232   3
  17  11   2 219.036 11.2597   1
 -17  11  -2 216.842 12.2958   3
  17  11   2 215.302 11.2327   2
  19 -11   2 71.1730 4.12878   2
 -19 -11  -2 72.1743 4.72488   3
  19 -11   2 73.1339 4.12796   1
 -19  11  -2 66.6781 5.69343   3
  19  11   2 77.2446 4.79381   2
  19  11   2 69.4638 4.70903   1
  21 -11   2 35.4147 2.58467   1
  21 -11   2 38.4970 2.67251   2
 -21  11  -2 35.8480 4.80716   3
  21  11   2 35.2306 3.26836   2
  21  11   2 36.2155 3.34020   1
  23 -11   2 26.4299 2.31009   2
  23 -11   2 24.7943 2.16584   1
  23  11   2 18.7881 2.70259   2
 -23  11  -2 25.4728 4.27623   3
  23  11   2 29.7372 3.08150   1
[truncated: 1,159,308 more chars]
