# Supplementary material for: Crystal structure and Hirshfeld surface analysis of a copper(II) complex with ethyl­enedi­amine and non-coordinated benzoate
Source: Acta Crystallogr E Crystallogr Commun. 2020 Jan 1;76(Pt 1):111–4. doi: 10.1107/S2056989019016669 (PMC6944094; doi:10.1107/S2056989019016669)
Supplement: Supplementary file 2 [file e-76-00111-Isup2.hkl]

data_I                                                                          
_shelx_title ' 5574c2c_a.res in Cc'                                             
_shelx_refln_list_code          4                                               
_shelx_F_calc_maximum      706.89                                               
_exptl_crystal_F_000      2296.00                                               
_reflns_d_resolution_high  0.6703                                               
                                                                                
loop_                                                                           
 _space_group_symop_operation_xyz                                               
 'x, y, z'                                                                      
 'x, -y, z+1/2'                                                                 
 'x+1/2, y+1/2, z'                                                              
 'x+1/2, -y+1/2, z+1/2'                                                         
                                                                                
_cell_length_a    26.7742                                                       
_cell_length_b    20.8916                                                       
_cell_length_c     8.4254                                                       
_cell_angle_alpha  90.000                                                       
_cell_angle_beta   93.460                                                       
_cell_angle_gamma  90.000                                                       
                                                                                
_shelx_F_squared_multiplier     1.000                                           
                                                                                
loop_                                                                           
 _refln_index_h                                                                 
 _refln_index_k                                                                 
 _refln_index_l                                                                 
 _refln_F_squared_calc                                                          
 _refln_F_squared_meas                                                          
 _refln_F_squared_sigma                                                         
 _refln_observed_status                                                         
  -8   0 -12       1702.61       1459.11       319.57 o                         
  -6   0 -12       1259.56        854.75       286.08 o                         
  -4   0 -12       1030.75       1397.92       326.80 o                         
  -2   0 -12       3424.79       4039.00       495.36 o                         
   0   0 -12       6006.98       5490.43       507.60 o                         
   2   0 -12       1030.20        748.17       274.49 o                         
  -9   1 -12       2104.78       2043.29       252.65 o                         
  -7   1 -12       2284.27       1756.00       293.29 o                         
  -5   1 -12        689.41        895.15       201.37 o                         
  -3   1 -12       1493.47       1363.49       217.30 o                         
  -1   1 -12       2333.61       2762.23       276.41 o                         
   1   1 -12       1741.39       1522.81       229.74 o                         
   3   1 -12        478.96        492.37       246.22 o                         
  -8   2 -12         92.08        149.40       163.22 o                         
  -6   2 -12         96.77        173.48       155.15 o                         
  -4   2 -12         89.18         95.15       149.23 o                         
  -2   2 -12        255.96        232.34       199.43 o                         
   0   2 -12         74.69        136.17       149.18 o                         
   2   2 -12        105.42       -112.31       181.82 o                         
   4   2 -12        204.03        -44.81       199.48 o                         
  -7   3 -12        736.88        795.31       279.19 o                         
  -5   3 -12        556.59        485.76       176.96 o                         
  -3   3 -12        982.60        879.03       194.81 o                         
  -1   3 -12       1814.86       1454.33       225.32 o                         
   1   3 -12        239.23         15.94       180.03 o                         
   3   3 -12        127.86         79.70       203.41 o                         
   5   3 -12        714.06        574.89       234.80 o                         
  -8   4 -12        538.09        865.24       211.00 o                         
  -6   4 -12        281.15        179.48       160.62 o                         
  -4   4 -12       2190.45       1928.22       253.51 o                         
  -2   4 -12       1829.81       2069.67       266.78 o                         
   0   4 -12       2226.45       2381.71       381.89 o                         
   2   4 -12        207.77        351.99       226.88 o                         
   4   4 -12       2205.74       2061.25       355.46 o                         
   6   4 -12       1892.13       1801.31       337.85 o                         
  -7   5 -12        380.72        258.95       163.08 o                         
  -5   5 -12       1515.21       1589.91       295.19 o                         
  -3   5 -12       1121.40       1445.72       427.45 o                         
  -1   5 -12        600.99        788.14       275.86 o                         
   1   5 -12        352.25        379.15       220.67 o                         
   3   5 -12        431.42        617.41       240.55 o                         
   5   5 -12        409.46        338.49       203.34 o                         
   7   5 -12        492.04        574.25       250.60 o                         
  -6   6 -12        637.87        605.25       192.49 o                         
  -4   6 -12         35.80         45.72       155.90 o                         
  -2   6 -12        913.50        928.94       260.76 o                         
   0   6 -12         15.15        -18.15       188.10 o                         
   2   6 -12        375.61        200.72       217.30 o                         
   4   6 -12         47.94        218.70       203.58 o                         
   6   6 -12        169.63        -35.82       178.80 o                         
   8   6 -12         31.84        -64.46       179.09 o                         
  10   6 -12        252.96        310.33       223.05 o                         
  -5   7 -12       1679.05       1404.40       443.84 o                         
  -3   7 -12       2166.77       1957.50       614.42 o                         
  -1   7 -12       2176.18       2119.61       361.68 o                         
   1   7 -12        336.93        239.34       219.09 o                         
   3   7 -12        419.73        -24.96       193.12 o                         
   5   7 -12        565.13        360.40       219.32 o                         
   7   7 -12        740.70        615.15       228.70 o                         
   9   7 -12        647.79        588.21       235.25 o                         
  -2   8 -12       3146.20       3181.78       442.88 o                         
   0   8 -12       1920.59       1405.26       301.55 o                         
   2   8 -12       1115.28       1341.44       308.13 o                         
   4   8 -12       3334.73       3576.33       453.08 o                         
   6   8 -12       3029.71       2999.50       420.19 o                         
   1   9 -12        982.48        837.14       255.96 o                         
   3   9 -12        840.11        968.00       265.37 o                         
 -17   1 -11        430.77        518.97       194.76 o                         
 -15   1 -11        198.20        385.62       183.80 o                         
 -13   1 -11        812.36        640.18       275.94 o                         
 -11   1 -11       3019.50       3351.86       296.22 o                         
  -9   1 -11        440.74        526.01       164.59 o                         
  -7   1 -11        162.93        180.65       144.34 o                         
  -5   1 -11       2181.77       1932.76       232.82 o                         
  -3   1 -11       3677.31       3326.60       365.67 o                         
  -1   1 -11       1480.18       1304.45       194.72 o                         
  13   1 -11        596.43        566.84       122.83 o                         
  15   1 -11        174.18         23.23        95.21 o                         
  17   1 -11          5.25        -91.72        92.82 o                         
  19   1 -11         50.69         14.65        74.66 o                         
  21   1 -11         22.16         31.12        77.28 o                         
 -16   2 -11         37.52        -24.59       188.23 o                         
 -14   2 -11        112.97         -6.85       162.09 o                         
 -12   2 -11       2021.29       2069.34       258.69 o                         
 -10   2 -11       1148.86       1268.67       201.88 o                         
  -8   2 -11        384.45        289.48       152.01 o                         
  -6   2 -11        100.72        229.51       139.58 o                         
  -4   2 -11       7613.70       7285.17       401.88 o                         
  -2   2 -11       2285.17       3001.18       286.92 o                         
   0   2 -11       2434.28       2691.69       378.06 o                         
  12   2 -11       2326.81       2287.35       293.61 o                         
  14   2 -11       8113.96       6979.53       353.59 o                         
  16   2 -11       3376.25       3737.35       284.24 o                         
  18   2 -11        141.89         79.86        86.70 o                         
  20   2 -11       1903.63       1605.34       230.79 o                         
 -15   3 -11        224.19        246.98       176.45 o                         
 -13   3 -11        377.13        635.53       176.09 o                         
 -11   3 -11       2109.77       1956.90       371.91 o                         
  -9   3 -11        969.13        687.66       174.82 o                         
  -7   3 -11        308.86        335.07       145.25 o                         
  -5   3 -11       1042.09       1072.01       184.18 o                         
  -3   3 -11       1475.98       1285.36       198.45 o                         
  -1   3 -11        916.98        726.27       230.90 o                         
   1   3 -11        984.33        654.22       221.24 o                         
  11   3 -11        326.30         61.32       144.27 o                         
  13   3 -11        886.09       1135.34       177.33 o                         
  15   3 -11        186.26        201.67       106.21 o                         
  17   3 -11         59.61         97.50        99.69 o                         
  19   3 -11        151.63        292.91        98.89 o                         
 -16   4 -11        149.81        301.20       181.10 o                         
 -14   4 -11        262.02        158.01       167.95 o                         
 -12   4 -11        260.09        314.96       156.98 o                         
 -10   4 -11        810.52        655.48       178.14 o                         
  -8   4 -11        105.11        357.51       156.76 o                         
  -6   4 -11       1140.74       1332.47       201.96 o                         
  -4   4 -11        188.75        247.76       148.29 o                         
  -2   4 -11        167.82        233.64       186.03 o                         
   0   4 -11         72.58        209.58       193.59 o                         
   2   4 -11        463.97        652.87       228.52 o                         
   4   4 -11         46.76        -58.09       165.75 o                         
  12   4 -11        737.63        595.10       193.56 o                         
  14   4 -11          1.33         12.68       100.64 o                         
  16   4 -11         15.79         11.96       105.25 o                         
  18   4 -11        695.61        468.48       107.13 o                         
  20   4 -11        460.56        448.47       113.64 o                         
 -15   5 -11        138.03        -46.23       161.39 o                         
 -13   5 -11        781.99        929.08       195.83 o                         
 -11   5 -11        935.75        894.14       198.22 o                         
  -9   5 -11       1742.11       2017.25       243.72 o                         
  -7   5 -11        360.74        334.76       150.63 o                         
  -5   5 -11       1263.69       1142.61       192.00 o                         
  -3   5 -11        518.24        504.25       216.37 o                         
  -1   5 -11        424.17        402.78       211.17 o                         
   1   5 -11        865.58        698.85       227.16 o                         
   3   5 -11        223.72         98.54       172.32 o                         
   5   5 -11        241.92       -147.66       152.33 o                         
  11   5 -11        654.15        923.56       207.22 o                         
  13   5 -11        561.95        467.95       174.40 o                         
  15   5 -11         48.76         82.94       101.81 o                         
  17   5 -11         45.50          6.98        84.17 o                         
  19   5 -11         34.21        113.65        94.86 o                         
 -14   6 -11          9.94        169.10       188.60 o                         
 -12   6 -11       2006.91       2323.52       270.73 o                         
 -10   6 -11        195.53        328.43       156.07 o                         
  -8   6 -11       1008.45        953.43       286.12 o                         
  -6   6 -11       1615.62       1741.45       231.54 o                         
  -4   6 -11       1574.33       1396.30       305.27 o                         
  -2   6 -11        312.67        466.61       220.71 o                         
   0   6 -11       1184.86       1339.12       286.40 o                         
   2   6 -11       3364.17       3752.19       435.12 o                         
   4   6 -11       1692.71       1803.40       313.76 o                         
   6   6 -11       2189.84       2273.96       348.24 o                         
  12   6 -11       5601.58       4898.45       403.88 o                         
  14   6 -11       3688.07       3472.47       370.10 o                         
  16   6 -11       8545.56       7693.71       379.91 o                         
  18   6 -11       1799.00       1703.20       157.06 o                         
 -13   7 -11       1109.52        810.87       230.91 o                         
 -11   7 -11        707.18        941.40       195.67 o                         
  -9   7 -11       1331.93       1416.74       212.44 o                         
  -7   7 -11       2763.92       3066.50       277.11 o                         
  -5   7 -11        400.24        475.11       158.90 o                         
  -3   7 -11        195.10        189.21       190.51 o                         
  -1   7 -11       1429.05       1497.43       289.78 o                         
   1   7 -11       1256.23       1363.43       270.07 o                         
   3   7 -11        600.01        640.58       216.12 o                         
   5   7 -11        718.96        661.95       223.05 o                         
   7   7 -11        384.17        329.03       186.90 o                         
  11   7 -11        258.20        253.89       163.71 o                         
  13   7 -11        114.35         49.64       138.27 o                         
  15   7 -11         11.46        204.34       162.31 o                         
  17   7 -11        178.77        106.88        89.08 o                         
  19   7 -11         11.82        -49.60        85.91 o                         
 -14   8 -11         22.71         16.77       150.06 o                         
 -12   8 -11       1033.49       1194.36       217.00 o                         
 -10   8 -11        430.89        672.17       306.81 o                         
  -8   8 -11        817.72        773.56       184.07 o                         
  -6   8 -11        591.41        708.10       178.36 o                         
  -4   8 -11         75.66         54.16       181.43 o                         
  -2   8 -11         55.47        222.47       187.28 o                         
   0   8 -11       3289.72       3648.02       425.94 o                         
   2   8 -11       2149.07       3072.78       393.55 o                         
   4   8 -11         71.69        178.49       191.33 o                         
   6   8 -11        153.88        114.93       170.02 o                         
   8   8 -11        158.33         89.98       165.38 o                         
  10   8 -11       1479.18       1243.16       261.26 o                         
  12   8 -11        134.94         14.85       136.65 o                         
  14   8 -11       1174.57       1038.57       226.11 o                         
  16   8 -11        128.65         19.03       155.14 o                         
  18   8 -11        174.69        225.29       101.67 o                         
 -13   9 -11       1075.26        988.12       199.09 o                         
 -11   9 -11       1104.83       1174.98       323.78 o                         
  -9   9 -11       1924.66       1425.70       213.90 o                         
  -7   9 -11       1012.73        755.05       181.04 o                         
  -5   9 -11       1443.69       1247.22       328.33 o                         
  -3   9 -11       1206.94        752.96       238.67 o                         
  -1   9 -11        794.67        533.31       222.05 o                         
   1   9 -11       1461.71       1173.99       260.95 o                         
   3   9 -11        757.34        608.54       219.25 o                         
   5   9 -11         48.96        -54.62       163.40 o                         
   7   9 -11        261.29         66.68       164.77 o                         
   9   9 -11         53.65         30.80       158.87 o                         
  11   9 -11        388.22        449.65       139.44 o                         
  13   9 -11        446.93        282.42       123.70 o                         
  15   9 -11        191.67       -130.28       130.28 o                         
  17   9 -11         88.98         69.72       133.95 o                         
 -12  10 -11       1371.89       1352.72       253.62 o                         
 -10  10 -11        267.29         23.90       145.01 o                         
  -8  10 -11       1789.29       1886.88       453.04 o                         
  -6  10 -11       1981.80       1972.85       246.46 o                         
  -4  10 -11        373.76        253.92       203.35 o                         
  -2  10 -11       1447.22       1290.12       288.88 o                         
   0  10 -11       2225.99       2199.22       338.54 o                         
   2  10 -11       5083.48       4634.61       423.65 o                         
   4  10 -11        631.08        581.53       226.71 o                         
   6  10 -11       1278.79       1280.29       269.96 o                         
   8  10 -11       1165.93        923.90       238.08 o                         
  10  10 -11       1874.33       2133.74       313.64 o                         
  12  10 -11       6218.13       5466.70       307.93 o                         
  14  10 -11        630.74        412.25       166.08 o                         
  16  10 -11       1999.44       1302.62       255.78 o                         
 -11  11 -11       1478.87       1157.74       210.47 o                         
  -9  11 -11        707.87       1138.81       207.58 o                         
  -7  11 -11       1039.34       1167.84       206.10 o                         
  -5  11 -11        912.25        455.92       215.02 o                         
  -3  11 -11        319.37        218.56       204.87 o                         
  -1  11 -11       1355.47       1246.44       280.29 o                         
   1  11 -11        806.14        832.36       244.44 o                         
   3  11 -11        623.61        592.71       209.26 o                         
   5  11 -11        551.34        648.22       212.82 o                         
   7  11 -11        466.71        203.90       181.29 o                         
   9  11 -11        352.31        381.51       197.26 o                         
  11  11 -11          6.97        -61.81       162.51 o                         
  13  11 -11         56.52         47.86       158.34 o                         
  15  11 -11        247.33        254.99       181.53 o                         
  -8  12 -11        119.09        141.97       147.51 o                         
  -6  12 -11        365.33        143.07       212.98 o                         
  -4  12 -11        126.66        301.64       212.63 o                         
  -2  12 -11         69.14         43.31       179.21 o                         
   0  12 -11       2238.56       2961.07       390.31 o                         
   2  12 -11       1015.53        640.23       233.08 o                         
   4  12 -11        290.90        534.89       221.19 o                         
   6  12 -11         85.51         97.27       175.65 o                         
   8  12 -11        299.38        474.46       213.13 o                         
  10  12 -11       1097.90        683.63       234.11 o                         
  12  12 -11        156.45         29.33       162.91 o                         
  -7  13 -11         81.23        274.33       164.61 o                         
  -5  13 -11        242.81        -25.80       191.46 o                         
  -3  13 -11        739.70        149.68       202.60 o                         
  -1  13 -11        315.38        355.97       209.60 o                         
   1  13 -11        687.47        442.15       210.38 o                         
   3  13 -11        624.42        607.83       215.54 o                         
   5  13 -11        142.21        -11.10       171.62 o                         
   7  13 -11        204.10        222.41       186.28 o                         
  -4  14 -11         29.26         34.94       208.14 o                         
  -2  14 -11       1047.49       1192.49       284.42 o                         
   0  14 -11       2881.64       2403.03       367.40 o                         
   2  14 -11       1478.47       1985.99       313.80 o                         
   4  14 -11       2263.16       2755.43       367.76 o                         
   6  14 -11       2108.38       2644.44       359.38 o                         
   1  15 -11        536.23        768.13       249.99 o                         
   3  15 -11        662.18        223.32       198.95 o                         
 -22   0 -10        283.52         30.02       238.46 o                         
 -20   0 -10       2267.58       2072.28       375.77 o                         
 -18   0 -10        118.21        465.45       266.60 o                         
 -16   0 -10         46.05         81.61       202.68 o                         
 -14   0 -10        802.70       1010.87       282.08 o                         
 -12   0 -10       1667.93       1360.72       274.41 o                         
 -10   0 -10       1094.67       1063.27       258.22 o                         
  -8   0 -10       1291.14       1822.73       298.47 o                         
  -6   0 -10      12228.47      11245.33       717.63 o                         
  -4   0 -10       2288.46       2174.30       336.62 o                         
  -2   0 -10       2778.64       3296.88       401.93 o                         
   6   0 -10       3690.15       5168.59       532.10 o                         
   8   0 -10        333.32        378.16       139.87 o                         
  10   0 -10        606.70        363.01       143.53 o                         
  12   0 -10       2147.19       2495.54       204.58 o                         
  14   0 -10       1296.89       1630.05       174.26 o                         
  16   0 -10       3552.45       4059.21       280.95 o                         
  18   0 -10       2549.42       3068.58       265.07 o                         
  20   0 -10       3477.72       3070.06       249.33 o                         
  22   0 -10       2121.14       2030.97       212.32 o                         
  24   0 -10       9140.82       8032.37       402.98 o                         
  26   0 -10       6719.62       6801.74       512.91 o                         
 -21   1 -10       1405.30       1515.81       398.39 o                         
 -19   1 -10       3504.19       4144.26       373.58 o                         
 -17   1 -10        398.26        464.99       236.56 o                         
 -15   1 -10       1419.86       1569.20       224.17 o                         
 -13   1 -10        930.27        989.65       185.35 o                         
 -11   1 -10        111.79        -21.23       116.21 o                         
  -9   1 -10        410.23        489.32       147.46 o                         
  -7   1 -10       3666.68       3643.08       269.33 o                         
  -5   1 -10       2652.85       2420.04       234.81 o                         
  -3   1 -10        852.43        725.27       148.44 o                         
  -1   1 -10       1970.87       1583.35       283.72 o                         
   7   1 -10        393.38        419.13        93.11 o                         
   9   1 -10        220.47        218.81        84.63 o                         
  11   1 -10        171.77        210.90        75.48 o                         
  13   1 -10        111.23        211.34        66.50 o                         
  15   1 -10        122.57        213.00        68.16 o                         
  17   1 -10         42.16        141.44        67.52 o                         
  19   1 -10         55.30         59.87        69.47 o                         
  21   1 -10          2.03        -56.63        69.74 o                         
  23   1 -10        136.11        307.61        90.72 o                         
  25   1 -10        228.12        174.14        93.38 o                         
 -22   2 -10        350.07        227.83       418.59 o                         
 -20   2 -10         77.33       1156.13       212.85 o                         
 -18   2 -10         29.12        561.52       183.54 o                         
 -16   2 -10        617.57        172.51       158.65 o                         
 -14   2 -10        165.16        505.12       172.39 o                         
 -12   2 -10         54.31        133.54       133.39 o                         
 -10   2 -10        546.20        314.77       131.08 o                         
  -8   2 -10        193.74        409.73       139.71 o                         
  -6   2 -10        281.24        621.77       147.10 o                         
  -4   2 -10       1267.90       1410.14       190.87 o                         
  -2   2 -10        421.18        356.89       188.48 o                         
   6   2 -10       1355.49       1614.88       215.09 o                         
   8   2 -10        151.65        147.53        79.06 o                         
  10   2 -10         11.71         19.68        75.13 o                         
  12   2 -10        307.68        233.23        97.60 o                         
  14   2 -10       1325.28       1263.83       109.30 o                         
  16   2 -10        693.39        586.63        84.72 o                         
  18   2 -10        497.26        560.97        90.56 o                         
  20   2 -10        193.00        260.27        82.81 o                         
  22   2 -10        246.45        276.63        84.67 o                         
  24   2 -10         14.65         19.49        79.21 o                         
 -21   3 -10       3029.41       3008.31       311.22 o                         
 -19   3 -10       3007.40       2670.28       654.92 o                         
 -17   3 -10        730.66        570.34       181.11 o                         
 -15   3 -10       1050.59        994.95       193.10 o                         
 -13   3 -10        855.59       1041.61       186.86 o                         
 -11   3 -10         42.04         19.70       163.21 o                         
  -9   3 -10         74.66        177.77       125.20 o                         
  -7   3 -10        765.14        861.29       162.40 o                         
  -5   3 -10       1835.35       1663.63       197.30 o                         
  -3   3 -10        666.34        605.03       205.84 o                         
  -1   3 -10       1070.79        864.34       209.91 o                         
   1   3 -10       2130.17       1668.73       282.78 o                         
   7   3 -10         75.04         36.93       108.94 o                         
   9   3 -10        134.30        174.40        87.88 o                         
  11   3 -10        291.60        173.89        69.60 o                         
  13   3 -10        299.74        411.49        73.80 o                         
  15   3 -10        249.12        308.18        74.17 o                         
  17   3 -10         21.42        -53.55        63.56 o                         
  19   3 -10          5.74          2.75        75.24 o                         
  21   3 -10        122.23        208.01        79.01 o                         
  23   3 -10          4.62        -72.76        72.76 o                         
  25   3 -10        326.90        538.35       106.49 o                         
 -20   4 -10       1692.77       1771.11       256.16 o                         
 -18   4 -10        114.64         73.74       166.76 o                         
 -16   4 -10        226.09        268.97       165.63 o                         
 -14   4 -10        730.88        533.03       164.42 o                         
 -12   4 -10        175.97        223.53       146.21 o                         
 -10   4 -10         93.07        128.92       126.35 o                         
  -8   4 -10        519.90        217.38       129.23 o                         
  -6   4 -10       1449.69       1933.31       232.31 o                         
  -4   4 -10        476.96        351.73       191.18 o                         
  -2   4 -10       1608.59       1698.27       284.26 o                         
   0   4 -10       3536.07       3665.05       363.31 o                         
   2   4 -10      14241.80      13189.63       811.98 o                         
   6   4 -10       3739.62       3285.11       292.65 o                         
   8   4 -10       4345.52       4221.76       231.69 o                         
  10   4 -10       1664.43       1470.80       154.07 o                         
  12   4 -10      11145.52      10650.20       370.24 o                         
  14   4 -10       4712.33       4787.08       188.23 o                         
  16   4 -10       2195.47       2062.32       134.94 o                         
  18   4 -10       1802.58       1918.69       177.60 o                         
  20   4 -10       1161.19       1249.52       196.17 o                         
  22   4 -10       1266.66       1127.82       123.81 o                         
  24   4 -10       6386.08       5714.55       231.44 o                         
 -21   5 -10       3755.99       3966.53       460.44 o                         
 -19   5 -10       1468.78       1057.14       213.74 o                         
 -17   5 -10        822.38        960.77       206.55 o                         
 -15   5 -10        980.58       1238.75       205.40 o                         
 -13   5 -10        292.62        234.76       147.46 o                         
 -11   5 -10       1198.72       1427.16       198.99 o                         
  -9   5 -10        131.91        155.24       127.23 o                         
  -7   5 -10        130.91        406.88       137.09 o                         
  -5   5 -10        423.84        374.67       185.01 o                         
  -3   5 -10        906.55        820.18       224.23 o                         
  -1   5 -10        894.33        982.94       235.24 o                         
   1   5 -10        789.91       1122.74       240.31 o                         
   3   5 -10       2583.54       2235.73       307.39 o                         
   7   5 -10        372.17        184.77       127.56 o                         
   9   5 -10        859.59        874.60       152.06 o                         
  11   5 -10        130.94        201.68        74.39 o                         
  13   5 -10         75.50         59.27        69.53 o                         
  15   5 -10         21.38         20.56        63.21 o                         
  17   5 -10         29.90         -4.42        64.46 o                         
  19   5 -10        164.06         54.36        70.22 o                         
  21   5 -10        102.92         90.46        75.80 o                         
  23   5 -10        148.88        180.90        84.14 o                         
  25   5 -10        843.48        800.77       116.99 o                         
 -20   6 -10        116.93        284.49       178.56 o                         
 -18   6 -10        766.29       1159.71       220.99 o                         
 -16   6 -10        238.85        470.92       173.31 o                         
 -14   6 -10        398.91        505.30       163.90 o                         
 -12   6 -10       1364.95       1546.46       216.90 o                         
 -10   6 -10        323.88        229.62       139.57 o                         
  -8   6 -10        760.53        759.53       159.12 o                         
  -6   6 -10        682.31        626.29       154.40 o                         
  -4   6 -10       1483.21       1863.77       311.66 o                         
  -2   6 -10        169.22        129.00       166.36 o                         
   0   6 -10        868.49        933.52       243.28 o                         
   2   6 -10        174.38        219.20       171.30 o                         
   4   6 -10       1572.16       1975.55       297.42 o                         
   6   6 -10        164.28        342.87       136.66 o                         
   8   6 -10         12.23        130.86       122.85 o                         
  10   6 -10         21.79        -48.78        69.55 o                         
  12   6 -10       1447.27       1625.12       139.10 o                         
  14   6 -10         30.20        -16.69        72.06 o                         
  16   6 -10        282.71        211.73        84.64 o                         
  18   6 -10          7.69         -6.37        79.67 o                         
  20   6 -10       2635.46       2585.21       162.20 o                         
  22   6 -10       2544.69       2465.13       163.26 o                         
  24   6 -10        217.34        297.83       104.05 o                         
 -19   7 -10       1151.45       1231.64       276.54 o                         
 -17   7 -10        588.41        363.21       170.19 o                         
 -15   7 -10        235.75        440.85       166.83 o                         
 -13   7 -10       1315.89       1111.17       441.37 o                         
 -11   7 -10       1844.40       1912.50       467.57 o                         
  -9   7 -10        590.41        599.00       155.74 o                         
  -7   7 -10        751.89        656.84       157.07 o                         
  -5   7 -10       1305.30       1239.07       259.70 o                         
  -3   7 -10       1565.39       1013.15       232.98 o                         
  -1   7 -10       1142.72       1126.58       245.02 o                         
   1   7 -10       1728.26       1286.72       253.94 o                         
   3   7 -10        744.13        938.44       214.71 o                         
   5   7 -10        795.99        814.64       213.60 o                         
   7   7 -10        187.51        125.84       122.15 o                         
   9   7 -10        966.88       1060.71       193.82 o                         
  11   7 -10        446.73        476.47       104.12 o                         
  13   7 -10        110.33         64.47        73.17 o                         
  15   7 -10        117.71         65.92        75.62 o                         
  17   7 -10        224.93        107.10        72.64 o                         
  19   7 -10        104.67        170.19        76.78 o                         
  21   7 -10        105.63         78.54        78.44 o                         
  23   7 -10         18.39        -71.18        71.18 o                         
 -18   8 -10        252.77        167.83       180.00 o                         
 -16   8 -10        940.88        841.56       201.25 o                         
 -14   8 -10        429.08        209.19       150.78 o                         
 -12   8 -10        251.95         29.98       137.04 o                         
 -10   8 -10       2945.88       3724.61       309.86 o                         
  -8   8 -10       1381.11       1340.15       197.90 o                         
  -6   8 -10       1977.54       2266.19       333.46 o                         
  -4   8 -10        334.09        624.88       216.47 o                         
  -2   8 -10       5377.90       5405.96       431.46 o                         
   0   8 -10       4730.04       4204.96       400.73 o                         
   2   8 -10       6352.95       6852.45       492.99 o                         
   4   8 -10       3428.18       3398.43       340.59 o                         
   6   8 -10         95.69         60.90        95.50 o                         
   8   8 -10       4430.06       4335.48       253.37 o                         
  10   8 -10        903.37        826.34       184.48 o                         
  12   8 -10       1042.81       1427.07       131.29 o                         
  14   8 -10       7238.45       6634.52       268.87 o                         
  16   8 -10       2320.70       2647.40       181.98 o                         
  18   8 -10       1117.41       1022.35       109.66 o                         
  20   8 -10       1909.62       1826.59       141.15 o                         
  22   8 -10       4455.45       4479.55       203.45 o                         
 -19   9 -10       1021.57        866.57       360.83 o                         
 -17   9 -10       1071.34        712.35       195.71 o                         
 -15   9 -10       1840.55       1721.26       287.66 o                         
 -13   9 -10        303.37        254.45       155.40 o                         
 -11   9 -10       2155.78       2156.21       233.83 o                         
  -9   9 -10       3570.16       3471.53       454.32 o                         
  -7   9 -10       1121.17        935.44       176.68 o                         
  -5   9 -10        786.48        660.89       210.70 o                         
  -3   9 -10       1280.11       1162.15       259.47 o                         
  -1   9 -10        787.92        746.28       214.83 o                         
   1   9 -10        668.62        521.60       200.29 o                         
   3   9 -10        884.93       1011.01       227.82 o                         
   5   9 -10        504.76        383.79       182.34 o                         
   7   9 -10        120.74         53.07        97.26 o                         
   9   9 -10          9.44        -82.46        82.46 o                         
  11   9 -10        107.32        189.47        93.79 o                         
  13   9 -10         65.25        107.78       152.26 o                         
  15   9 -10        172.17        288.80        87.30 o                         
  17   9 -10        130.02        249.47        87.33 o                         
  19   9 -10         63.03        139.27        76.79 o                         
  21   9 -10         16.67         87.11        78.89 o                         
  23   9 -10        141.26        120.99        81.20 o                         
 -18  10 -10        454.93        433.64       192.35 o                         
 -16  10 -10       1676.60       1223.46       212.82 o                         
 -14  10 -10       1968.34       1414.02       214.01 o                         
 -12  10 -10        707.86        702.69       170.69 o                         
 -10  10 -10        513.22        564.03       159.81 o                         
  -8  10 -10         81.07        198.87       137.23 o                         
  -6  10 -10        836.16        904.88       246.77 o                         
  -4  10 -10        384.56        747.78       234.05 o                         
  -2  10 -10          2.15        -13.41       151.61 o                         
   0  10 -10        116.22        247.91       176.31 o                         
   2  10 -10        825.90        616.04       214.65 o                         
   4  10 -10        116.27        260.30       166.17 o                         
   6  10 -10          7.98        -85.46        85.46 o                         
   8  10 -10         72.94         68.28        94.90 o                         
  10  10 -10        210.68        255.17       108.86 o                         
  12  10 -10        187.87        191.57        91.94 o                         
  14  10 -10         25.34         35.27        75.30 o                         
  16  10 -10        105.86         56.71        80.44 o                         
  18  10 -10         58.83         47.52        84.59 o                         
  20  10 -10         70.84        118.70        85.77 o                         
  22  10 -10        201.64        284.67        91.68 o                         
 -17  11 -10       1672.99       1384.03       224.04 o                         
 -15  11 -10       1624.36       1245.80       204.86 o                         
 -13  11 -10        302.18         65.73       136.76 o                         
 -11  11 -10        493.75        379.53       158.21 o                         
  -9  11 -10       1436.14       1195.71       190.66 o                         
  -7  11 -10       1633.12       1353.22       278.68 o                         
  -5  11 -10        894.06        920.98       242.72 o                         
  -3  11 -10        338.21        207.50       192.23 o                         
  -1  11 -10        562.46        442.51       195.95 o                         
   1  11 -10        585.33        349.50       172.92 o                         
   3  11 -10       1190.30       1101.45       224.35 o                         
   5  11 -10        655.98        574.25       191.10 o                         
   7  11 -10         16.11        -17.45        89.36 o                         
   9  11 -10        638.20        334.83       108.33 o                         
  11  11 -10        210.06        331.69        93.84 o                         
  13  11 -10         63.02          5.89        79.63 o                         
  15  11 -10         25.04        115.34        79.18 o                         
  17  11 -10         20.79        126.78        87.32 o                         
  19  11 -10         48.34        150.82       103.91 o                         
  21  11 -10         58.62         89.72        95.32 o                         
 -16  12 -10        202.35        348.46       171.20 o                         
 -14  12 -10        220.63        202.97       156.54 o                         
 -12  12 -10         72.34         45.16       137.41 o                         
 -10  12 -10       2284.28       2348.85       252.16 o                         
  -8  12 -10       1041.60       1272.65       201.18 o                         
  -6  12 -10        588.79        463.87       216.16 o                         
  -4  12 -10       1053.13        951.92       247.92 o                         
  -2  12 -10        799.87        820.35       239.19 o                         
   0  12 -10       1379.23       1685.73       285.87 o                         
   2  12 -10       1896.56       2517.19       332.16 o                         
   4  12 -10       7262.56       7050.58       499.72 o                         
   6  12 -10       5844.34       5079.04       422.68 o                         
   8  12 -10       4135.85       4108.84       253.98 o                         
  10  12 -10       2173.28       2345.90       212.06 o                         
  12  12 -10        932.00        559.56       106.94 o                         
  14  12 -10       4383.48       4586.15       268.61 o                         
  16  12 -10      10453.80      10277.14       373.69 o                         
  18  12 -10       2893.90       2454.24       182.69 o                         
  20  12 -10       1168.79       1335.86       200.46 o                         
 -15  13 -10        271.51        135.22       178.72 o                         
 -13  13 -10        105.89        137.44       148.63 o                         
 -11  13 -10        799.31       1107.58       192.44 o                         
  -9  13 -10       2451.66       2442.81       246.82 o                         
  -7  13 -10        559.91        371.58       205.91 o                         
  -5  13 -10        629.04        546.96       225.41 o                         
  -3  13 -10        680.67        753.55       213.17 o                         
  -1  13 -10        119.98        211.24       179.10 o                         
   1  13 -10        584.51        474.12       195.67 o                         
   3  13 -10       1709.46       1556.93       268.94 o                         
   5  13 -10       1336.64       1349.18       254.09 o                         
   7  13 -10        366.39        251.08       194.86 o                         
   9  13 -10        233.36        182.78       110.29 o                         
  11  13 -10        258.47        440.82       166.85 o                         
  13  13 -10         21.31         41.65        97.14 o                         
  15  13 -10          1.87         77.41       102.73 o                         
  17  13 -10         46.08         45.88        89.09 o                         
  19  13 -10         50.56         22.40        90.78 o                         
 -14  14 -10         68.16        104.52       144.85 o                         
 -12  14 -10        454.26        401.70       152.76 o                         
 -10  14 -10         67.74        190.05       135.84 o                         
  -8  14 -10         34.64        175.81       141.73 o                         
  -6  14 -10        743.75        398.86       214.70 o                         
  -4  14 -10        497.91        742.79       234.24 o                         
  -2  14 -10        253.34        228.35       192.47 o                         
   0  14 -10        315.76        399.99       193.11 o                         
   2  14 -10         49.77        -16.90       151.46 o                         
   4  14 -10       1027.54       1284.34       256.55 o                         
   6  14 -10        456.35        366.02       181.60 o                         
   8  14 -10        102.10         60.30       104.28 o                         
  10  14 -10        807.28        626.33       184.19 o                         
  12  14 -10        712.16        595.88       187.83 o                         
  14  14 -10        167.36         65.35       114.31 o                         
  16  14 -10        346.91        390.92       133.57 o                         
  18  14 -10       1855.93       1893.77       208.19 o                         
 -11  15 -10       1373.24       1173.85       216.99 o                         
  -9  15 -10       1057.60        957.12       184.87 o                         
  -7  15 -10        910.38        444.61       219.21 o                         
  -5  15 -10       1084.21        779.94       243.83 o                         
  -3  15 -10         51.29        -93.67       165.13 o                         
  -1  15 -10        234.01         -9.64       164.42 o                         
   1  15 -10        650.72        429.54       192.32 o                         
   3  15 -10        624.66        589.04       190.92 o                         
   5  15 -10        395.39        229.49       172.03 o                         
   9  15 -10        371.71        281.44       164.60 o                         
  11  15 -10         98.46        192.14       165.56 o                         
  13  15 -10        635.29        614.38       249.84 o                         
  15  15 -10        150.53         54.69       147.27 o                         
 -10  16 -10       2167.06       2314.18       329.85 o                         
  -8  16 -10       2904.50       3021.26       287.41 o                         
  -6  16 -10        797.52        390.71       207.59 o                         
  -4  16 -10       1351.63       1851.45       322.10 o                         
  -2  16 -10       1282.88        933.39       248.91 o                         
   0  16 -10        628.93        551.58       216.71 o                         
   2  16 -10       3106.63       3802.27       411.05 o                         
   8  16 -10       1377.78       2312.20       462.63 o                         
  10  16 -10       1845.99       2319.96       306.09 o                         
  12  16 -10       1033.04        885.71       224.53 o                         
  14  16 -10       2183.17       2315.36       367.65 o                         
  -7  17 -10        595.00        513.94       230.35 o                         
  -5  17 -10       1128.93       1000.73       262.22 o                         
  -3  17 -10       1383.82       1338.05       283.36 o                         
  -1  17 -10         45.04         50.28       176.90 o                         
   1  17 -10        240.21        366.38       201.86 o                         
   9  17 -10        305.06        370.12       183.43 o                         
  11  17 -10        759.96        485.77       179.38 o                         
  -4  18 -10        487.09        620.35       231.87 o                         
  -2  18 -10        544.18        321.26       205.46 o                         
 -25   1  -9        891.42       1058.21       242.20 o                         
 -23   1  -9       2494.28       3065.58       472.26 o                         
 -21   1  -9       1794.93       1822.94       244.84 o                         
 -19   1  -9       1321.86       1460.23       215.89 o                         
 -17   1  -9       6498.42       6919.28       507.68 o                         
 -15   1  -9       4617.95       5145.08       315.48 o                         
 -13   1  -9       1267.87       1070.77       171.40 o                         
 -11   1  -9       2568.06       2484.55       228.35 o                         
  -9   1  -9       3761.55       3831.12       273.97 o                         
  -7   1  -9       2296.09       2605.12       236.28 o                         
  -5   1  -9       1276.40       1310.59       162.58 o                         
  -3   1  -9       1976.13       1832.64       265.50 o                         
   3   1  -9       2110.75       1713.62       138.52 o                         
   5   1  -9         14.78         80.57        66.17 o                         
   7   1  -9        622.02        621.22        68.10 o                         
   9   1  -9        347.61        268.64        60.77 o                         
  11   1  -9        640.59        617.66        73.64 o                         
  13   1  -9        387.42        184.62        86.51 o                         
  15   1  -9        146.15         94.91        57.30 o                         
  17   1  -9         12.01         33.31        59.46 o                         
  19   1  -9         96.28         45.65        64.26 o                         
  21   1  -9        146.31        298.85        79.72 o                         
  23   1  -9         56.49         -8.24        70.37 o                         
  25   1  -9        390.83        428.02        95.37 o                         
  27   1  -9       1679.37       1872.83       147.28 o                         
  29   1  -9        222.25        316.13        99.62 o                         
 -24   2  -9        564.22        567.74       196.24 o                         
 -22   2  -9        390.56        481.48       180.77 o                         
 -20   2  -9         49.85        103.99       149.27 o                         
 -18   2  -9        752.12        588.60       173.90 o                         
 -16   2  -9       4274.73       4052.78       313.07 o                         
 -14   2  -9       3075.41       3174.42       456.20 o                         
 -12   2  -9         49.20        -27.81       106.74 o                         
 -10   2  -9       3829.57       3862.22       253.31 o                         
  -8   2  -9       4982.49       4450.05       272.05 o                         
  -6   2  -9       7101.82       6078.80       320.16 o                         
  -4   2  -9        332.46        535.25       182.57 o                         
  -2   2  -9       4917.59       4543.80       395.31 o                         
   2   2  -9       8417.26       7877.59       466.93 o                         
   4   2  -9       8674.37       8296.02       354.32 o                         
   6   2  -9       7361.19       7058.05       287.94 o                         
   8   2  -9      19236.18      19123.47       492.12 o                         
  10   2  -9       7389.23       7403.06       235.13 o                         
  12   2  -9       9328.88       8872.42       270.86 o                         
  14   2  -9      17400.22      17492.34       470.85 o                         
  16   2  -9      14403.93      14756.17       412.83 o                         
  18   2  -9        949.37       1081.33       132.76 o                         
  20   2  -9       1644.15       1754.91       131.70 o                         
  22   2  -9       4222.41       4404.94       190.24 o                         
  24   2  -9       4097.75       4304.47       214.60 o                         
  26   2  -9      12839.22      12239.88       376.79 o                         
  28   2  -9      11049.68      11712.63       369.47 o                         
 -25   3  -9        419.82        248.73       180.60 o                         
 -23   3  -9       2412.15       2703.44       286.34 o                         
 -21   3  -9       2383.89       2198.71       413.63 o                         
 -19   3  -9       2511.02       2663.03       266.65 o                         
 -17   3  -9       4117.18       4141.68       296.36 o                         
 -15   3  -9       4028.15       4137.45       282.94 o                         
 -13   3  -9       1692.44       1611.03       192.33 o                         
 -11   3  -9       1001.94       1189.92       170.45 o                         
  -9   3  -9       2624.66       2164.07       211.34 o                         
  -7   3  -9       2193.46       1906.52       195.55 o                         
  -5   3  -9       2330.85       2109.79       284.61 o                         
  -3   3  -9       1476.42       1248.67       223.03 o                         
  -1   3  -9        989.70        869.72       211.82 o                         
   1   3  -9       2354.32       2279.90       246.50 o                         
   3   3  -9       1010.46        924.84       105.31 o                         
   5   3  -9       1813.26       1125.96       103.13 o                         
   7   3  -9       1912.38       1776.12       105.93 o                         
   9   3  -9         46.01         -8.94        46.82 o                         
  11   3  -9        810.67        789.01        79.26 o                         
  13   3  -9         30.40         -7.16        51.89 o                         
  15   3  -9          3.66        -12.89        55.32 o                         
  17   3  -9          1.57        -15.08        57.66 o                         
  19   3  -9         40.06         79.25        64.90 o                         
  21   3  -9        100.75        108.08        88.81 o                         
  23   3  -9        627.40        534.66        95.30 o                         
  25   3  -9         27.40        -75.51        75.51 o                         
  27   3  -9       2003.87       2124.11       154.05 o                         
  29   3  -9       1071.70       1031.46       128.78 o                         
 -24   4  -9        292.10        292.24       211.99 o                         
 -22   4  -9        307.45       1164.74       384.01 o                         
 -20   4  -9        484.40       1008.53       201.68 o                         
 -18   4  -9         35.11        604.33       167.05 o                         
 -16   4  -9         88.90        801.25       163.45 o                         
 -14   4  -9        100.48        398.41       135.15 o                         
 -12   4  -9        593.17        690.44       150.85 o                         
 -10   4  -9         69.63        330.12       153.97 o                         
  -8   4  -9       1209.73       1183.89       163.69 o                         
  -6   4  -9       1407.74       1741.03       194.74 o                         
  -4   4  -9          6.65        142.15       148.77 o                         
  -2   4  -9         22.35         25.34       128.56 o                         
   0   4  -9        909.11       1262.48       234.18 o                         
   2   4  -9       1757.43       1867.66       214.06 o                         
   4   4  -9       2944.94       2862.97       173.28 o                         
   6   4  -9       1134.30       1378.26       136.41 o                         
   8   4  -9       2384.13       2568.17       133.09 o                         
  10   4  -9         49.29         -1.22        48.60 o                         
  12   4  -9        760.27        945.23        86.99 o                         
  14   4  -9        789.71       1030.07        96.16 o                         
  16   4  -9         22.08          6.64        58.18 o                         
  18   4  -9        652.22        502.88        92.18 o                         
  20   4  -9         91.19          7.00        65.03 o                         
  22   4  -9        341.97        184.67        76.64 o                         
  24   4  -9         55.88         62.58        76.79 o                         
  26   4  -9       1159.07       1294.31       128.98 o                         
  28   4  -9         95.22        158.79        93.88 o                         
 -25   5  -9       1762.32       1511.09       319.28 o                         
 -23   5  -9        341.40        429.71       220.41 o                         
 -21   5  -9       4812.28       4048.59       724.04 o                         
 -19   5  -9       2975.88       2855.71       562.90 o                         
 -17   5  -9       2945.39       3660.99       393.72 o                         
 -15   5  -9       5975.93       6202.66       355.16 o                         
 -13   5  -9        833.24        510.11       141.34 o                         
 -11   5  -9       1124.89       1287.07       239.36 o                         
  -9   5  -9        348.86        248.96       122.08 o                         
  -7   5  -9       3379.13       3551.68       238.03 o                         
  -5   5  -9       1453.66       1100.31       219.52 o                         
  -3   5  -9       1851.48       1417.43       244.35 o                         
  -1   5  -9        897.42       1139.11       212.01 o                         
   1   5  -9        995.07        928.75       123.61 o                         
   3   5  -9       1097.76       1051.72       157.90 o                         
   5   5  -9        998.10        945.16        90.50 o                         
   7   5  -9       1598.19       1303.88       156.58 o                         
   9   5  -9        833.49        648.06        72.10 o                         
  11   5  -9        262.71        315.31        62.91 o                         
  13   5  -9         10.39        -40.64        54.06 o                         
  15   5  -9        242.25        139.59        62.93 o                         
  17   5  -9        499.18        509.83        78.58 o                         
  19   5  -9         97.08         -3.90        62.68 o                         
  21   5  -9        226.33        388.74        80.64 o                         
  23   5  -9        142.89         25.35        74.33 o                         
  25   5  -9         80.17         87.76        80.90 o                         
  27   5  -9        464.87        323.30        93.60 o                         
 -24   6  -9        466.25        328.89       186.32 o                         
 -22   6  -9         59.31        506.95       181.52 o                         
 -20   6  -9        363.26        263.89       293.30 o                         
 -18   6  -9       1997.12       2002.68       430.76 o                         
 -16   6  -9        926.44        934.14       191.11 o                         
 -14   6  -9       2492.32       3155.07       295.56 o                         
 -12   6  -9        533.21        541.07       149.95 o                         
 -10   6  -9       1103.56       1112.80       170.16 o                         
  -8   6  -9       1272.93       1417.21       181.00 o                         
  -6   6  -9       6809.20       6416.36       473.97 o                         
  -4   6  -9       3452.45       3824.10       342.73 o                         
  -2   6  -9       6494.33       5998.23       450.93 o                         
   0   6  -9       6120.88       6538.61       474.84 o                         
   2   6  -9       1213.55       1306.70       195.37 o                         
   4   6  -9      16697.22      16328.86       657.58 o                         
   6   6  -9      16149.52      15869.78       484.01 o                         
   8   6  -9      16499.12      15877.98       498.86 o                         
  10   6  -9      14592.22      14141.15       384.56 o                         
  12   6  -9       3754.67       3447.31       159.19 o                         
  14   6  -9       6988.66       7846.31       246.78 o                         
  16   6  -9      10354.99      10694.19       316.49 o                         
  18   6  -9       3481.33       3455.12       161.49 o                         
  20   6  -9       3927.83       3888.91       177.72 o                         
  22   6  -9       5623.77       5510.26       215.37 o                         
  24   6  -9       1134.00       1167.96       118.18 o                         
  26   6  -9       2874.73       3264.23       188.30 o                         
  28   6  -9      11336.13      10172.86       333.42 o                         
 -23   7  -9        825.82        695.97       192.18 o                         
 -21   7  -9       2094.20       2328.72       303.79 o                         
 -19   7  -9       3724.72       4432.32       309.81 o                         
 -17   7  -9       2883.23       2778.32       263.43 o                         
 -15   7  -9       3612.49       3694.63       301.76 o                         
 -13   7  -9       2929.57       3313.68       254.70 o                         
 -11   7  -9        782.59        800.77       159.39 o                         
  -9   7  -9        666.54        810.87       154.25 o                         
  -7   7  -9       3346.84       3148.81       360.00 o                         
  -5   7  -9       3662.84       3577.92       348.34 o                         
  -3   7  -9        706.76        633.77       193.28 o                         
  -1   7  -9       1111.25       1028.60       212.57 o                         
   1   7  -9        283.46        290.41        92.76 o                         
   3   7  -9        550.87        615.13       109.24 o                         
   5   7  -9       2071.37       2358.27       184.12 o                         
   7   7  -9        346.87        375.66       122.29 o                         
   9   7  -9        411.15        406.06        75.29 o                         
  11   7  -9        395.31        443.05        65.77 o                         
  13   7  -9         24.68        -15.04        52.91 o                         
  15   7  -9         14.46        -46.91        54.83 o                         
  17   7  -9          9.92        -57.58        57.58 o                         
  19   7  -9        101.70         45.70        64.67 o                         
  21   7  -9        276.81        203.19        79.46 o                         
  23   7  -9        430.50        597.60        96.74 o                         
  25   7  -9         47.93         -7.89        78.22 o                         
  27   7  -9       1691.37       1800.04       149.12 o                         
 -24   8  -9        148.86        223.94       175.26 o                         
 -22   8  -9        870.16        685.32       193.62 o                         
 -20   8  -9       1307.78       1468.03       222.32 o                         
 -18   8  -9        684.36        932.98       190.90 o                         
 -16   8  -9        372.92        573.89       158.83 o                         
 -14   8  -9       1651.90       1851.70       222.78 o                         
 -12   8  -9        181.52        328.65       138.77 o                         
 -10   8  -9        699.00        373.66       130.98 o                         
  -8   8  -9         92.06         93.60       122.17 o                         
  -6   8  -9        567.33        754.40       209.50 o                         
  -4   8  -9         18.28         68.79       136.93 o                         
  -2   8  -9        101.08        -38.61       127.40 o                         
   0   8  -9         60.09         67.77       134.74 o                         
   2   8  -9        428.11        242.41       178.84 o                         
   4   8  -9        892.46       1211.50       240.45 o                         
   6   8  -9       1031.58        762.49        82.90 o                         
   8   8  -9       1968.09       2247.61       191.64 o                         
  10   8  -9       2691.43       3033.99       168.55 o                         
  12   8  -9          4.36         -0.33        54.14 o                         
  14   8  -9        220.56        238.26        64.56 o                         
  16   8  -9         46.14         55.00        60.51 o                         
  18   8  -9        163.57        213.19        72.66 o                         
  20   8  -9         13.04         58.47        69.23 o                         
  22   8  -9       2963.24       3126.52       177.40 o                         
  24   8  -9       1692.52       2019.36       151.43 o                         
  26   8  -9        114.67         84.61        84.35 o                         
 -23   9  -9        383.09        112.47       182.06 o                         
 -21   9  -9       2354.91       2055.89       349.19 o                         
 -19   9  -9       2027.00       2316.23       519.69 o                         
 -17   9  -9       1717.59       1569.07       590.02 o                         
 -15   9  -9       2437.11       2160.32       233.41 o                         
 -13   9  -9       1998.90       2025.09       510.10 o                         
 -11   9  -9       3845.35       3928.29       544.02 o                         
  -9   9  -9        878.83       1114.11       173.12 o                         
  -7   9  -9       2554.45       1812.42       282.88 o                         
  -5   9  -9       3231.18       3847.32       349.98 o                         
  -3   9  -9        914.08        845.99       199.56 o                         
  -1   9  -9        314.83        424.86       162.53 o                         
   1   9  -9       1862.09       1764.98       184.11 o                         
   3   9  -9        470.52        424.30       108.60 o                         
   5   9  -9        965.33        960.11       128.67 o                         
   7   9  -9       1464.95       1382.18        98.60 o                         
   9   9  -9        167.96         89.75        78.32 o                         
  11   9  -9        195.86        310.12        75.94 o                         
  13   9  -9        169.02        257.98        64.72 o                         
  15   9  -9        311.65        358.79        71.59 o                         
  17   9  -9        345.65        375.50        75.19 o                         
  19   9  -9         28.92        -61.68        62.62 o                         
  21   9  -9        640.09        662.11        94.74 o                         
  23   9  -9         17.27        -62.49        71.30 o                         
  25   9  -9        308.34        119.31        84.45 o                         
  27   9  -9        483.62        320.69       153.63 o                         
 -22  10  -9        248.81        403.45       222.85 o                         
 -20  10  -9        208.82        127.73       156.18 o                         
 -18  10  -9       1595.90       1608.86       221.55 o                         
 -16  10  -9        162.17        152.44       141.05 o                         
 -14  10  -9       1928.60       2316.36       239.42 o                         
 -12  10  -9       1897.83       2532.99       271.36 o                         
 -10  10  -9       2901.63       2877.75       351.43 o                         
  -8  10  -9       3634.36       4070.94       439.05 o                         
  -6  10  -9       3943.69       4211.51       394.11 o                         
  -4  10  -9       5676.08       5610.33       434.32 o                         
  -2  10  -9        866.93       1085.52       228.72 o                         
   0  10  -9       4594.28       4291.95       371.03 o                         
   2  10  -9       3154.98       2586.15       196.64 o                         
   4  10  -9       7920.76       8046.18       370.64 o                         
   6  10  -9      15900.27      15506.84       481.18 o                         
   8  10  -9       1663.11       1538.53       109.19 o                         
  10  10  -9       2819.41       2860.60       150.46 o                         
  12  10  -9       8623.29       8592.56       310.02 o                         
  14  10  -9       5677.63       5432.22       200.54 o                         
  16  10  -9       5406.83       4907.29       191.50 o                         
  18  10  -9       8979.52       8786.87       282.43 o                         
  20  10  -9       6899.22       6450.06       235.10 o                         
  22  10  -9       3466.91       3759.81       228.24 o                         
  24  10  -9       4648.36       4207.08       207.74 o                         
  26  10  -9       4200.91       3756.13       203.51 o                         
 -21  11  -9       1279.89       1182.97       219.05 o                         
 -19  11  -9       3248.06       3034.09       478.84 o                         
 -17  11  -9        819.46       1000.09       188.62 o                         
 -15  11  -9        156.52        207.87       148.57 o                         
 -13  11  -9       3719.36       3566.01       266.30 o                         
 -11  11  -9       3020.99       2652.40       241.43 o                         
  -9  11  -9       1321.06       1110.28       202.85 o                         
  -7  11  -9       2394.38       2230.55       316.02 o                         
  -5  11  -9       2236.49       2651.38       325.94 o                         
  -3  11  -9       1459.37       1114.24       235.91 o                         
  -1  11  -9        243.48        363.91       170.44 o                         
   1  11  -9       1387.85       1348.25       231.53 o                         
   3  11  -9       1731.88       1681.41       161.89 o                         
   5  11  -9        292.52        297.66        95.34 o                         
   7  11  -9        273.75        345.98        97.82 o                         
   9  11  -9        619.27        629.81        78.97 o                         
  11  11  -9        453.97        323.30        68.39 o                         
  13  11  -9         75.43         82.85        73.53 o                         
  15  11  -9        322.35        393.21       125.36 o                         
  17  11  -9          0.71        -12.86        64.58 o                         
  19  11  -9         78.96         65.08        72.88 o                         
  21  11  -9          2.96         35.27        71.82 o                         
  23  11  -9        234.11         25.51        76.57 o                         
  25  11  -9        873.15        938.35       114.94 o                         
 -20  12  -9        102.22        777.58       289.05 o                         
 -18  12  -9        139.95         36.73       152.60 o                         
 -16  12  -9         61.43        305.60       143.44 o                         
 -14  12  -9        245.19        235.66       137.14 o                         
 -12  12  -9        158.97        386.32       145.67 o                         
 -10  12  -9         69.81        351.26       131.69 o                         
  -8  12  -9        141.71        293.50       190.96 o                         
  -6  12  -9         21.10        -21.53       152.80 o                         
  -4  12  -9        770.05        874.81       220.20 o                         
  -2  12  -9        763.37        850.84       214.06 o                         
   0  12  -9       1107.20        941.92       217.11 o                         
   2  12  -9       2042.59       2031.41       187.49 o                         
   4  12  -9        267.34        287.33        97.37 o                         
   6  12  -9         10.70         44.37        79.75 o                         
   8  12  -9        662.21        798.52       210.18 o                         
  10  12  -9        542.07        394.65        71.60 o                         
  12  12  -9        844.57        482.22        80.28 o                         
  14  12  -9        194.45        203.79        81.86 o                         
  16  12  -9        133.76        140.58        69.99 o                         
  18  12  -9       1422.37       1553.63       125.93 o                         
  20  12  -9         21.22         72.56        73.56 o                         
  22  12  -9       2633.82       2364.25       157.36 o                         
  24  12  -9       2545.27       2708.63       174.84 o                         
 -19  13  -9       1633.86        627.11       266.55 o                         
 -17  13  -9        174.06        151.97       151.93 o                         
 -15  13  -9        232.27        146.20       137.18 o                         
 -13  13  -9        528.19        525.86       154.92 o                         
 -11  13  -9       1474.27       1316.05       297.15 o                         
  -9  13  -9       1854.83       1592.41       198.89 o                         
  -7  13  -9        545.17        262.73       194.01 o                         
  -5  13  -9        499.17        450.61       189.24 o                         
  -3  13  -9        219.52        236.10       159.11 o                         
  -1  13  -9        320.92        248.56       155.89 o                         
   1  13  -9       1747.87       1395.41       242.26 o                         
   3  13  -9        898.33        785.97       127.38 o                         
   5  13  -9       1454.29       1591.88       160.80 o                         
   7  13  -9        119.00        142.36        74.45 o                         
   9  13  -9        406.89        395.31        88.37 o                         
  11  13  -9        996.33        829.74        96.56 o                         
  13  13  -9        249.10        293.86        84.93 o                         
  15  13  -9        231.68        246.22        85.86 o                         
  17  13  -9         88.90         99.05        76.76 o                         
  19  13  -9        187.51        206.86        77.65 o                         
  21  13  -9        218.89        248.09       118.48 o                         
  23  13  -9        176.73        158.24        83.69 o                         
 -18  14  -9        181.72        323.81       233.77 o                         
 -16  14  -9         80.21        -43.03       163.67 o                         
 -14  14  -9        378.21        445.45       173.19 o                         
 -12  14  -9       1374.89       1541.85       275.07 o                         
 -10  14  -9       1644.87       1994.41       251.71 o                         
  -8  14  -9       1736.33       1654.05       287.91 o                         
  -6  14  -9       1313.51       1452.87       279.24 o                         
  -4  14  -9       1412.25       1886.92       308.23 o                         
  -2  14  -9       1094.84       1538.96       266.47 o                         
   0  14  -9       2440.18       2541.19       324.34 o                         
   2  14  -9      11079.15      11445.05       671.75 o                         
   4  14  -9      11883.26      11326.17       476.55 o                         
   6  14  -9       8076.19       7722.51       354.12 o                         
   8  14  -9       3358.41       3422.57       248.66 o                         
  10  14  -9       1787.97       1720.36       174.95 o                         
  12  14  -9       6164.79       6053.75       266.47 o                         
  14  14  -9       5940.51       6046.97       252.18 o                         
  16  14  -9       4112.54       4031.57       218.48 o                         
  18  14  -9       6100.12       6075.46       269.01 o                         
  20  14  -9       2605.34       2542.40       163.41 o                         
  22  14  -9        982.62        986.22       121.94 o                         
 -17  15  -9        371.17        294.63       225.85 o                         
 -15  15  -9         47.76        147.17       143.85 o                         
 -13  15  -9       1526.76       1357.13       239.77 o                         
 -11  15  -9       2537.93       2407.46       357.86 o                         
  -9  15  -9        412.73        437.72       211.15 o                         
  -7  15  -9       2601.06       2454.41       340.96 o                         
  -5  15  -9        946.34        866.74       223.79 o                         
  -3  15  -9         57.14        106.68       175.33 o                         
  -1  15  -9        952.29        700.51       210.28 o                         
   1  15  -9        952.67        548.43       186.49 o                         
   3  15  -9       1068.56       1154.94       175.30 o                         
   5  15  -9        481.81        446.10       116.76 o                         
   7  15  -9        705.03        627.58       126.91 o                         
   9  15  -9        337.85        290.35       100.90 o                         
  11  15  -9         34.07         30.98       108.06 o                         
  13  15  -9        135.26         87.23       101.74 o                         
  15  15  -9          0.79        125.51        82.39 o                         
  17  15  -9         33.42         88.46        87.77 o                         
  19  15  -9        323.20        265.27        97.97 o                         
  21  15  -9        291.57         24.17        82.57 o                         
 -16  16  -9        136.58         20.21       199.29 o                         
 -14  16  -9        162.96        -65.92       192.12 o                         
 -12  16  -9         36.66        165.15       131.66 o                         
 -10  16  -9         84.51        196.01       127.21 o                         
  -8  16  -9        503.04        498.83       208.33 o                         
  -6  16  -9        210.53        139.05       167.32 o                         
  -4  16  -9       1011.42        814.03       225.57 o                         
  -2  16  -9         85.77        138.46       162.92 o                         
   0  16  -9        159.59        111.95       156.30 o                         
   2  16  -9        232.47         80.36       156.29 o                         
   4  16  -9       1114.30       1352.43       161.79 o                         
   6  16  -9        269.53        500.10       164.15 o                         
   8  16  -9        349.87        534.41       168.43 o                         
  10  16  -9         35.82        -95.90        95.90 o                         
  12  16  -9        323.21        223.78       194.79 o                         
  14  16  -9       2417.02       2389.92       248.07 o                         
  16  16  -9        847.21        876.71       120.81 o                         
  18  16  -9         19.78        -35.14        86.49 o                         
  20  16  -9        208.98        173.32        94.60 o                         
 -15  17  -9        601.34        -22.81       207.54 o                         
 -13  17  -9       1001.33        618.14       241.15 o                         
 -11  17  -9        591.75        381.84       148.56 o                         
  -9  17  -9       2458.59       1771.03       302.11 o                         
  -7  17  -9       2604.42       2117.50       319.60 o                         
  -5  17  -9        335.20        346.20       188.62 o                         
  -3  17  -9        945.27        761.34       214.54 o                         
  -1  17  -9        180.04        -45.54       137.12 o                         
   1  17  -9        112.43        -18.70       154.51 o                         
   3  17  -9        208.77         63.00       189.61 o                         
   5  17  -9       1040.66        922.91       199.88 o                         
   7  17  -9        363.24        309.16       159.30 o                         
   9  17  -9         76.81        -18.27        91.67 o                         
  11  17  -9         99.89         41.40       106.18 o                         
  13  17  -9        138.23         57.91       108.33 o                         
  15  17  -9        248.67        158.89       120.69 o                         
  17  17  -9         18.33         24.53        88.43 o                         
  19  17  -9        194.83        366.01       107.84 o                         
 -12  18  -9       2051.38       1867.38       331.81 o                         
 -10  18  -9       1649.36       1420.26       296.06 o                         
  -8  18  -9       1535.11       2071.20       331.05 o                         
  -6  18  -9       4539.83       4099.48       394.86 o                         
  -4  18  -9       1867.50       1469.31       268.32 o                         
  -2  18  -9       1555.07       1713.02       284.12 o                         
   0  18  -9       1474.55       1788.53       289.23 o                         
   6  18  -9       3276.98       3295.74       346.79 o                         
   8  18  -9       2219.62       1867.45       263.84 o                         
  10  18  -9        881.47       1125.37       157.40 o                         
  12  18  -9        652.37        404.03       123.71 o                         
  14  18  -9        630.09        494.48       137.08 o                         
  16  18  -9       6361.17       5998.57       384.61 o                         
 -11  19  -9        827.62        763.34       252.06 o                         
  -9  19  -9       1369.22       1056.34       276.07 o                         
  -7  19  -9       1297.45       1247.63       280.37 o                         
  -5  19  -9       1878.95       1506.39       285.00 o                         
  -3  19  -9        904.12        980.10       231.99 o                         
   7  19  -9        226.15        284.35       162.01 o                         
   9  19  -9        239.86        268.76       163.01 o                         
  11  19  -9         74.63         81.18       107.02 o                         
  13  19  -9         82.16        104.61       112.08 o                         
  15  19  -9        155.73        164.87       119.06 o                         
  -8  20  -9         32.54         37.71       194.16 o                         
  -6  20  -9        275.86        344.03       207.81 o                         
  -4  20  -9          9.82        -78.36       202.41 o                         
   6  20  -9        175.27        393.50       245.82 o                         
   8  20  -9        293.51          0.12       141.92 o                         
  10  20  -9        380.14        393.92       180.22 o                         
  12  20  -9          2.26        -29.98       107.98 o                         
   7  21  -9        175.75        418.61       192.88 o                         
 -28   0  -8         64.79        -62.55       225.74 o                         
 -26   0  -8        494.70        345.41       240.52 o                         
 -24   0  -8        164.96        509.55       244.05 o                         
 -22   0  -8        249.62        301.26       219.23 o                         
 -20   0  -8         69.97         25.90       206.61 o                         
 -18   0  -8       5343.06       4573.79       412.04 o                         
 -16   0  -8       4338.86       4109.29       370.04 o                         
 -14   0  -8       6254.54       6260.70       470.37 o                         
 -12   0  -8       4995.07       4472.85       374.09 o                         
 -10   0  -8       8295.83       7329.42       502.86 o                         
  -8   0  -8       6971.59       6777.62       466.80 o                         
  -6   0  -8       3815.00       3934.63       329.65 o                         
  -2   0  -8      34148.19      32054.65      1584.73 o                         
   0   0  -8       8309.62       8629.78       486.49 o                         
   2   0  -8       3382.92       3271.77       419.78 o                         
   4   0  -8       4235.72       3980.05       262.85 o                         
   6   0  -8      12484.34      13472.89       501.62 o                         
   8   0  -8      10546.21      10272.65       412.47 o                         
  10   0  -8      15300.94      14271.74       538.03 o                         
  12   0  -8      37211.18      38742.57      1315.04 o                         
  14   0  -8      19582.86      19500.63       726.15 o                         
  16   0  -8       6368.57       6640.65       435.18 o                         
  18   0  -8      22578.38      23530.32       859.72 o                         
  20   0  -8      16738.19      16835.90       650.98 o                         
  22   0  -8      10425.47      10050.71       435.95 o                         
  24   0  -8       5073.03       6363.55       325.31 o                         
  26   0  -8       4588.09       4876.00       290.10 o                         
  28   0  -8       2603.78       2871.36       250.26 o                         
  30   0  -8       5989.69       6566.65       358.41 o                         
  32   0  -8       2676.01       3055.34       313.85 o                         
 -29   1  -8        723.15        462.31       196.22 o                         
 -27   1  -8       3924.14       3700.94       330.13 o                         
 -25   1  -8       1979.42       2083.06       243.43 o                         
 -23   1  -8        336.39        173.52       153.21 o                         
 -21   1  -8       1202.43       1092.32       192.11 o                         
 -19   1  -8       1549.84       1694.24       264.84 o                         
 -17   1  -8       6682.11       6787.43       357.83 o                         
 -15   1  -8       7747.83       8442.27       400.87 o                         
 -13   1  -8       7178.10       7233.55       366.30 o                         
 -11   1  -8       2734.71       2796.13       206.05 o                         
  -9   1  -8       2177.36       2390.83       318.62 o                         
  -7   1  -8       4917.15       4809.56       261.94 o                         
  -5   1  -8       2588.56       2644.20       486.63 o                         
  -1   1  -8       5052.86       5378.71       234.46 o                         
   1   1  -8        120.62        138.13        58.10 o                         
   3   1  -8        357.06        343.79        47.00 o                         
   5   1  -8        122.05        116.40        43.74 o                         
   7   1  -8       1152.56       1353.50        85.94 o                         
   9   1  -8        917.23        910.78        74.21 o                         
  11   1  -8         51.36         24.24        44.93 o                         
  13   1  -8         48.48         50.24        50.49 o                         
  15   1  -8         29.09         14.65        50.40 o                         
  17   1  -8         19.53         83.51        55.44 o                         
  19   1  -8       1069.84       1280.45       104.02 o                         
  21   1  -8        117.40         52.18        65.14 o                         
  23   1  -8        143.76         69.45        71.59 o                         
  25   1  -8        726.45        838.33       160.23 o                         
  27   1  -8        149.63        197.85        84.92 o                         
  29   1  -8       2157.53       2096.96       150.42 o                         
  31   1  -8       1640.17       1513.50       137.46 o                         
 -28   2  -8        256.65        512.88       193.37 o                         
 -26   2  -8        105.96       1285.93       213.13 o                         
 -24   2  -8          2.45        488.18       164.43 o                         
 -22   2  -8        180.30         -7.94       142.85 o                         
 -20   2  -8        301.95        462.83       149.31 o                         
 -18   2  -8        363.64        994.86       172.03 o                         
 -16   2  -8        633.32       1455.35       310.01 o                         
 -14   2  -8         65.95        754.00       307.25 o                         
 -12   2  -8        922.95       1038.22       144.06 o                         
 -10   2  -8        160.65         94.13        94.71 o                         
  -8   2  -8        370.43        742.22       122.55 o                         
  -6   2  -8        827.66       1140.36       224.25 o                         
  -4   2  -8        493.91        642.41       167.24 o                         
  -2   2  -8        126.93        356.35        98.15 o                         
   0   2  -8       5070.28       4413.50       254.76 o                         
   2   2  -8        851.94        877.47        66.45 o                         
   4   2  -8        154.50        218.34        46.97 o                         
   6   2  -8        220.47        180.55        45.73 o                         
   8   2  -8         84.05         81.80        44.90 o                         
  10   2  -8         22.43         53.09        44.95 o                         
  12   2  -8       1357.76       1448.85        99.53 o                         
  14   2  -8        118.64        112.39        52.27 o                         
  16   2  -8       1198.40       1393.90       106.57 o                         
  18   2  -8        950.62       1386.54       112.20 o                         
  20   2  -8       1385.73       1739.06       123.35 o                         
  22   2  -8        342.64        380.11        77.45 o                         
  24   2  -8       1216.21       1034.03       107.14 o                         
  26   2  -8         52.25        -23.46        70.11 o                         
  28   2  -8       2005.37       1949.90       156.60 o                         
  30   2  -8        515.56        267.58        98.44 o                         
  32   2  -8        131.41        -31.66       118.99 o                         
 -27   3  -8       3540.26       4374.30       351.79 o                         
 -25   3  -8       3082.50       2762.66       275.64 o                         
 -23   3  -8       1033.58        786.26       184.24 o                         
 -21   3  -8        488.57        567.24       169.06 o                         
 -19   3  -8       3745.71       3902.30       275.12 o                         
 -17   3  -8       3060.25       3145.90       254.64 o                         
 -15   3  -8       3627.10       3469.95       239.87 o                         
 -13   3  -8       1608.83       1721.33       186.89 o                         
 -11   3  -8       1930.43       2440.07       210.15 o                         
  -9   3  -8       1780.05       1857.90       179.57 o                         
  -7   3  -8       3437.87       3352.52       216.84 o                         
  -5   3  -8       5341.62       5615.50       402.02 o                         
  -3   3  -8       2084.64       1915.40       162.94 o                         
  -1   3  -8       5687.98       5619.45       241.84 o                         
   1   3  -8        603.73        608.74        63.56 o                         
   3   3  -8        122.02        164.49        42.30 o                         
   5   3  -8       1031.00        811.35        66.76 o                         
   7   3  -8       1707.43       1689.05        94.31 o                         
   9   3  -8        514.63        539.32        86.00 o                         
  11   3  -8         44.93         53.24        47.20 o                         
  13   3  -8         32.18          5.99        46.06 o                         
  15   3  -8         75.51        148.52        62.76 o                         
  17   3  -8        258.50        126.56        58.97 o                         
  19   3  -8        644.36        608.61        78.84 o                         
  21   3  -8        306.24        263.28        70.11 o                         
  23   3  -8        332.00        354.13        79.06 o                         
  25   3  -8         62.62        167.46        80.76 o                         
  27   3  -8       1571.92       1461.07       126.93 o                         
  29   3  -8        371.82        481.41       110.89 o                         
  31   3  -8       1405.24       1535.73       140.37 o                         
 -28   4  -8        454.68        410.51       249.89 o                         
 -26   4  -8        637.16        938.10       368.37 o                         
 -24   4  -8        137.67         13.57       151.70 o                         
 -22   4  -8        410.41        591.05       171.27 o                         
 -20   4  -8        110.88        227.33       139.74 o                         
 -18   4  -8       1864.64       1659.87       209.11 o                         
 -16   4  -8       1405.71       1857.10       213.58 o                         
 -14   4  -8       2624.09       2229.91       210.99 o                         
 -12   4  -8        186.06        376.99       122.99 o                         
 -10   4  -8       3100.09       3372.19       223.40 o                         
  -8   4  -8       7734.34       7277.66       353.41 o                         
  -6   4  -8       4589.31       4846.16       377.17 o                         
  -4   4  -8      18532.74      18430.85      1004.04 o                         
  -2   4  -8      12308.57      12401.69       481.01 o                         
   0   4  -8      13908.46      13971.43       518.82 o                         
   2   4  -8       4193.93       4400.56       168.25 o                         
   4   4  -8      11632.31      11732.60       321.70 o                         
   6   4  -8      36560.38      36786.09       897.13 o                         
   8   4  -8      12680.85      11799.62       325.84 o                         
  10   4  -8       8000.85       7955.20       240.54 o                         
  12   4  -8      31801.91      32747.07       810.20 o                         
  14   4  -8      17453.00      17801.28       474.93 o                         
  16   4  -8       5782.72       5637.84       224.42 o                         
  18   4  -8      14914.28      15783.62       452.48 o                         
  20   4  -8       5747.61       6118.60       215.42 o                         
  22   4  -8        462.38        211.49        71.86 o                         
  24   4  -8       3310.89       4029.16       175.53 o                         
  26   4  -8       4842.26       4633.66       195.95 o                         
  28   4  -8       2111.29       2459.60       160.88 o                         
  30   4  -8       7940.99       8276.41       286.93 o                         
 -27   5  -8       3202.81       3611.79       425.45 o                         
 -25   5  -8       1275.50       1148.70       208.02 o                         
 -23   5  -8       1828.72       2337.43       261.85 o                         
 -21   5  -8       1352.94       1807.80       226.87 o                         
 -19   5  -8       1748.04       1715.14       208.65 o                         
 -17   5  -8       3881.87       4409.29       284.81 o                         
 -15   5  -8       2012.80       2185.37       290.29 o                         
 -13   5  -8        875.98       1185.65       157.15 o                         
 -11   5  -8        840.44        846.56       142.36 o                         
  -9   5  -8       4294.44       4141.73       251.32 o                         
  -7   5  -8       2542.57       2487.00       305.03 o                         
  -5   5  -8       2803.98       3371.88       300.03 o                         
  -3   5  -8       5251.54       4770.03       407.95 o                         
  -1   5  -8        696.38        703.41       100.42 o                         
   1   5  -8       2894.93       2614.91       122.53 o                         
   3   5  -8       2482.58       2410.10       349.06 o                         
   5   5  -8        643.68        621.77        60.84 o                         
   7   5  -8        346.13        272.18        50.63 o                         
   9   5  -8        700.57        932.72        80.39 o                         
  11   5  -8        419.02        324.66        59.37 o                         
  13   5  -8        644.07        589.18        70.67 o                         
  15   5  -8        628.68        533.01        71.85 o                         
  17   5  -8        211.63        245.19        63.67 o                         
  19   5  -8        531.63        716.60        83.97 o                         
  21   5  -8         20.78        -10.55        61.25 o                         
  23   5  -8         93.08        -12.61        62.57 o                         
  25   5  -8        909.82        858.60        98.32 o                         
  27   5  -8        967.95        860.65       107.05 o                         
  29   5  -8       1252.07       1409.02       129.50 o                         
  31   5  -8       1239.07       1347.35       132.42 o                         
 -28   6  -8        478.96        923.97       209.00 o                         
 -26   6  -8         77.28        162.32       236.55 o                         
 -24   6  -8        628.36       1157.24       203.63 o                         
 -22   6  -8        232.09        604.71       168.62 o                         
 -20   6  -8        158.17        287.65       144.60 o                         
 -18   6  -8        382.67        807.51       162.89 o                         
 -16   6  -8        186.05       1036.68       162.09 o                         
 -14   6  -8         38.35        427.69       127.59 o                         
 -12   6  -8        439.62        350.13       140.48 o                         
 -10   6  -8          5.07        304.23       110.25 o                         
  -8   6  -8         11.78        369.53       108.50 o                         
  -6   6  -8         94.54        155.82       135.07 o                         
  -4   6  -8       2075.55       2597.98       294.21 o                         
  -2   6  -8       8069.61       7486.12       506.86 o                         
   0   6  -8       2569.67       2689.80       134.53 o                         
   2   6  -8       3955.72       3801.15       138.29 o                         
   4   6  -8       3972.23       4330.46       233.54 o                         
   6   6  -8       4844.50       4926.01       163.29 o                         
   8   6  -8       1807.14       2601.07       127.58 o                         
  10   6  -8        786.05        794.69        75.09 o                         
  12   6  -8         95.09         18.27        48.71 o                         
  14   6  -8       3003.14       3075.28       138.18 o                         
  16   6  -8        387.86        670.41        79.79 o                         
  18   6  -8       1409.58       1314.45       107.12 o                         
  20   6  -8        188.75        127.52        66.57 o                         
  22   6  -8         72.62         77.45        66.47 o                         
  24   6  -8         20.37        119.52        73.67 o                         
  26   6  -8         98.41        138.54        81.01 o                         
  28   6  -8         92.49        195.88        83.02 o                         
  30   6  -8       1577.82       1528.37       137.32 o                         
 -27   7  -8       2156.93       1783.87       243.90 o                         
 -25   7  -8         63.21        149.85       158.04 o                         
 -23   7  -8       2564.35       2373.95       263.45 o                         
 -21   7  -8       1078.10        863.70       210.00 o                         
 -19   7  -8       2477.35       2950.42       343.88 o                         
 -17   7  -8       3807.84       3626.59       258.72 o                         
 -15   7  -8       3714.15       3379.60       513.78 o                         
 -13   7  -8       2160.82       2735.65       378.76 o                         
 -11   7  -8       1731.48       1406.18       172.87 o                         
  -9   7  -8       4343.44       4899.04       274.17 o                         
  -7   7  -8       6120.09       7820.89       495.08 o                         
  -5   7  -8       3946.43       4291.40       348.56 o                         
  -3   7  -8        658.08        664.66       106.45 o                         
  -1   7  -8       4071.69       4224.19       220.29 o                         
   1   7  -8         21.51          0.53        39.02 o                         
   3   7  -8       1241.92       1309.15        86.73 o                         
   5   7  -8       1172.39       1269.29        82.33 o                         
   7   7  -8        474.88        343.70        53.64 o                         
   9   7  -8        252.24        330.30        58.00 o                         
  11   7  -8       1050.68       1188.53        86.15 o                         
  13   7  -8         89.50        122.76        72.77 o                         
  15   7  -8        116.88         45.65        52.93 o                         
  17   7  -8          2.28        -49.37        54.27 o                         
  19   7  -8        931.22        933.85        93.37 o                         
  21   7  -8          3.68        125.94        66.27 o                         
  23   7  -8        167.25        106.62        71.06 o                         
  25   7  -8       1041.08        982.34       109.90 o                         
  27   7  -8       1064.31       1052.49       117.65 o                         
  29   7  -8         74.43        162.38        87.01 o                         
 -26   8  -8         79.93        240.88       270.47 o                         
 -24   8  -8         77.33         48.23       155.57 o                         
 -22   8  -8       1256.83        878.35       224.33 o                         
 -20   8  -8        243.44        404.28       155.16 o                         
 -18   8  -8        725.41        834.40       338.75 o                         
 -16   8  -8       3954.63       3989.74       266.71 o                         
 -14   8  -8       2295.53       2379.86       228.38 o                         
 -12   8  -8       2629.55       2991.19       247.94 o                         
 -10   8  -8       5455.36       4906.13       276.99 o                         
  -8   8  -8      11657.39      11779.11       723.38 o                         
  -6   8  -8       7735.75       6882.72       484.37 o                         
  -4   8  -8      10616.87      10932.54       658.10 o                         
  -2   8  -8       2283.47       2324.70       214.11 o                         
   0   8  -8       1963.58       2259.65       162.21 o                         
   2   8  -8      10324.12      11142.83       310.81 o                         
   4   8  -8       5886.23       5704.77       188.34 o                         
   6   8  -8       9080.93       9526.50       271.41 o                         
   8   8  -8      10106.09       9590.28       300.62 o                         
  10   8  -8       5146.95       4982.47       171.42 o                         
  12   8  -8       7557.21       8010.05       241.89 o                         
  14   8  -8      15024.86      14580.48       397.10 o                         
  16   8  -8      16004.81      15999.50       436.16 o                         
  18   8  -8      17476.97      17377.08       469.15 o                         
  20   8  -8      11967.06      12147.87       356.42 o                         
  22   8  -8       2932.76       3436.35       180.06 o                         
  24   8  -8       3793.30       3743.50       186.37 o                         
  26   8  -8       6037.25       6001.43       231.25 o                         
  28   8  -8       4340.17       4587.58       203.09 o                         
  30   8  -8       3537.84       3549.72       200.05 o                         
 -25   9  -8        981.24        586.98       184.99 o                         
 -23   9  -8       1820.93       2050.01       241.43 o                         
 -21   9  -8       2807.58       2936.06       267.76 o                         
 -19   9  -8       1320.26       1214.91       336.80 o                         
 -17   9  -8       3002.11       3094.39       264.59 o                         
 -15   9  -8       4490.32       4946.30       285.07 o                         
 -13   9  -8       2324.03       2195.56       212.89 o                         
 -11   9  -8       3785.96       3825.89       246.57 o                         
  -9   9  -8       4336.38       4431.81       260.23 o                         
  -7   9  -8       5004.49       4915.09       396.15 o                         
  -5   9  -8       2427.07       2479.90       301.22 o                         
  -3   9  -8       1470.99       1335.66       220.79 o                         
  -1   9  -8        601.83        579.55       101.21 o                         
   1   9  -8        945.94        946.24        93.31 o                         
   3   9  -8        261.27        200.58        50.99 o                         
   5   9  -8        151.24        202.12        53.01 o                         
   7   9  -8       1047.51        892.95        75.33 o                         
   9   9  -8        599.75        697.35        92.57 o                         
  11   9  -8         31.16         35.58        49.47 o                         
  13   9  -8        239.14        165.24        55.01 o                         
  15   9  -8         91.99         15.45        52.29 o                         
  17   9  -8        221.62        110.09        62.10 o                         
  19   9  -8        555.04        499.59        79.26 o                         
  21   9  -8         65.30         -4.22        65.99 o                         
  23   9  -8         75.62         60.73        72.06 o                         
  25   9  -8        834.90        652.10        98.17 o                         
  27   9  -8        653.99        707.93       105.66 o                         
  29   9  -8       1085.48       1135.24       123.23 o                         
 -26  10  -8        107.35        193.09       245.72 o                         
 -24  10  -8        256.85        343.07       251.81 o                         
 -22  10  -8        588.51        869.02       183.25 o                         
 -20  10  -8        659.62        913.82       451.15 o                         
 -18  10  -8        687.05        779.36       168.90 o                         
 -16  10  -8        100.76        512.97       135.78 o                         
 -14  10  -8        803.83       1159.07       169.04 o                         
 -12  10  -8        707.88        788.90       146.70 o                         
 -10  10  -8        977.61       1320.14       256.06 o                         
  -8  10  -8       1966.53       2849.97       332.74 o                         
  -6  10  -8       1888.48       2665.83       320.44 o                         
  -4  10  -8        160.79        258.80       147.08 o                         
  -2  10  -8       1645.35       1788.47       192.29 o                         
   0  10  -8        287.68        519.49       129.69 o                         
   2  10  -8       1474.69       1393.42       112.91 o                         
   4  10  -8       1955.47       1772.40       168.23 o                         
   6  10  -8       4277.04       3991.80       152.10 o                         
   8  10  -8       2082.41       2254.06       107.01 o                         
  10  10  -8       1951.04       1985.54       116.17 o                         
  12  10  -8       1238.66       1107.75        92.00 o                         
  14  10  -8        314.62        468.41        74.16 o                         
  16  10  -8       2770.92       2849.66       145.69 o                         
  18  10  -8        641.95        701.23        87.84 o                         
  20  10  -8         34.51         52.32        64.70 o                         
  22  10  -8         97.78         77.97        70.72 o                         
  24  10  -8        464.63        708.74       100.64 o                         
  26  10  -8        151.21        119.02        82.79 o                         
  28  10  -8        200.83        385.82        99.52 o                         
 -25  11  -8       3069.38       2475.08       402.20 o                         
 -23  11  -8       2865.43       2325.40       383.55 o                         
 -21  11  -8        603.75        562.12       166.25 o                         
 -19  11  -8       1262.62        917.88       346.87 o                         
 -17  11  -8        549.82        700.43       156.82 o                         
 -15  11  -8       4378.43       4778.22       291.08 o                         
 -13  11  -8       3448.79       3250.17       246.35 o                         
 -11  11  -8        318.83        474.24       128.91 o                         
  -9  11  -8       1585.32       1310.27       247.91 o                         
  -7  11  -8       3716.12       4092.48       354.27 o                         
  -5  11  -8       1279.75       1173.46       227.91 o                         
  -3  11  -8       1874.14       1601.48       241.29 o                         
  -1  11  -8       1711.45       1809.78       156.58 o                         
   1  11  -8        432.96        338.98        91.52 o                         
   3  11  -8        767.10        715.55        83.63 o                         
   5  11  -8         54.60          4.37        47.35 o                         
   7  11  -8       1594.32       1459.41        97.71 o                         
   9  11  -8        263.04        171.75        50.91 o                         
  11  11  -8         10.87         36.74        45.88 o                         
  13  11  -8        238.07        319.55        64.41 o                         
  15  11  -8        108.44        142.33        59.61 o                         
  17  11  -8        622.84        875.46        90.21 o                         
  19  11  -8        375.56        321.37        73.87 o                         
  21  11  -8         58.23         94.92        71.13 o                         
  23  11  -8       1791.33       1880.95       135.17 o                         
  25  11  -8        443.10        372.74        88.93 o                         
  27  11  -8        511.72        404.34        94.21 o                         
 -24  12  -8        423.72        287.06       240.23 o                         
 -22  12  -8        317.11        478.48       251.19 o                         
 -20  12  -8        398.94        432.73       155.61 o                         
 -18  12  -8        510.93         81.91       133.73 o                         
 -16  12  -8       1226.28       1339.20       330.00 o                         
 -14  12  -8       1494.19       1775.34       211.50 o                         
 -12  12  -8       2187.76       2575.23       228.78 o                         
 -10  12  -8        665.04        901.31       154.19 o                         
  -8  12  -8       2832.47       2810.22       353.56 o                         
  -6  12  -8       3429.45       3723.88       339.22 o                         
  -4  12  -8       5471.22       5505.50       418.88 o                         
  -2  12  -8       7422.75       6909.86       332.36 o                         
   0  12  -8       2613.26       3374.22       194.93 o                         
   2  12  -8      12575.75      11942.80       386.30 o                         
   4  12  -8       8828.66       8909.12       309.27 o                         
   6  12  -8       5522.49       5064.86       178.39 o                         
   8  12  -8      22417.15      22388.52       575.83 o                         
  10  12  -8      17844.92      17688.10       418.47 o                         
  12  12  -8       1689.61       1327.39        90.63 o                         
  14  12  -8       1947.81       2477.51       126.19 o                         
  16  12  -8       9220.98       9264.44       279.88 o                         
  18  12  -8       6121.76       5649.24       217.76 o                         
  20  12  -8       6473.72       6474.62       231.43 o                         
  22  12  -8       7808.00       6843.98       244.53 o                         
  24  12  -8        487.06        574.30        95.66 o                         
  26  12  -8        965.99       1142.89       128.00 o                         
  28  12  -8       4149.54       3904.09       222.71 o                         
 -23  13  -8       2207.84       1762.39       357.50 o                         
 -21  13  -8       2146.14       1920.33       359.79 o                         
 -19  13  -8        251.07        406.75       165.95 o                         
 -17  13  -8        345.50        233.78       148.74 o                         
 -15  13  -8       4546.25       4466.48       283.98 o                         
 -13  13  -8        875.24        865.82       205.44 o                         
 -11  13  -8        812.31       1031.92       329.17 o                         
  -9  13  -8        669.08        750.17       213.11 o                         
  -7  13  -8       1594.48       1522.15       261.03 o                         
  -5  13  -8       2184.00       2292.29       300.20 o                         
  -3  13  -8       1631.70       1502.38       236.49 o                         
  -1  13  -8       1813.11       1543.11       151.27 o                         
   1  13  -8        818.01        960.61       123.93 o                         
   3  13  -8        861.63        649.51        90.12 o                         
   5  13  -8        868.18       1054.54       102.08 o                         
   7  13  -8        741.67        651.38        75.44 o                         
   9  13  -8        931.99        755.48       105.73 o                         
  11  13  -8         85.47         47.22        47.39 o                         
  13  13  -8        144.45        148.44        61.45 o                         
  15  13  -8         11.76         32.22        60.29 o                         
  17  13  -8        524.34        387.52        76.92 o                         
  19  13  -8         52.01          5.08        94.75 o                         
  21  13  -8        554.55        497.16        88.93 o                         
  23  13  -8        186.61        188.11        80.61 o                         
  25  13  -8        434.48        381.41        94.10 o                         
  27  13  -8        851.44        633.41       107.57 o                         
 -22  14  -8        199.13        366.79       248.75 o                         
 -20  14  -8        226.68        187.57       210.41 o                         
 -18  14  -8         78.01       -162.76       180.94 o                         
 -16  14  -8        178.99        111.94       152.68 o                         
 -14  14  -8         14.66        653.36       146.41 o                         
 -12  14  -8         17.53        203.71       111.76 o                         
 -10  14  -8        116.24        126.95       114.47 o                         
  -8  14  -8        447.55       1093.26       235.08 o                         
  -6  14  -8         88.31        202.93       164.09 o                         
  -4  14  -8       1172.10       1450.49       249.18 o                         
  -2  14  -8       3602.47       3526.85       322.23 o                         
   0  14  -8        492.58        552.91       110.98 o                         
   2  14  -8        718.15        808.53       119.93 o                         
   4  14  -8        266.40        229.25        72.84 o                         
   6  14  -8       1178.95       1085.85       108.40 o                         
   8  14  -8        438.80        231.30        59.43 o                         
  10  14  -8        154.94          3.09        54.50 o                         
  12  14  -8        587.28        636.02        87.31 o                         
  14  14  -8         78.54         56.80        60.25 o                         
  16  14  -8         50.14         53.84        64.66 o                         
  18  14  -8        974.58       1144.68       111.18 o                         
  20  14  -8        800.40        781.54       101.76 o                         
  22  14  -8        256.82        110.88        78.80 o                         
  24  14  -8        934.13        766.38       111.48 o                         
  26  14  -8        187.64        102.21        85.87 o                         
 -21  15  -8        716.62        465.56       247.26 o                         
 -19  15  -8        654.57        595.01       244.34 o                         
 -17  15  -8       1342.68        613.38       245.11 o                         
 -15  15  -8        432.59        164.82       134.57 o                         
 -13  15  -8       1511.90       1571.13       190.91 o                         
 -11  15  -8       2542.76       2689.15       236.81 o                         
  -9  15  -8        240.76        423.13       181.91 o                         
  -7  15  -8       1785.42       1506.81       263.82 o                         
  -5  15  -8       1364.16       1022.96       211.36 o                         
  -3  15  -8       1368.25        962.08       213.10 o                         
  -1  15  -8       1459.51       1253.36       161.27 o                         
   1  15  -8        369.02        336.41       104.81 o                         
   3  15  -8        908.22        865.68       127.98 o                         
   5  15  -8         44.34         49.65        69.23 o                         
   7  15  -8       1679.32       1548.86       125.00 o                         
   9  15  -8        609.67        440.08        83.58 o                         
  11  15  -8        523.36        390.29        82.83 o                         
  13  15  -8        667.56        659.24        96.53 o                         
  15  15  -8        151.51         77.01        63.58 o                         
  17  15  -8        237.10        167.97        81.86 o                         
  19  15  -8        180.70        185.63        74.73 o                         
  21  15  -8        203.70        133.61        81.54 o                         
  23  15  -8       1043.87        867.36       109.11 o                         
  25  15  -8        169.85         64.73        93.20 o                         
 -20  16  -8        202.14        129.44       220.66 o                         
 -18  16  -8        434.39        491.48       235.75 o                         
 -16  16  -8        934.53        897.17       261.88 o                         
 -14  16  -8       1519.00       2119.57       334.97 o                         
 -12  16  -8       1522.65       1202.59       177.97 o                         
 -10  16  -8       2332.12       2194.28       224.90 o                         
  -8  16  -8       1797.40       1952.34       305.25 o                         
  -6  16  -8       5364.48       4873.29       404.33 o                         
  -4  16  -8       2261.17       3062.69       359.60 o                         
  -2  16  -8       1352.72       1340.70       234.66 o                         
   0  16  -8       3568.84       3155.22       208.64 o                         
   2  16  -8       3635.37       3812.01       223.74 o                         
   4  16  -8       6753.79       6426.59       250.61 o                         
   6  16  -8       5356.15       4943.85       217.19 o                         
   8  16  -8       8412.64       7625.76       356.18 o                         
  10  16  -8       4907.05       4779.02       210.53 o                         
  12  16  -8        435.46        321.43        85.96 o                         
  14  16  -8       2979.19       3243.52       184.24 o                         
  16  16  -8       6424.88       6141.23       218.89 o                         
  18  16  -8       5059.25       4324.67       185.86 o                         
  20  16  -8       7590.80       7248.60       254.06 o                         
  22  16  -8       6239.00       5906.30       267.73 o                         
  24  16  -8       2193.81       2055.49       185.01 o                         
 -19  17  -8       1293.57        823.25       281.12 o                         
 -17  17  -8        997.29        665.79       252.80 o                         
 -15  17  -8       2009.97       1634.34       313.65 o                         
 -13  17  -8       1827.10       1774.54       309.39 o                         
 -11  17  -8       1483.76       1677.70       472.41 o                         
  -9  17  -8       2257.22       2083.65       308.30 o                         
  -7  17  -8       1008.21       1122.30       225.13 o                         
  -5  17  -8       1043.86       1195.94       231.42 o                         
  -3  17  -8        724.32        664.23       193.41 o                         
  -1  17  -8        384.55        317.87       163.45 o                         
   1  17  -8        727.17        838.54       126.61 o                         
   3  17  -8        447.02        457.66       107.74 o                         
   5  17  -8        361.97        364.67       102.44 o                         
   7  17  -8         33.56         37.71        85.32 o                         
   9  17  -8         64.12        134.43        95.38 o                         
  11  17  -8        220.90        247.22        84.61 o                         
  13  17  -8          9.13         -2.91        74.98 o                         
  15  17  -8        171.44         87.12        81.94 o                         
  17  17  -8        194.38         63.54        80.27 o                         
  19  17  -8        126.03         54.82        77.36 o                         
  21  17  -8        242.32        256.35        88.72 o                         
  23  17  -8        339.80        136.77        89.87 o                         
 -18  18  -8        372.25        247.28       218.12 o                         
 -16  18  -8          1.54        267.15       216.44 o                         
 -14  18  -8        231.91        251.52       200.91 o                         
 -12  18  -8         29.02        214.22       191.40 o                         
 -10  18  -8        164.29        213.04       184.81 o                         
  -8  18  -8        252.34        259.15       190.85 o                         
  -6  18  -8        962.04        704.43       212.31 o                         
  -4  18  -8        106.09        178.65       149.37 o                         
  -2  18  -8        462.57        574.25       180.89 o                         
   0  18  -8        331.15        402.13       169.01 o                         
   2  18  -8        411.11        538.42       130.73 o                         
   4  18  -8        283.10        454.86       157.60 o                         
   6  18  -8         60.98        -20.99        91.15 o                         
   8  18  -8       1267.21       1175.87       149.60 o                         
  10  18  -8        162.11         52.48        93.68 o                         
  12  18  -8        218.02        103.95       138.47 o                         
  14  18  -8         27.96         18.07        80.91 o                         
  16  18  -8         46.76        -46.34        78.13 o                         
  18  18  -8        564.19        439.00       125.65 o                         
  20  18  -8       1726.98       2013.33       150.08 o                         
 -17  19  -8        534.58        844.90       266.91 o                         
 -15  19  -8        446.73        201.23       205.78 o                         
 -13  19  -8         86.29        104.09       196.50 o                         
 -11  19  -8       1942.48       1416.04       290.21 o                         
  -9  19  -8       1063.63        651.33       228.15 o                         
  -7  19  -8        526.39        345.97       183.31 o                         
  -5  19  -8       1271.56        940.66       229.59 o                         
  -3  19  -8        224.86        194.29       160.91 o                         
  -1  19  -8        201.94        209.61       148.74 o                         
   3  19  -8       1658.73       1534.74       229.73 o                         
   5  19  -8        438.83        335.40       149.67 o                         
   7  19  -8          3.84         -8.29        92.69 o                         
   9  19  -8         74.09        -37.20        95.81 o                         
  11  19  -8         59.30        176.45       104.86 o                         
  13  19  -8         48.43         93.50       102.35 o                         
  15  19  -8        151.43         79.99        90.78 o                         
  17  19  -8          5.80         25.09        87.71 o                         
  19  19  -8        109.32         36.23        91.46 o                         
 -14  20  -8        522.31        157.71       210.15 o                         
 -12  20  -8        134.30        117.11       197.12 o                         
 -10  20  -8       2334.52       2229.24       354.65 o                         
  -8  20  -8       1805.23       1571.39       297.70 o                         
  -6  20  -8        476.70        539.11       207.55 o                         
  -4  20  -8       1698.03       2379.14       319.64 o                         
   2  20  -8       6222.67       5960.71       454.48 o                         
   4  20  -8       7651.44       7182.77       475.33 o                         
   6  20  -8       6269.36       5906.15       434.62 o                         
   8  20  -8       5230.62       4954.14       281.07 o                         
  10  20  -8        398.79        443.24       123.83 o                         
  12  20  -8        462.33        161.13       216.06 o                         
  14  20  -8       4179.45       4180.76       273.96 o                         
  16  20  -8       4309.47       4506.77       253.29 o                         
  18  20  -8       1471.98       1136.73       138.01 o                         
 -13  21  -8       1096.31       1241.42       286.31 o                         
 -11  21  -8        726.98        696.28       245.51 o                         
  -9  21  -8        270.97        336.35       209.12 o                         
  -7  21  -8       1400.85       1252.72       262.24 o                         
  -5  21  -8        255.99        258.59       213.69 o                         
   3  21  -8        386.42        232.00       159.48 o                         
   5  21  -8        668.29        759.39       192.28 o                         
   7  21  -8        379.07        389.25       168.30 o                         
   9  21  -8         91.94         77.32       108.06 o                         
  11  21  -8         40.51        -10.76       127.96 o                         
  13  21  -8         33.43         21.40       109.11 o                         
  15  21  -8         57.10         59.98       114.56 o                         
 -10  22  -8         84.18        429.96       218.96 o                         
  -8  22  -8         31.99          6.48       194.72 o                         
   4  22  -8        372.31        544.83       186.59 o                         
   6  22  -8         21.32        -42.75       137.40 o                         
   8  22  -8        600.17        557.66       147.27 o                         
  10  22  -8        608.46        441.72       127.79 o                         
  12  22  -8        318.49        461.11       135.16 o                         
   5  23  -8         50.58        -44.28       145.95 o                         
   7  23  -8        206.61        174.72       158.23 o                         
   9  23  -8        157.89         -6.53       122.78 o                         
 -31   1  -7       1362.37       1671.34       250.05 o                         
 -29   1  -7       3165.06       3273.68       297.74 o                         
 -27   1  -7        764.87        846.29       186.97 o                         
 -25   1  -7       1183.24       1275.48       253.70 o                         
 -23   1  -7       1195.93       1690.44       219.95 o                         
 -21   1  -7       1366.32       1403.39       191.42 o                         
 -19   1  -7       1648.74       1480.80       187.36 o                         
 -17   1  -7       5674.47       5386.20       300.56 o                         
 -15   1  -7       3529.64       3517.83       421.05 o                         
 -13   1  -7       2064.60       2200.91       189.52 o                         
 -11   1  -7       1017.28        860.82       140.02 o                         
  -9   1  -7        805.97        811.79       118.34 o                         
  -7   1  -7        432.34        498.10        98.94 o                         
  -5   1  -7       5975.43       6194.60       210.88 o                         
  -3   1  -7       4578.15       5044.03       178.18 o                         
  -1   1  -7        509.89        432.63        42.75 o                         
   1   1  -7        235.23        169.15        34.97 o                         
   3   1  -7       1202.08        994.60        62.45 o                         
   5   1  -7        997.19       1002.45        84.27 o                         
   7   1  -7        304.44        207.54        40.76 o                         
   9   1  -7        118.32        150.51        41.69 o                         
  11   1  -7         19.12         41.51        40.15 o                         
  13   1  -7        359.47        364.94        57.02 o                         
  15   1  -7        544.39        551.93        64.68 o                         
  17   1  -7        514.48        509.03        68.13 o                         
  19   1  -7        223.46        168.67        58.87 o                         
  21   1  -7        196.33        218.86        64.76 o                         
  23   1  -7        118.57        118.06        64.47 o                         
  25   1  -7        755.60        670.74        89.82 o                         
  27   1  -7       1894.31       1992.34       178.32 o                         
  29   1  -7        314.19        246.07        86.19 o                         
  31   1  -7        176.83        -64.07        84.25 o                         
  33   1  -7        925.71        960.35       122.58 o                         
 -30   2  -7        412.08        313.98       205.38 o                         
 -28   2  -7        144.90         98.19       158.72 o                         
 -26   2  -7         69.77         29.01       141.62 o                         
 -24   2  -7        324.87        291.95       148.96 o                         
 -22   2  -7        621.63        762.81       162.77 o                         
 -20   2  -7        363.87        363.86       132.66 o                         
 -18   2  -7       1582.59       2046.60       206.34 o                         
 -16   2  -7       3373.04       3156.75       221.87 o                         
 -14   2  -7        318.62        413.76       113.64 o                         
 -12   2  -7       5018.88       4957.13       258.59 o                         
 -10   2  -7        696.86       1000.11       130.07 o                         
  -8   2  -7        434.82        611.47       107.07 o                         
  -6   2  -7       5745.14       5675.19       249.98 o                         
  -4   2  -7      37076.90      36868.67      1046.83 o                         
  -2   2  -7      16788.98      16899.73       428.98 o                         
   0   2  -7       2104.15       2027.14        83.97 o                         
   2   2  -7      11419.98      12322.73       317.61 o                         
   4   2  -7      15711.28      17406.29       439.77 o                         
   6   2  -7        968.78       1216.55        77.52 o                         
   8   2  -7       4292.22       4227.27       142.28 o                         
  10   2  -7      23519.17      24762.26       614.69 o                         
  12   2  -7       3570.85       3658.81       135.25 o                         
  14   2  -7       3970.05       4110.15       149.11 o                         
  16   2  -7       7783.83       8527.56       251.98 o                         
  18   2  -7      13796.25      13484.78       371.70 o                         
  20   2  -7       7948.62       8887.93       272.47 o                         
  22   2  -7       7544.72       8514.14       266.07 o                         
  24   2  -7       2422.98       2674.82       155.25 o                         
  26   2  -7       4894.73       5318.25       204.53 o                         
  28   2  -7       5557.23       5637.02       215.71 o                         
  30   2  -7        237.37        376.07        91.85 o                         
  32   2  -7       1310.96       1253.94       126.69 o                         
  34   2  -7        399.52        695.39       120.01 o                         
 -31   3  -7       1188.74       1195.26       227.53 o                         
 -29   3  -7       3144.28       2891.43       288.93 o                         
 -27   3  -7       1027.98       1083.47       409.71 o                         
 -25   3  -7       3410.60       3618.99       273.88 o                         
 -23   3  -7       1448.30       1528.04       205.60 o                         
 -21   3  -7        726.20        793.08       159.25 o                         
 -19   3  -7       1827.24       1907.28       199.43 o                         
 -17   3  -7       3200.85       3176.60       225.25 o                         
 -15   3  -7       1016.90        978.46       146.86 o                         
 -13   3  -7        717.73        875.87       130.86 o                         
 -11   3  -7       3554.95       3448.13       215.34 o                         
  -9   3  -7        845.88        913.26       124.30 o                         
  -7   3  -7       1078.02       1089.48       131.26 o                         
  -5   3  -7       6111.48       7628.96       564.61 o                         
  -3   3  -7       3447.16       3935.30       131.22 o                         
  -1   3  -7       5013.79       5431.01       156.95 o                         
   1   3  -7       2950.54       3217.14       112.73 o                         
   3   3  -7         84.90        147.76        36.56 o                         
   5   3  -7       1843.53       2415.46        96.14 o                         
   7   3  -7        806.60        768.81        60.60 o                         
   9   3  -7        349.35        335.37        48.30 o                         
  11   3  -7        133.51        108.42        43.61 o                         
  13   3  -7        370.02        403.29        57.97 o                         
  15   3  -7          2.32          1.47        45.06 o                         
  17   3  -7        401.41        255.16        58.39 o                         
  19   3  -7        440.38        335.21        65.18 o                         
  21   3  -7       1371.64       1756.19       123.88 o                         
  23   3  -7        356.11        590.14        82.83 o                         
  25   3  -7        958.58        775.93        93.33 o                         
  27   3  -7       1266.74       1499.39       121.21 o                         
  29   3  -7       1010.45       1381.53       122.16 o                         
  31   3  -7       1372.98       1646.38       150.30 o                         
  33   3  -7        691.44        686.95       113.68 o                         
 -30   4  -7        248.21        561.42       418.13 o                         
 -28   4  -7        465.95       1174.68       205.32 o                         
 -26   4  -7         56.35        954.31       257.13 o                         
 -24   4  -7        262.66        703.34       306.54 o                         
 -22   4  -7        206.43        471.52       140.36 o                         
 -20   4  -7        350.08        500.71       194.45 o                         
 -18   4  -7        228.96        423.12       125.99 o                         
 -16   4  -7        637.54        926.11       146.39 o                         
 -14   4  -7        175.69         64.24       109.68 o                         
 -12   4  -7       2799.92       2512.58       203.76 o                         
 -10   4  -7        284.50        573.20       109.62 o                         
  -8   4  -7       1232.14       1052.76       137.29 o                         
  -6   4  -7       1291.74       1394.82       121.46 o                         
  -4   4  -7       6921.73       6784.34       228.88 o                         
  -2   4  -7       2481.87       2639.51       100.68 o                         
   0   4  -7       9898.79       9830.06       265.61 o                         
   2   4  -7       5792.13       5555.10       166.94 o                         
   4   4  -7       3574.18       3434.29       121.38 o                         
   6   4  -7       3416.22       3224.01       143.61 o                         
   8   4  -7       1455.91       1574.32        91.84 o                         
  10   4  -7         91.38         41.26        38.79 o                         
  12   4  -7        759.31        948.19        77.62 o                         
  14   4  -7       1351.57       1646.35       138.53 o                         
  16   4  -7       2552.56       2782.46       124.70 o                         
  18   4  -7        380.94        257.83        63.77 o                         
  20   4  -7       5402.78       4888.26       178.97 o                         
  22   4  -7        295.33        232.37        69.30 o                         
  24   4  -7        215.63        339.20        78.36 o                         
  26   4  -7        208.92        115.57        73.72 o                         
  28   4  -7       3403.89       3379.92       181.73 o                         
  30   4  -7       1062.87        826.40       108.01 o                         
  32   4  -7         20.16         19.94        84.63 o                         
 -31   5  -7       1465.52       1599.72       245.27 o                         
 -29   5  -7        795.33        507.59       200.11 o                         
 -27   5  -7       3168.57       2830.44       336.73 o                         
 -25   5  -7       2973.53       3119.09       276.38 o                         
 -23   5  -7       2483.27       2294.20       350.70 o                         
 -21   5  -7        486.37        520.62       150.23 o                         
 -19   5  -7        248.33        -50.23       110.76 o                         
 -17   5  -7       1320.23       1578.48       219.18 o                         
 -15   5  -7       1479.07       1210.32       156.80 o                         
 -13   5  -7       4018.91       3738.94       233.09 o                         
 -11   5  -7        139.34        136.22        97.11 o                         
  -9   5  -7       2067.08       2499.90       181.96 o                         
  -7   5  -7        165.67         86.29       110.29 o                         
  -5   5  -7       3630.78       4015.30       196.99 o                         
  -3   5  -7       7177.71       7267.56       206.18 o                         
  -1   5  -7       2476.70       2980.01       109.48 o                         
   1   5  -7       5334.51       5585.78       166.88 o                         
   3   5  -7        430.21        459.00        48.92 o                         
   5   5  -7        297.10        227.90        41.38 o                         
   7   5  -7        317.89        400.87        49.40 o                         
   9   5  -7         44.08         37.37        42.86 o                         
  11   5  -7         98.55         44.17        42.03 o                         
  13   5  -7        203.17        390.02        56.54 o                         
  15   5  -7         88.35        196.79        53.13 o                         
  17   5  -7        117.76         76.59        52.24 o                         
  19   5  -7        617.48        581.71        74.00 o                         
  21   5  -7         82.67        100.77        60.59 o                         
  23   5  -7       1958.99       2174.42       132.82 o                         
  25   5  -7        258.55        291.83        78.40 o                         
  27   5  -7        214.50        368.40       116.95 o                         
  29   5  -7        915.50        929.76       109.62 o                         
  31   5  -7        516.27        487.39       103.20 o                         
  33   5  -7        673.15        832.47       114.43 o                         
 -30   6  -7        438.16        404.71       182.95 o                         
 -28   6  -7        143.90        492.53       262.26 o                         
 -26   6  -7        818.47        294.64       157.66 o                         
 -24   6  -7        914.07        970.91       185.18 o                         
 -22   6  -7         28.03          7.63       121.71 o                         
 -20   6  -7        443.50        512.59       140.33 o                         
 -18   6  -7       1032.59        968.46       156.23 o                         
 -16   6  -7       1216.64       1199.93       161.63 o                         
 -14   6  -7        448.57        765.34       135.08 o                         
 -12   6  -7       6228.31       5659.20       290.87 o                         
 -10   6  -7       1666.28       2120.03       184.88 o                         
  -8   6  -7       1572.33       1742.61       240.03 o                         
  -6   6  -7        946.65       1171.18       114.27 o                         
  -4   6  -7      12557.36      11971.41       465.51 o                         
  -2   6  -7      37622.00      37521.90       913.18 o                         
   0   6  -7      11200.16      11443.58       274.31 o                         
   2   6  -7      11187.16      11074.00       293.93 o                         
   4   6  -7      11240.11      11514.15       307.96 o                         
   6   6  -7        704.93        725.64        63.04 o                         
   8   6  -7       4647.76       5766.30       180.54 o                         
  10   6  -7      27543.34      29637.76       726.24 o                         
  12   6  -7       9012.91       8215.29       245.31 o                         
  14   6  -7       1776.20       2192.91       118.20 o                         
  16   6  -7       3705.20       4309.27       160.00 o                         
  18   6  -7       1746.42       2023.54       120.21 o                         
  20   6  -7       6677.73       7001.40       226.37 o                         
  22   6  -7      14305.42      13933.38       390.59 o                         
  24   6  -7       2809.57       3238.76       164.30 o                         
  26   6  -7       3789.60       4011.41       175.40 o                         
  28   6  -7       1326.27       1360.65       122.65 o                         
  30   6  -7        777.40       1176.34       121.29 o                         
  32   6  -7       3337.34       3246.61       187.59 o                         
 -29   7  -7        129.03         83.14       158.35 o                         
 -27   7  -7       1668.47       1644.06       223.57 o                         
 -25   7  -7       4510.95       4520.11       309.19 o                         
 -23   7  -7       1464.25       1341.91       193.22 o                         
 -21   7  -7       1181.01       1557.94       267.71 o                         
 -19   7  -7        514.65        853.04       157.32 o                         
 -17   7  -7       1192.04       1289.85       168.41 o                         
 -15   7  -7       2233.29       2396.12       204.66 o                         
 -13   7  -7       4868.62       4808.20       269.68 o                         
 -11   7  -7       2462.11       2768.44       191.20 o                         
  -9   7  -7        536.02        461.08       189.38 o                         
  -7   7  -7       1514.88       1159.70       197.37 o                         
  -5   7  -7        467.16        536.10        83.32 o                         
  -3   7  -7       2630.88       3378.52       142.18 o                         
  -1   7  -7       4698.51       4705.43       158.37 o                         
   1   7  -7        398.60        293.46        44.13 o                         
   3   7  -7        746.81        627.82        55.47 o                         
   5   7  -7         57.90         53.87        49.09 o                         
   7   7  -7       1230.26       1310.27       116.24 o                         
   9   7  -7       1464.00       1321.36        83.02 o                         
  11   7  -7        724.39        688.91        66.04 o                         
  13   7  -7        317.84        414.82        62.87 o                         
  15   7  -7        450.71        442.66        64.29 o                         
  17   7  -7        367.44        357.47        63.21 o                         
  19   7  -7         23.88         -6.34        52.08 o                         
  21   7  -7       1058.90       1088.57        95.52 o                         
  23   7  -7        643.56        708.47        87.37 o                         
  25   7  -7        551.99        507.62        89.17 o                         
  27   7  -7        185.52        124.80        75.48 o                         
  29   7  -7        434.64        336.55        93.03 o                         
  31   7  -7       1847.72       1620.43       137.71 o                         
  33   7  -7        626.69        840.41       133.27 o                         
 -30   8  -7         27.18         43.94       240.35 o                         
 -28   8  -7        272.64        342.02       240.45 o                         
 -26   8  -7        569.45        763.33       295.28 o                         
 -24   8  -7        825.79       1237.96       302.64 o                         
 -22   8  -7        438.38        927.08       169.83 o                         
 -20   8  -7        506.76        244.74       141.44 o                         
 -18   8  -7        396.77       1112.73       225.87 o                         
 -16   8  -7        357.92        412.10       167.56 o                         
 -14   8  -7       1394.97       1411.51       164.13 o                         
 -12   8  -7       1296.44       1889.03       184.59 o                         
 -10   8  -7        126.52        355.09       104.28 o                         
  -8   8  -7       2247.43       2275.76       280.81 o                         
  -6   8  -7       2887.79       2770.52       166.85 o                         
  -4   8  -7        526.36        573.20        88.15 o                         
  -2   8  -7       2669.69       2787.53       108.81 o                         
   0   8  -7      13339.14      12889.94       346.56 o                         
   2   8  -7       3156.66       3593.34       113.94 o                         
   4   8  -7        474.89        401.17        55.28 o                         
   6   8  -7          2.63         -3.17        36.05 o                         
   8   8  -7       1190.03       1575.56        94.23 o                         
  10   8  -7        276.59        255.82        50.64 o                         
  12   8  -7       1378.41       1029.57        81.61 o                         
  14   8  -7        107.80        116.71        49.96 o                         
  16   8  -7         65.46        -20.54        46.68 o                         
  18   8  -7        404.68        282.80        65.52 o                         
  20   8  -7         43.86         48.59        57.57 o                         
  22   8  -7        147.15        107.21        64.12 o                         
  24   8  -7        951.89        678.88        97.30 o                         
  26   8  -7        634.56        652.59        96.58 o                         
  28   8  -7          3.78         57.65        80.02 o                         
  30   8  -7        742.29        932.75       114.90 o                         
  32   8  -7       1377.24       1274.83       131.70 o                         
 -29   9  -7         86.41          4.53       230.36 o                         
 -27   9  -7       2038.56       2104.13       370.76 o                         
 -25   9  -7       2146.65       2006.77       502.01 o                         
 -23   9  -7       1339.63       1664.03       354.51 o                         
 -21   9  -7        759.59        568.85       153.67 o                         
 -19   9  -7       1007.38        946.03       160.87 o                         
 -17   9  -7       5087.01       5123.88       341.46 o                         
 -15   9  -7       1511.91       1419.55       166.49 o                         
 -13   9  -7       2668.43       2572.69       224.44 o                         
 -11   9  -7       3074.77       3528.53       219.34 o                         
  -9   9  -7       2527.13       2415.45       292.18 o                         
  -7   9  -7        650.82        742.47       178.17 o                         
  -5   9  -7       1680.57       1557.00       162.31 o                         
  -3   9  -7       1070.50       1006.27       108.12 o                         
  -1   9  -7       2655.02       2675.74       106.89 o                         
   1   9  -7       2616.18       2922.45       113.87 o                         
   3   9  -7         96.61        104.37        35.85 o                         
   5   9  -7        209.75        316.89        44.47 o                         
   7   9  -7        382.66        408.50        53.33 o                         
   9   9  -7        986.01        953.94        73.40 o                         
  11   9  -7        489.55        541.19        61.22 o                         
  13   9  -7        831.20        784.34        73.88 o                         
  15   9  -7        699.21        742.46        75.82 o                         
  17   9  -7        703.12        714.95        78.71 o                         
  19   9  -7         81.13        106.77        60.37 o                         
  21   9  -7        878.14        880.87       104.91 o                         
  23   9  -7       1488.09       1533.71       115.78 o                         
  25   9  -7        182.26        248.12        79.34 o                         
  27   9  -7        176.68        136.23        79.40 o                         
  29   9  -7        409.89        301.61        91.89 o                         
  31   9  -7       1177.31       1240.43       128.54 o                         
 -28  10  -7          8.63        185.31       225.42 o                         
 -26  10  -7        463.61        752.06       261.54 o                         
 -24  10  -7        467.30        319.41       150.24 o                         
 -22  10  -7         79.03         61.84       129.73 o                         
 -20  10  -7        754.16        901.20       182.20 o                         
 -18  10  -7        900.85       1112.64       170.33 o                         
 -16  10  -7       2173.12       2794.46       249.64 o                         
 -14  10  -7       2154.02       2433.75       223.26 o                         
 -12  10  -7       3781.92       3925.15       309.53 o                         
 -10  10  -7       2775.91       2767.30       208.21 o                         
  -8  10  -7       3444.02       3236.07       300.67 o                         
  -6  10  -7       7668.87       7809.41       496.43 o                         
  -4  10  -7        951.82        950.99       122.51 o                         
  -2  10  -7       8834.49       9255.22       306.55 o                         
   0  10  -7      11727.73      11235.45       305.29 o                         
   2  10  -7        654.20        551.05        59.47 o                         
   4  10  -7       2708.89       2983.77       104.28 o                         
   6  10  -7      15158.77      16128.76       378.14 o                         
   8  10  -7       9909.14       9637.84       245.87 o                         
  10  10  -7       3375.68       3183.69       128.99 o                         
  12  10  -7       7879.05       8616.55       250.70 o                         
  14  10  -7       7046.60       6824.98       216.49 o                         
  16  10  -7       5527.29       5386.27       185.16 o                         
  18  10  -7      12363.20      12570.03       356.34 o                         
  20  10  -7       9039.71       9437.38       286.93 o                         
  22  10  -7       5549.88       5893.61       212.09 o                         
  24  10  -7       6198.12       6166.19       224.15 o                         
  26  10  -7       1321.80       1476.64       124.61 o                         
  28  10  -7        614.30        578.94        98.71 o                         
  30  10  -7       1336.40       1400.12       129.50 o                         
 -27  11  -7       1278.20       1321.69       317.92 o                         
 -25  11  -7       3652.42       3408.17       450.06 o                         
 -23  11  -7       1875.43       2303.30       629.85 o                         
 -21  11  -7        109.64        236.99       134.20 o                         
 -19  11  -7       3796.29       3892.85       277.11 o                         
 -17  11  -7       1693.53       1584.98       183.29 o                         
 -15  11  -7       1980.50       2450.38       210.80 o                         
 -13  11  -7       1891.76       2253.89       199.66 o                         
 -11  11  -7       1222.92       1297.91       159.17 o                         
  -9  11  -7       3292.29       3567.95       327.54 o                         
  -7  11  -7       2550.36       3039.09       285.47 o                         
  -5  11  -7       1412.64       1248.46       123.23 o                         
  -3  11  -7        287.35        338.31        87.05 o                         
  -1  11  -7       1904.58       2148.96       117.40 o                         
   1  11  -7        734.72        714.63        65.19 o                         
   3  11  -7        716.91        690.50        66.85 o                         
   5  11  -7       1907.65       1557.75        81.50 o                         
   7  11  -7        448.06        433.06        51.13 o                         
   9  11  -7        732.01        690.26        76.11 o                         
  11  11  -7        763.67        804.91        73.06 o                         
  13  11  -7        313.85        247.09        57.85 o                         
  15  11  -7        188.47        190.88        82.03 o                         
  17  11  -7        483.60        460.02        74.16 o                         
  19  11  -7        715.83        657.82        80.83 o                         
  21  11  -7         38.49         59.29        64.74 o                         
  23  11  -7        837.88        795.53        92.48 o                         
  25  11  -7        281.84        388.60        86.50 o                         
  27  11  -7        171.24        104.71        77.66 o                         
  29  11  -7        203.35         36.93        84.48 o                         
  31  11  -7       1446.98       1241.47       137.40 o                         
 -26  12  -7        211.22        275.06       228.65 o                         
 -24  12  -7        150.26        309.19       222.09 o                         
 -22  12  -7         79.54        635.42       233.09 o                         
 -20  12  -7        167.41        215.95       135.20 o                         
 -18  12  -7       1076.88       1086.70       168.24 o                         
 -16  12  -7         26.36        303.09       114.74 o                         
 -14  12  -7        484.74        355.69       117.10 o                         
 -12  12  -7       1564.25       2174.06       205.46 o                         
 -10  12  -7        847.59       1082.43       226.08 o                         
  -8  12  -7       1551.97       2049.71       284.25 o                         
  -6  12  -7        530.58        329.20       151.18 o                         
  -4  12  -7        456.68        230.99       102.90 o                         
  -2  12  -7        964.28        587.16       148.74 o                         
   0  12  -7       2210.77       2451.80       143.68 o                         
   2  12  -7       3968.51       4185.68       145.61 o                         
   4  12  -7       1038.69        828.14        71.16 o                         
   6  12  -7       1098.28       1216.55        77.61 o                         
   8  12  -7       2187.16       2434.14       103.95 o                         
  10  12  -7       1502.17       1508.20        87.38 o                         
  12  12  -7        332.88        247.11        51.66 o                         
  14  12  -7        211.94        167.94        57.59 o                         
  16  12  -7        296.36        271.38        64.59 o                         
  18  12  -7        395.28        363.18        70.50 o                         
  20  12  -7        133.73         24.24        61.37 o                         
  22  12  -7        674.27        924.27       101.48 o                         
  24  12  -7        111.09        184.06        75.60 o                         
  26  12  -7        128.73         14.86        73.67 o                         
  28  12  -7        126.98        319.87        90.73 o                         
  30  12  -7         88.45        101.10        88.11 o                         
 -27  13  -7       2384.68       1630.17       355.73 o                         
 -25  13  -7        800.90        684.06       272.54 o                         
 -23  13  -7       1356.70        840.57       276.08 o                         
 -21  13  -7       1351.17       1391.50       295.43 o                         
 -19  13  -7        654.28        776.56       180.77 o                         
 -17  13  -7       1385.11       1283.34       253.38 o                         
 -15  13  -7       1215.11       1360.93       396.03 o                         
 -13  13  -7       1521.94       1568.73       236.16 o                         
 -11  13  -7        479.83        612.72       143.94 o                         
  -9  13  -7       2214.72       2409.22       301.64 o                         
  -7  13  -7       2219.68       1708.08       246.30 o                         
  -5  13  -7       1909.55       1542.16       169.54 o                         
  -3  13  -7        539.60        413.19        91.79 o                         
  -1  13  -7       2136.60       2157.60       208.71 o                         
   1  13  -7        418.10        295.62        65.67 o                         
   3  13  -7        997.28        976.21        77.03 o                         
   5  13  -7       4120.64       4332.12       153.44 o                         
   7  13  -7        425.65        378.56        52.20 o                         
   9  13  -7        459.00        313.09        50.81 o                         
  11  13  -7       1056.03        862.09        68.88 o                         
  13  13  -7        499.94        644.50       162.68 o                         
  15  13  -7       1510.72       1431.20       101.50 o                         
  17  13  -7        313.76        422.87        72.45 o                         
  19  13  -7       1290.95       1452.68       156.18 o                         
  21  13  -7        841.15        757.50        89.43 o                         
  23  13  -7        112.38         90.69        71.61 o                         
  25  13  -7       1768.99       1534.33       127.01 o                         
  27  13  -7        426.17        409.34        93.38 o                         
  29  13  -7        634.75        328.51        94.08 o                         
 -26  14  -7        147.91        122.95       233.94 o                         
 -24  14  -7         23.38        165.29       212.15 o                         
 -22  14  -7        235.09         85.22       208.66 o                         
 -20  14  -7        440.72        597.38       231.68 o                         
 -18  14  -7        381.92        126.71       192.94 o                         
 -16  14  -7        291.08        365.58       136.33 o                         
 -14  14  -7        531.78        646.79       154.28 o                         
 -12  14  -7        299.99        486.85       122.06 o                         
 -10  14  -7       2985.69       3142.79       354.53 o                         
  -8  14  -7       4556.90       4482.10       373.21 o                         
  -6  14  -7       7739.82       7051.79       479.25 o                         
  -4  14  -7       4249.75       4664.21       237.53 o                         
  -2  14  -7       2415.50       2437.17       230.93 o                         
   0  14  -7      10631.39      10260.32       334.85 o                         
   2  14  -7       3679.46       3904.93       167.87 o                         
   4  14  -7       7545.47       7753.62       232.12 o                         
   6  14  -7      30958.29      30656.89       759.06 o                         
   8  14  -7      11898.15      12173.77       301.45 o                         
  10  14  -7        884.39       1088.67        78.43 o                         
  12  14  -7       1425.85       2153.24       125.60 o                         
  14  14  -7       3217.51       3210.46       147.46 o                         
  16  14  -7       2877.04       3058.10       150.96 o                         
  18  14  -7       6144.70       6099.51       212.91 o                         
  20  14  -7       6756.63       6639.22       230.84 o                         
  22  14  -7       1527.72       1719.62       130.14 o                         
  24  14  -7       1405.25       1468.01       136.60 o                         
  26  14  -7       1350.92       1388.09       124.36 o                         
  28  14  -7       1570.72       1586.48       142.70 o                         
 -25  15  -7        720.16        500.10       257.71 o                         
 -23  15  -7       1754.56       1636.28       332.93 o                         
 -21  15  -7        579.16        339.28       223.36 o                         
 -19  15  -7       2010.50       2174.24       348.51 o                         
 -17  15  -7        942.38        769.69       231.73 o                         
 -15  15  -7        463.08        308.92       128.38 o                         
 -13  15  -7       2143.22       2653.03       241.03 o                         
 -11  15  -7       1065.56        897.89       145.78 o                         
  -9  15  -7       3241.44       3400.66       325.73 o                         
  -7  15  -7       2976.54       3124.98       301.54 o                         
  -5  15  -7        271.44        201.55       142.41 o                         
  -3  15  -7       1088.48       1028.01       124.70 o                         
  -1  15  -7        981.49       1069.89       124.56 o                         
   1  15  -7        882.04        760.35        97.78 o                         
   3  15  -7        543.73        604.73        81.32 o                         
   5  15  -7        433.46        458.46        63.95 o                         
   7  15  -7       1371.91       1271.87        90.20 o                         
   9  15  -7        241.86        207.46        55.70 o                         
  11  15  -7          0.63          5.31        50.69 o                         
  13  15  -7         13.49         65.37        55.56 o                         
  15  15  -7         33.12         60.56        56.29 o                         
  17  15  -7        128.47        134.12        64.51 o                         
  19  15  -7        366.09        436.23        79.56 o                         
  21  15  -7        178.23        161.35        74.96 o                         
  23  15  -7        783.56        618.18        94.78 o                         
  25  15  -7        196.87        300.90        86.61 o                         
  27  15  -7        196.78        254.31       101.51 o                         
 -24  16  -7         87.90        422.18       248.86 o                         
 -22  16  -7        360.94        460.43       233.98 o                         
 -20  16  -7        656.87        610.20       231.13 o                         
 -18  16  -7         65.72        179.29       201.11 o                         
 -16  16  -7        303.86        304.89       191.19 o                         
 -14  16  -7         17.24        120.05       163.32 o                         
 -12  16  -7       2384.37       2222.19       211.28 o                         
 -10  16  -7       2883.54       2651.74       336.25 o                         
  -8  16  -7          7.83        187.82       145.03 o                         
  -6  16  -7         82.20         70.75       122.52 o                         
  -4  16  -7        346.28        226.02       144.04 o                         
  -2  16  -7        339.46        207.49        86.08 o                         
   0  16  -7       2763.29       2755.48       152.99 o                         
   2  16  -7       2210.40       2165.16       210.12 o                         
   4  16  -7       1408.42       1581.25       123.98 o                         
   6  16  -7        137.27        164.77        55.82 o                         
   8  16  -7       3068.00       3143.37       159.64 o                         
  10  16  -7        329.23        244.69        58.79 o                         
  12  16  -7        282.04        240.48        66.64 o                         
  14  16  -7         31.02         48.39        59.59 o                         
  16  16  -7        213.43        120.44        64.82 o                         
  18  16  -7        359.77        329.21        77.35 o                         
  20  16  -7        122.65         72.75        69.15 o                         
  22  16  -7       1435.55       1532.46       128.14 o                         
  24  16  -7       1905.23       1971.58       143.69 o                         
  26  16  -7        880.09        974.52       116.78 o                         
 -23  17  -7       1507.73       1223.78       311.71 o                         
 -21  17  -7       1804.13       1605.74       325.04 o                         
 -19  17  -7        939.79        909.48       297.62 o                         
 -17  17  -7         84.28       -161.18       161.18 o                         
 -15  17  -7       3753.07       4004.31       390.17 o                         
 -13  17  -7       2674.17       2040.82       308.88 o                         
 -11  17  -7       1315.73       1592.45       180.72 o                         
  -9  17  -7       2649.12       2289.96       311.32 o                         
  -7  17  -7        850.19        669.12       183.39 o                         
  -5  17  -7        700.96        591.53       168.06 o                         
  -3  17  -7         57.54         41.70        84.05 o                         
  -1  17  -7        609.95        436.14       100.22 o                         
   1  17  -7        688.38        594.71        86.44 o                         
   3  17  -7         29.77         -9.13        61.47 o                         
   5  17  -7        580.47        573.23        96.47 o                         
   7  17  -7         19.56         76.51        61.81 o                         
   9  17  -7        481.58        417.37        90.94 o                         
  11  17  -7         98.22         69.95        68.41 o                         
  13  17  -7        131.50        198.14        66.56 o                         
  15  17  -7         32.05        -20.37        59.10 o                         
  17  17  -7        118.00        106.34        84.45 o                         
  19  17  -7        359.50        393.62       104.52 o                         
  21  17  -7       1046.30       1072.87       110.04 o                         
  23  17  -7        340.25        303.93        86.05 o                         
  25  17  -7        428.51        463.77       125.62 o                         
 -22  18  -7        298.72        444.14       240.53 o                         
 -20  18  -7        845.93        497.45       245.40 o                         
 -18  18  -7        957.97        751.56       241.35 o                         
 -16  18  -7       1013.03        432.52       208.68 o                         
 -14  18  -7       3115.36       3480.91       422.65 o                         
 -12  18  -7       5369.18       5015.71       433.32 o                         
 -10  18  -7       2587.25       1786.50       295.98 o                         
  -8  18  -7       4809.48       4581.05       382.70 o                         
  -6  18  -7       1667.09       2059.08       292.54 o                         
  -4  18  -7        825.90        972.78       210.02 o                         
  -2  18  -7       1177.41       1426.99       154.23 o                         
   0  18  -7       2148.47       2433.50       192.15 o                         
   2  18  -7       2188.41       2474.62       176.77 o                         
   4  18  -7       2645.88       3029.54       200.49 o                         
   6  18  -7       6465.77       5931.39       285.68 o                         
   8  18  -7       5638.75       5703.75       228.59 o                         
  10  18  -7       5831.71       5650.44       251.04 o                         
  12  18  -7       9223.44       8748.98       313.41 o                         
  14  18  -7       3807.32       3425.43       153.98 o                         
  16  18  -7       2618.00       2694.88       152.81 o                         
  18  18  -7       8125.68       8267.41       272.39 o                         
  20  18  -7       6760.71       6998.84       248.33 o                         
  22  18  -7       5832.93       5600.93       220.64 o                         
  24  18  -7       2205.07       1986.86       172.33 o                         
 -21  19  -7       2050.54       2181.57       368.59 o                         
 -19  19  -7        712.62        462.35       235.76 o                         
 -17  19  -7        771.95        648.18       239.69 o                         
 -15  19  -7       2571.37       2419.02       345.54 o                         
 -13  19  -7       2680.39       2705.52       371.11 o                         
 -11  19  -7       2607.02       2341.17       327.35 o                         
  -9  19  -7       1530.19       1336.10       256.93 o                         
  -7  19  -7       1668.08       1455.49       255.62 o                         
  -5  19  -7        372.11        499.74       176.90 o                         
  -3  19  -7        364.75        419.08       174.64 o                         
  -1  19  -7        623.63        483.16       109.96 o                         
   1  19  -7        252.64        132.62       121.26 o                         
   3  19  -7        118.64         76.37        86.22 o                         
   5  19  -7        568.35        537.00       108.12 o                         
   7  19  -7        265.99        194.38        92.88 o                         
   9  19  -7         93.67         95.65        81.05 o                         
  11  19  -7          8.92        -64.74        64.74 o                         
  13  19  -7         25.71         91.61        76.51 o                         
  15  19  -7         34.70         46.51        73.18 o                         
  17  19  -7        203.78        156.68        87.82 o                         
  19  19  -7         46.73         26.31        75.39 o                         
  21  19  -7        678.47        418.48        92.06 o                         
  23  19  -7        668.54        582.76        97.75 o                         
 -18  20  -7        292.55        255.91       209.81 o                         
 -16  20  -7        283.31         20.02       183.02 o                         
 -14  20  -7         98.69        208.11       194.31 o                         
 -12  20  -7        110.03        326.53       204.13 o                         
 -10  20  -7        145.55         32.60       176.12 o                         
  -8  20  -7         11.71         12.54       156.94 o                         
  -6  20  -7        593.46        819.43       214.34 o                         
  -4  20  -7         32.01        -43.25       137.84 o                         
  -2  20  -7        765.11        696.83       194.78 o                         
   0  20  -7        120.61         64.52       126.74 o                         
   2  20  -7        335.41        268.72       139.21 o                         
   4  20  -7       1885.32       2114.35       183.68 o                         
   6  20  -7        984.79        912.59       135.23 o                         
   8  20  -7        566.20        444.29       113.79 o                         
  10  20  -7       1958.78       2018.51       186.83 o                         
  12  20  -7       2491.60       2871.61       185.13 o                         
  14  20  -7        151.25        148.88        83.48 o                         
  16  20  -7        428.75        281.37        93.24 o                         
  18  20  -7         72.26          0.49        74.92 o                         
  20  20  -7        166.22         62.89        79.21 o                         
  22  20  -7        234.57        206.90        90.55 o                         
 -17  21  -7        462.23        265.74       221.25 o                         
 -15  21  -7        189.78        381.09       227.92 o                         
 -13  21  -7       2111.99       1574.92       298.07 o                         
 -11  21  -7        834.27        806.42       235.44 o                         
  -9  21  -7        664.75        457.81       200.65 o                         
  -7  21  -7        220.38         37.09       160.35 o                         
  -5  21  -7        529.14        181.35       176.04 o                         
  -1  21  -7        456.88        294.81       232.80 o                         
   1  21  -7       1072.29        912.27       184.47 o                         
   3  21  -7        153.68        146.74       137.69 o                         
   5  21  -7        341.54        345.65       103.15 o                         
   7  21  -7        348.72        243.40       213.58 o                         
   9  21  -7        142.72        255.00       105.16 o                         
  11  21  -7         71.01        113.42       101.26 o                         
  13  21  -7        247.83        259.50        94.91 o                         
  15  21  -7         13.05          9.10        84.16 o                         
  17  21  -7        152.75         77.35        87.92 o                         
  19  21  -7        618.28        547.38       110.23 o                         
 -16  22  -7        255.42        -35.18       189.51 o                         
 -14  22  -7       1456.28       1676.03       324.57 o                         
 -12  22  -7       1670.29       1571.87       301.68 o                         
 -10  22  -7        437.10        470.27       215.30 o                         
  -8  22  -7       1051.29        823.65       233.32 o                         
  -6  22  -7       3390.08       3882.84       495.63 o                         
   0  22  -7       5319.31       5173.31       397.33 o                         
   2  22  -7       4537.86       4561.00       358.54 o                         
   4  22  -7       5407.91       5355.04       304.58 o                         
   6  22  -7       6277.72       6066.81       306.59 o                         
   8  22  -7       4992.35       5120.84       364.89 o                         
  10  22  -7       6316.75       5978.49       304.06 o                         
  12  22  -7       4661.79       4905.39       279.65 o                         
  14  22  -7       1720.12       2033.17       296.23 o                         
  16  22  -7        739.33        617.66       134.31 o                         
  18  22  -7       1722.68       1709.15       159.21 o                         
 -13  23  -7        616.23        497.07       238.19 o                         
 -11  23  -7        805.54        586.67       232.76 o                         
  -9  23  -7       2044.95       2117.35       328.58 o                         
   1  23  -7        525.00        473.70       159.02 o                         
   3  23  -7       1349.70       1163.66       215.30 o                         
   5  23  -7        365.86        490.43       125.10 o                         
   7  23  -7          9.08        108.97       102.16 o                         
   9  23  -7        297.83        350.35       119.14 o                         
  11  23  -7         41.26        -51.28        98.73 o                         
  13  23  -7        277.58        222.34       117.62 o                         
  15  23  -7         97.31         36.57       114.08 o                         
   2  24  -7        113.72        236.84       158.34 o                         
   4  24  -7        121.24        166.89       148.68 o                         
   6  24  -7         17.65        -18.21       127.00 o                         
   8  24  -7        312.30        234.16       113.39 o                         
  10  24  -7        907.18        904.19       152.04 o                         
  12  24  -7        131.94        132.25       140.40 o                         
   3  25  -7        387.80        261.34       167.12 o                         
   5  25  -7        404.99        576.06       183.94 o                         
   7  25  -7          4.15         17.49       107.15 o                         
   9  25  -7         51.32         67.92       179.05 o                         
 -32   0  -6         87.29       -170.65       221.13 o                         
 -30   0  -6        552.19        502.36       242.67 o                         
 -28   0  -6        339.06        117.03       192.17 o                         
 -26   0  -6        729.27        663.87       224.71 o                         
 -24   0  -6       1643.04       1354.30       251.03 o                         
 -22   0  -6        112.09        333.73       176.51 o                         
 -20   0  -6       5884.80       4349.04       377.06 o                         
 -18   0  -6       1102.93       1144.57       221.81 o                         
 -16   0  -6       4873.78       4763.47       346.03 o                         
 -14   0  -6       8147.09       7155.46       459.72 o                         
 -12   0  -6       9405.05       9202.40       552.09 o                         
 -10   0  -6       4126.86       4166.80       296.87 o                         
  -8   0  -6         65.46        -10.29        38.90 o                         
  -6   0  -6        134.51         49.86        47.67 o                         
  -4   0  -6        537.67        196.71        39.21 o                         
  -2   0  -6       1549.05       1266.52        94.32 o                         
   0   0  -6      29011.91      31796.82      1077.00 o                         
   2   0  -6      31098.20      31711.86      1099.68 o                         
   4   0  -6        165.90        248.23        53.42 o                         
   6   0  -6        269.45        240.13       126.43 o                         
   8   0  -6       4132.85       4600.35       278.23 o                         
  10   0  -6      36715.41      39848.65      1355.75 o                         
  12   0  -6      25525.81      27732.11       954.59 o                         
  14   0  -6      25057.32      24393.82       915.45 o                         
  16   0  -6       6815.40       6325.47       279.78 o                         
  18   0  -6        575.41        764.72       101.95 o                         
  20   0  -6       1886.56       2262.76       176.22 o                         
  22   0  -6        643.03        737.61       115.59 o                         
  24   0  -6      31738.68      32087.31      1135.41 o                         
  26   0  -6       3728.23       4257.28       242.73 o                         
  28   0  -6        207.89        179.45        98.71 o                         
  30   0  -6       3099.83       3415.06       250.93 o                         
  32   0  -6        745.80        960.02       174.78 o                         
  34   0  -6        147.87        106.06       131.29 o                         
  36   0  -6        258.56        243.40       147.15 o                         
 -33   1  -6       3062.62       2767.10       284.53 o                         
 -31   1  -6         74.31         32.92       155.79 o                         
 -29   1  -6        463.85        144.88       155.91 o                         
 -27   1  -6       1471.75       1311.17       194.14 o                         
 -25   1  -6       1572.70       1446.63       219.00 o                         
 -23   1  -6       1482.91       2115.99       264.62 o                         
 -21   1  -6       2695.78       2838.14       220.29 o                         
 -19   1  -6       3942.39       4200.14       247.53 o                         
 -17   1  -6       1317.47       1453.02       190.34 o                         
 -15   1  -6       4736.23       4660.81       244.10 o                         
 -13   1  -6       8173.61       7930.29       424.50 o                         
 -11   1  -6       1270.56       1546.81       140.73 o                         
  -9   1  -6        910.10        958.32       113.65 o                         
  -7   1  -6       2864.71       3325.11       116.60 o                         
  -5   1  -6        325.25        289.51        29.25 o                         
  -3   1  -6        898.48        776.83        50.72 o                         
  -1   1  -6        635.36        347.37        48.76 o                         
   1   1  -6       2646.35       2922.22       136.29 o                         
   3   1  -6        540.17        542.28        45.55 o                         
   5   1  -6        153.50        268.58        37.72 o                         
   7   1  -6        572.91        607.17        50.75 o                         
   9   1  -6         74.43        114.55        40.94 o                         
  11   1  -6          8.43        -32.23        32.23 o                         
  13   1  -6        186.83         98.57        41.44 o                         
  15   1  -6        333.61        272.99        50.66 o                         
  17   1  -6         50.98         59.02        44.41 o                         
  19   1  -6        495.93        633.22        69.10 o                         
  21   1  -6        419.66        487.22        68.56 o                         
  23   1  -6       2629.46       3728.71       151.53 o                         
  25   1  -6       3055.81       3511.99       152.51 o                         
  27   1  -6        262.85        346.73        77.60 o                         
  29   1  -6        747.53        918.42       100.05 o                         
  31   1  -6       2474.74       2545.06       153.97 o                         
  33   1  -6         57.44        -30.19        81.62 o                         
  35   1  -6         36.13        150.23        93.94 o                         
 -32   2  -6        131.09        371.96       179.86 o                         
 -30   2  -6        144.94         69.04       151.58 o                         
 -28   2  -6        129.14         91.77       139.60 o                         
 -26   2  -6        539.40        773.28       166.00 o                         
 -24   2  -6        496.29        657.96       149.12 o                         
 -22   2  -6         15.83         44.34       110.69 o                         
 -20   2  -6         31.47        426.46       116.82 o                         
 -18   2  -6        846.21       1338.56       151.77 o                         
 -16   2  -6        207.67        120.37       229.85 o                         
 -14   2  -6       1190.81       1139.11       128.85 o                         
 -12   2  -6       1336.45       1741.40       155.61 o                         
 -10   2  -6        881.53        723.46        97.18 o                         
  -8   2  -6       2847.14       2819.88       141.12 o                         
  -6   2  -6       6849.29       6719.46       186.10 o                         
  -4   2  -6          4.79          3.23        21.24 o                         
  -2   2  -6        179.20        107.11        28.43 o                         
   0   2  -6       6360.92       6416.02       179.05 o                         
   2   2  -6       1134.45       1020.48        61.96 o                         
   4   2  -6       1137.23       1013.88        62.98 o                         
   6   2  -6       8456.02       7860.77       217.02 o                         
   8   2  -6        514.69        505.10        51.45 o                         
  10   2  -6       1246.12       1519.32        86.90 o                         
  12   2  -6        422.62        604.82        60.42 o                         
  14   2  -6       4479.12       4715.88       155.79 o                         
  16   2  -6       1253.52       1730.67       101.51 o                         
  18   2  -6       1772.12       1496.92        97.25 o                         
  20   2  -6        100.90          2.98        48.36 o                         
  22   2  -6       2710.58       2898.02       132.08 o                         
  24   2  -6        279.74        176.08        76.44 o                         
  26   2  -6       1146.88       1322.75       109.66 o                         
  28   2  -6       3265.90       3440.33       170.70 o                         
  30   2  -6        368.10        452.53        89.69 o                         
  32   2  -6        178.82        272.89        91.71 o                         
  34   2  -6        110.85         12.66        86.92 o                         
  36   2  -6        223.09        327.37       136.48 o                         
 -33   3  -6       1045.80       1265.03       224.95 o                         
 -31   3  -6       1909.18       1812.99       408.40 o                         
 -29   3  -6       1205.76       1102.35       189.71 o                         
 -27   3  -6        844.44       1077.89       183.86 o                         
 -25   3  -6       3273.71       3476.80       253.29 o                         
 -23   3  -6         55.18        -95.46       112.23 o                         
 -21   3  -6        487.30        518.51       130.27 o                         
 -19   3  -6       3297.79       3212.79       228.54 o                         
 -17   3  -6       2766.74       2800.68       193.66 o                         
 -15   3  -6       1071.43       1143.09       137.98 o                         
 -13   3  -6       3154.50       2974.17       182.03 o                         
 -11   3  -6       2744.10       2788.14       172.18 o                         
  -9   3  -6        376.78        358.97        51.98 o                         
  -7   3  -6       2129.29       2183.02        93.65 o                         
  -5   3  -6        756.32        722.24        48.54 o                         
  -3   3  -6       2037.31       2439.18        88.79 o                         
  -1   3  -6       3876.95       4070.37       128.74 o                         
   1   3  -6       3730.12       4065.94       123.63 o                         
   3   3  -6         85.40         68.19        35.70 o                         
   5   3  -6        152.46        164.76        34.85 o                         
   7   3  -6         64.84        -24.88        28.93 o                         
   9   3  -6        553.27        716.38        56.96 o                         
  11   3  -6        375.96        387.62        49.09 o                         
  13   3  -6        154.27        168.89        43.14 o                         
  15   3  -6        159.77         67.90        42.68 o                         
  17   3  -6        250.71        209.91        51.33 o                         
  19   3  -6        223.84        173.00        53.30 o                         
  21   3  -6        351.09        515.93        69.54 o                         
  23   3  -6       1047.84       1021.14        88.98 o                         
  25   3  -6       1510.71       1970.89       126.20 o                         
  27   3  -6        439.18        410.03        80.90 o                         
  29   3  -6       1422.96       1539.43       120.45 o                         
  31   3  -6       1169.16       1256.32       118.41 o                         
  33   3  -6       1805.86       1819.23       180.62 o                         
  35   3  -6        244.85        131.51        93.25 o                         
 -32   4  -6        401.24        574.46       182.78 o                         
 -30   4  -6         63.43        277.77       163.78 o                         
 -28   4  -6        425.85        385.91       158.90 o                         
 -26   4  -6        241.10        379.47       147.23 o                         
 -24   4  -6        347.18        250.82       129.99 o                         
 -22   4  -6         56.36        270.13       118.35 o                         
 -20   4  -6        932.27       1431.82       232.56 o                         
 -18   4  -6        270.29        605.50       126.88 o                         
 -16   4  -6        413.03        780.54       123.31 o                         
 -14   4  -6       2806.72       2621.58       189.66 o                         
 -12   4  -6       7178.51       7358.22       318.64 o                         
 -10   4  -6        169.11        290.42        85.15 o                         
  -8   4  -6        439.43        371.17        56.54 o                         
  -6   4  -6      12633.54      11926.97       312.74 o                         
  -4   4  -6      10915.20      11051.18       260.18 o                         
  -2   4  -6      12140.62      12571.68       289.61 o                         
   0   4  -6      38983.70      39594.68       944.61 o                         
   2   4  -6      27563.91      28255.77       681.43 o                         
   4   4  -6        620.88        903.22        88.21 o                         
   6   4  -6      13711.72      14777.75       379.59 o                         
   8   4  -6      16376.25      17108.68       433.96 o                         
  10   4  -6      11513.43      11822.74       315.97 o                         
  12   4  -6       9645.82      10831.81       297.66 o                         
  14   4  -6        217.96        385.74        54.15 o                         
  16   4  -6        514.15        465.98        61.20 o                         
  18   4  -6       3445.58       3653.32       150.64 o                         
  20   4  -6         74.93        137.09        54.26 o                         
  22   4  -6       2378.23       2847.63       136.68 o                         
  24   4  -6      15824.80      15524.13       487.44 o                         
  26   4  -6       2140.04       2451.37       140.05 o                         
  28   4  -6       6031.05       5793.87       212.74 o                         
  30   4  -6       2944.43       3588.92       182.08 o                         
  32   4  -6       3432.18       3758.85       190.28 o                         
  34   4  -6       1981.50       2000.82       151.50 o                         
 -33   5  -6       1298.95       1209.49       328.70 o                         
 -31   5  -6       1523.98       1056.37       251.92 o                         
 -29   5  -6        802.08        639.18       172.20 o                         
 -27   5  -6       1404.78       1298.21       192.27 o                         
 -25   5  -6       1039.74       1284.29       215.17 o                         
 -23   5  -6        457.30        723.52       154.56 o                         
 -21   5  -6       1170.27       1519.15       177.30 o                         
 -19   5  -6       1697.22       1837.68       185.45 o                         
 -17   5  -6        503.15        610.09       120.39 o                         
 -15   5  -6       5048.67       5551.47       275.95 o                         
 -13   5  -6       1428.42       1825.87       159.67 o                         
 -11   5  -6        866.77        812.63       157.27 o                         
  -9   5  -6       2309.10       2682.31       124.08 o                         
  -7   5  -6        770.07        856.76        60.92 o                         
  -5   5  -6       4621.87       4697.54       139.64 o                         
  -3   5  -6       1859.31       2067.38        71.31 o                         
  -1   5  -6       1285.43       1421.90        82.74 o                         
   1   5  -6        341.42        316.58        36.82 o                         
   3   5  -6       1696.30       1861.14        76.91 o                         
   5   5  -6       3153.71       3094.73       107.31 o                         
   7   5  -6       2044.19       2454.77       134.79 o                         
   9   5  -6        696.77        765.17        65.26 o                         
  11   5  -6        406.30        419.21        67.09 o                         
  13   5  -6         86.51        124.83        42.52 o                         
  15   5  -6       1242.77       1122.37        78.58 o                         
  17   5  -6       1864.86       1931.63       105.49 o                         
  19   5  -6         54.27         14.18        47.83 o                         
  21   5  -6         44.06        106.08        53.60 o                         
  23   5  -6       2310.52       2389.85       196.60 o                         
  25   5  -6        591.79        902.57       103.19 o                         
  27   5  -6       2374.39       2774.71       151.29 o                         
  29   5  -6        914.54       1133.38       110.11 o                         
  31   5  -6        846.50        920.05       107.33 o                         
  33   5  -6       2061.62       2083.72       147.47 o                         
  35   5  -6        521.57        471.27       107.60 o                         
 -32   6  -6         77.36        230.00       245.28 o                         
 -30   6  -6        987.63       1164.26       201.95 o                         
 -28   6  -6        377.77        275.82       153.14 o                         
 -26   6  -6        214.78        595.79       155.66 o                         
 -24   6  -6       1460.15       1389.60       180.95 o                         
 -22   6  -6        120.48        385.94       128.89 o                         
 -20   6  -6        164.18        499.73       121.73 o                         
 -18   6  -6        601.97        635.36       128.32 o                         
 -16   6  -6         40.97        301.44       123.25 o                         
 -14   6  -6       3872.03       4204.60       388.48 o                         
 -12   6  -6        360.52        505.24       104.06 o                         
 -10   6  -6       1452.81       1576.44       147.57 o                         
  -8   6  -6       5990.25       6028.25       253.30 o                         
  -6   6  -6       7221.37       6802.40       187.66 o                         
  -4   6  -6        423.97        259.52        40.51 o                         
  -2   6  -6         96.31        130.88        28.56 o                         
   0   6  -6        125.70        140.66        30.35 o                         
   2   6  -6        353.82        543.60        67.52 o                         
   4   6  -6       3862.36       3987.96       126.37 o                         
   6   6  -6         47.27         45.51        31.98 o                         
   8   6  -6       2270.45       2280.92       138.64 o                         
  10   6  -6       2994.80       2699.43       104.33 o                         
  12   6  -6       1810.92       2228.67       112.08 o                         
  14   6  -6       5076.31       4869.00       160.80 o                         
  16   6  -6        111.57        182.10        49.80 o                         
  18   6  -6        327.36        380.21        73.42 o                         
  20   6  -6         32.31         65.35        51.32 o                         
  22   6  -6         15.36         68.81        56.74 o                         
  24   6  -6        493.70        368.49        74.77 o                         
  26   6  -6        980.05        891.35        95.76 o                         
  28   6  -6         62.17        -44.47        68.32 o                         
  30   6  -6       1547.38       1639.35       129.54 o                         
  32   6  -6         85.15        191.25        88.24 o                         
  34   6  -6         94.44         -7.27        87.45 o                         
 -31   7  -6        834.23        382.64       259.23 o                         
 -29   7  -6        795.81        834.91       182.27 o                         
 -27   7  -6        668.27        483.61       157.09 o                         
 -25   7  -6       1177.65       1672.76       280.00 o                         
 -23   7  -6       1401.68       1683.42       305.27 o                         
 -21   7  -6       2624.72       2266.04       210.64 o                         
 -19   7  -6       1534.95       1877.85       179.84 o                         
 -17   7  -6       5404.65       5238.77       275.20 o                         
 -15   7  -6       1948.46       2140.39       177.61 o                         
 -13   7  -6       6784.40       7319.92       335.31 o                         
 -11   7  -6       2181.74       2459.98       165.92 o                         
  -9   7  -6        148.32        117.06        78.05 o                         
  -7   7  -6       3356.96       3281.32       184.10 o                         
  -5   7  -6       3513.39       3693.85       119.40 o                         
  -3   7  -6       4775.99       4432.19       130.34 o                         
  -1   7  -6       1379.59       1468.21        87.23 o                         
   1   7  -6        734.04        743.28        48.35 o                         
   3   7  -6       2052.67       2355.71        90.19 o                         
   5   7  -6       2434.17       2798.62       103.95 o                         
   7   7  -6        934.78       1012.28        67.05 o                         
   9   7  -6       2273.48       2281.91        98.26 o                         
  11   7  -6       1228.21       1352.33        97.62 o                         
  13   7  -6         57.41         56.90        42.05 o                         
  15   7  -6        484.28        545.81        61.54 o                         
  17   7  -6         11.97         37.23        46.18 o                         
  19   7  -6        821.18        712.62        72.72 o                         
  21   7  -6        914.53        938.59        85.11 o                         
  23   7  -6         11.85        -55.27        55.27 o                         
  25   7  -6       1622.45       1727.08       145.34 o                         
  27   7  -6        250.03        302.86        78.05 o                         
  29   7  -6       1716.24       1611.58       122.93 o                         
  31   7  -6        526.10        375.48        91.13 o                         
  33   7  -6        988.91        951.05       115.29 o                         
 -32   8  -6         74.34        107.61       230.61 o                         
 -30   8  -6         24.47        278.56       230.55 o                         
 -28   8  -6        275.52        218.60       333.23 o                         
 -26   8  -6        128.21        120.95       132.40 o                         
 -24   8  -6         63.76        113.91       121.36 o                         
 -22   8  -6        853.84       1053.99       163.97 o                         
 -20   8  -6       3481.66       3002.11       211.60 o                         
 -18   8  -6       1310.30       1940.59       182.73 o                         
 -16   8  -6       5028.74       4369.11       246.88 o                         
 -14   8  -6       4743.23       4572.32       243.28 o                         
 -12   8  -6       4423.85       4466.75       382.90 o                         
 -10   8  -6       5919.29       6257.54       294.23 o                         
  -8   8  -6        454.75        407.06        73.91 o                         
  -6   8  -6       5700.05       5415.82       201.36 o                         
  -4   8  -6      12687.90      13137.59       340.98 o                         
  -2   8  -6       2221.99       2066.01        75.07 o                         
   0   8  -6       2353.72       2317.46        80.63 o                         
   2   8  -6       4665.40       4608.28       129.66 o                         
   4   8  -6       5676.36       5342.26       163.43 o                         
   6   8  -6       7440.34       7698.23       220.61 o                         
   8   8  -6      21343.72      21880.05       538.09 o                         
  10   8  -6      17229.40      16520.25       431.91 o                         
  12   8  -6       8109.35       8601.30       247.54 o                         
  14   8  -6       8316.57       8508.32       243.77 o                         
  16   8  -6       3720.86       3769.89       140.61 o                         
  18   8  -6       8684.05       8990.32       262.51 o                         
  20   8  -6      11707.49      11681.40       331.83 o                         
  22   8  -6       5086.07       5785.32       199.12 o                         
  24   8  -6       3928.70       3876.71       181.67 o                         
  26   8  -6       1083.97       1097.34       107.34 o                         
  28   8  -6       1558.91       1633.26       128.02 o                         
  30   8  -6        881.78        932.21       107.84 o                         
  32   8  -6        770.81        864.03       111.08 o                         
  34   8  -6       1146.10       1279.98       128.09 o                         
 -31   9  -6         57.07        209.01       239.35 o                         
 -29   9  -6        592.18        334.92       237.88 o                         
 -27   9  -6       1475.10       1190.62       287.02 o                         
 -25   9  -6        933.49       1099.55       175.79 o                         
 -23   9  -6       1790.50       2054.62       210.10 o                         
 -21   9  -6       2295.33       2146.54       207.80 o                         
 -19   9  -6       2831.33       2779.77       212.71 o                         
 -17   9  -6       3881.84       3752.48       229.15 o                         
 -15   9  -6       2163.53       2482.25       186.12 o                         
 -13   9  -6       1804.44       1719.80       193.30 o                         
 -11   9  -6       3072.65       3156.96       193.15 o                         
  -9   9  -6       4130.52       4116.88       321.66 o                         
  -7   9  -6        358.80        287.29        69.11 o                         
  -5   9  -6       1164.43       1105.93        71.97 o                         
  -3   9  -6       1543.71       1545.21        86.78 o                         
  -1   9  -6        101.34        110.03        30.36 o                         
   1   9  -6        364.05        239.79        34.51 o                         
   3   9  -6         44.77         72.26        30.66 o                         
   5   9  -6        263.40        305.20        39.83 o                         
   7   9  -6        146.68        133.13        40.52 o                         
   9   9  -6        196.24        167.59        48.81 o                         
  11   9  -6        696.80        733.28        63.06 o                         
  13   9  -6        392.35        426.11        65.81 o                         
  15   9  -6        109.87        213.08        52.76 o                         
  17   9  -6        100.86        157.71        51.27 o                         
  19   9  -6        721.30        727.84        76.73 o                         
  21   9  -6        429.65        539.30        72.96 o                         
  23   9  -6        962.05       1050.76        93.60 o                         
  25   9  -6       1896.36       1983.36       127.64 o                         
  27   9  -6        281.04        242.23        87.23 o                         
  29   9  -6       1041.75       1178.50       114.02 o                         
  31   9  -6        278.83        325.87        96.35 o                         
  33   9  -6        688.38        744.82       112.16 o                         
 -30  10  -6         27.22        276.10       243.70 o                         
 -28  10  -6        204.10       -128.48       190.99 o                         
 -26  10  -6        181.98        342.38       206.77 o                         
 -24  10  -6        768.13        776.75       175.92 o                         
 -22  10  -6        271.62        526.15       139.62 o                         
 -20  10  -6       1442.46       1600.14       232.67 o                         
 -18  10  -6        655.11       1084.61       211.05 o                         
 -16  10  -6        650.28        670.42       122.70 o                         
 -14  10  -6         47.70         27.14        84.54 o                         
 -12  10  -6        301.00        453.62       101.31 o                         
 -10  10  -6        323.13        329.59       150.44 o                         
  -8  10  -6       4036.33       3832.59       196.08 o                         
  -6  10  -6       3510.85       3222.10       170.48 o                         
  -4  10  -6       9365.48       9767.12       263.57 o                         
  -2  10  -6       2244.76       1937.90       119.04 o                         
   0  10  -6        943.21        645.59        52.19 o                         
   2  10  -6       1824.28       1826.42        80.62 o                         
   4  10  -6       2155.91       2376.99        87.03 o                         
   6  10  -6        377.22        325.09        43.67 o                         
   8  10  -6        571.22        343.64        49.92 o                         
  10  10  -6          5.84         49.30        40.27 o                         
  12  10  -6        742.81        974.94        77.82 o                         
  14  10  -6       2440.14       2917.02       155.09 o                         
  16  10  -6       5075.93       4714.25       163.19 o                         
  18  10  -6       1555.02       1581.01       105.16 o                         
  20  10  -6       2785.75       3163.63       141.44 o                         
  22  10  -6       2464.74       2778.36       196.01 o                         
  24  10  -6       5494.72       4813.75       210.61 o                         
  26  10  -6        821.83       1169.15       106.95 o                         
  28  10  -6        565.51        481.10        90.12 o                         
  30  10  -6        323.30        396.76        92.58 o                         
  32  10  -6        191.64         88.51        87.61 o                         
 -29  11  -6        692.39        450.05       253.06 o                         
 -27  11  -6        213.97        296.51       220.65 o                         
 -25  11  -6       2660.63       1710.10       320.14 o                         
 -23  11  -6       1014.72        879.19       244.74 o                         
 -21  11  -6       2674.36       2692.00       226.39 o                         
 -19  11  -6       1290.92       1350.65       248.42 o                         
 -17  11  -6         60.96        -60.23       122.21 o                         
 -15  11  -6        763.92        725.81       214.34 o                         
 -13  11  -6       2910.05       2902.27       191.33 o                         
 -11  11  -6       1962.92       2171.56       171.06 o                         
  -9  11  -6       2914.78       2955.06       274.10 o                         
  -7  11  -6        799.55        876.39       103.57 o                         
  -5  11  -6       2878.94       2845.25       129.43 o                         
  -3  11  -6       3947.79       4531.72       146.52 o                         
  -1  11  -6        155.19        151.06        40.53 o                         
   1  11  -6       1039.06       1138.90        63.57 o                         
   3  11  -6        799.46        658.74        50.65 o                         
   5  11  -6         75.25         52.09        34.02 o                         
   7  11  -6        171.25        128.11        37.94 o                         
   9  11  -6        962.38        937.02        62.98 o                         
  11  11  -6        291.02        448.73        57.89 o                         
  13  11  -6        305.42        196.24        51.79 o                         
  15  11  -6        256.57        346.18        59.82 o                         
  17  11  -6        828.16       1108.86        86.44 o                         
  19  11  -6         64.28         63.52        55.74 o                         
  21  11  -6       1613.71       1538.21       106.17 o                         
  23  11  -6        965.70       1018.61        94.01 o                         
  25  11  -6        442.10        441.97        81.24 o                         
  27  11  -6        762.86        748.64       114.52 o                         
  29  11  -6       1055.86       1112.16       150.21 o                         
  31  11  -6        409.64        231.97        88.85 o                         
  33  11  -6       1171.86       1180.16       137.46 o                         
 -30  12  -6        226.28       -208.73       212.03 o                         
 -28  12  -6        619.84        239.47       220.05 o                         
 -26  12  -6         72.80        198.82       214.73 o                         
 -24  12  -6        476.80        662.12       236.18 o                         
 -22  12  -6        966.54        890.32       251.61 o                         
 -20  12  -6        954.44       1129.53       209.59 o                         
 -18  12  -6        195.21        310.27       110.02 o                         
 -16  12  -6        411.13        317.97       107.29 o                         
 -14  12  -6       1752.03       2042.42       188.41 o                         
 -12  12  -6       2745.84       3104.18       206.02 o                         
 -10  12  -6       8173.17       8208.47       525.52 o                         
  -8  12  -6       7207.23       6933.82       305.43 o                         
  -6  12  -6        160.08        230.62        93.62 o                         
  -4  12  -6      11622.79      11693.12       360.92 o                         
  -2  12  -6      11156.60      11922.99       314.30 o                         
   0  12  -6       3720.97       3659.85       158.10 o                         
   2  12  -6      21544.79      21358.97       474.21 o                         
   4  12  -6      23520.15      23537.11       522.26 o                         
   6  12  -6       4284.39       3971.70       120.95 o                         
   8  12  -6       1444.22       1506.20        81.19 o                         
  10  12  -6       9643.36      10516.59       260.79 o                         
  12  12  -6      13302.61      12348.48       298.46 o                         
  14  12  -6       3570.69       3745.44       145.97 o                         
  16  12  -6       1665.35       1899.05       115.42 o                         
  18  12  -6        513.43        512.53        71.78 o                         
  20  12  -6       5212.89       5635.59       197.83 o                         
  22  12  -6       9633.34       8976.07       276.83 o                         
  24  12  -6       2329.43       2581.27       148.83 o                         
  26  12  -6       2276.05       2431.98       195.79 o                         
  28  12  -6       1836.70       2032.10       139.44 o                         
  30  12  -6       1562.29       1369.05       124.38 o                         
  32  12  -6       1742.51       1875.79       144.81 o                         
 -29  13  -6        233.51        -40.94       221.87 o                         
 -27  13  -6       1271.57        665.32       258.95 o                         
 -25  13  -6       1495.45        986.90       270.83 o                         
 -23  13  -6       2618.16       2632.99       363.52 o                         
 -21  13  -6       3168.05       3136.80       399.65 o                         
 -19  13  -6        456.10        258.44       188.84 o                         
 -17  13  -6        279.73        411.91       118.71 o                         
 -15  13  -6        332.48        375.97       160.35 o                         
 -13  13  -6       2734.05       3042.97       197.22 o                         
 -11  13  -6       4290.23       5186.35       279.07 o                         
  -9  13  -6       3981.49       4529.61       359.76 o                         
  -7  13  -6        781.60        850.24       105.88 o                         
  -5  13  -6        196.52        200.11        72.23 o                         
  -3  13  -6       3548.36       3724.10       156.23 o                         
  -1  13  -6       1170.07       1130.84        75.01 o                         
   1  13  -6        351.12        516.03        55.28 o                         
   3  13  -6       1649.40       1484.55       107.57 o                         
   5  13  -6        115.35        102.82        38.51 o                         
   7  13  -6         68.69        133.37        39.36 o                         
   9  13  -6         65.68         -5.63        37.51 o                         
  11  13  -6        224.30        197.63        44.50 o                         
  13  13  -6        324.02        392.38        55.95 o                         
  15  13  -6        445.87        356.69        66.48 o                         
  17  13  -6        655.00        907.63        87.66 o                         
  19  13  -6        532.21        555.91        75.44 o                         
  21  13  -6       1739.92       1715.92       115.04 o                         
  23  13  -6       1140.81       1229.82       118.96 o                         
  25  13  -6         48.07         33.48        67.99 o                         
  27  13  -6        168.11        307.28        85.36 o                         
  29  13  -6       1021.70       1007.53       110.42 o                         
  31  13  -6        204.86        107.34        87.29 o                         
 -28  14  -6         74.93         20.59       237.45 o                         
 -26  14  -6        135.73        449.41       246.67 o                         
 -24  14  -6        210.11        568.47       222.83 o                         
 -22  14  -6        356.28        294.00       192.95 o                         
 -20  14  -6         88.95        204.14       190.83 o                         
 -18  14  -6       1539.16       1387.39       267.53 o                         
 -16  14  -6         99.72         -8.03       115.49 o                         
 -14  14  -6       1237.02       1285.14       194.23 o                         
 -12  14  -6        446.58       1013.65       272.95 o                         
 -10  14  -6         52.03        189.70       137.11 o                         
  -8  14  -6       1152.72       1079.93       203.05 o                         
  -6  14  -6        287.18        250.34        78.01 o                         
  -4  14  -6       2009.63       2250.87       126.38 o                         
  -2  14  -6       1198.53        848.36       104.56 o                         
   0  14  -6        700.34        483.23        85.38 o                         
   2  14  -6        989.30        559.03        59.14 o                         
   4  14  -6       1890.14       1934.86        88.96 o                         
   6  14  -6       1277.89       1557.96        84.32 o                         
   8  14  -6         11.04        -16.41        36.39 o                         
  10  14  -6       1983.90       2020.63       103.76 o                         
  12  14  -6        813.27        649.10        69.60 o                         
  14  14  -6        708.40        757.14        86.98 o                         
  16  14  -6        913.48        866.46       103.15 o                         
  18  14  -6        877.28        520.14        71.45 o                         
  20  14  -6        856.67        858.31        93.30 o                         
  22  14  -6       1900.80       2075.85       134.34 o                         
  24  14  -6        222.04        132.70        90.83 o                         
  26  14  -6          0.81         72.82        74.47 o                         
  28  14  -6        239.38        200.37        84.12 o                         
  30  14  -6         49.94        -33.90        81.01 o                         
 -27  15  -6        632.32        316.51       237.61 o                         
 -25  15  -6       1489.66        777.21       256.36 o                         
 -23  15  -6       2788.80       2613.96       389.34 o                         
 -21  15  -6        557.89        370.54       212.03 o                         
 -19  15  -6        936.36        890.40       240.60 o                         
 -17  15  -6       1670.88       1777.32       299.61 o                         
 -15  15  -6        319.52        336.64       127.92 o                         
 -13  15  -6       1048.71       1388.65       155.47 o                         
 -11  15  -6       3794.45       4257.09       237.70 o                         
  -9  15  -6       3410.62       3563.52       307.76 o                         
  -7  15  -6        411.66        343.91        92.48 o                         
  -5  15  -6        407.91        468.98        91.90 o                         
  -3  15  -6        746.95        636.32        76.96 o                         
  -1  15  -6        842.97        775.68        83.24 o                         
   1  15  -6       1884.19       1913.23       118.97 o                         
   3  15  -6        158.70        158.30        48.54 o                         
   5  15  -6       1127.01       1238.15        73.86 o                         
   7  15  -6       1375.50       1416.35        90.11 o                         
   9  15  -6        452.99        354.92        52.28 o                         
  11  15  -6        351.28        280.22        57.04 o                         
  13  15  -6        791.85        767.16        76.13 o                         
  15  15  -6        536.37        569.82        71.99 o                         
  17  15  -6        613.80        579.55        75.76 o                         
  19  15  -6        101.50         88.26        63.50 o                         
  21  15  -6       3597.48       3940.16       167.30 o                         
  23  15  -6        676.67        781.38        95.51 o                         
  25  15  -6        150.62        133.63        76.91 o                         
  27  15  -6       1031.00        869.22       154.36 o                         
  29  15  -6         18.55        137.35        87.84 o                         
 -26  16  -6        193.21        154.99       224.98 o                         
 -24  16  -6        492.63        440.73       234.24 o                         
 -22  16  -6       1612.37       1228.51       284.30 o                         
 -20  16  -6        735.52        834.04       247.06 o                         
 -18  16  -6        302.52        221.05       191.31 o                         
 -16  16  -6       1702.49       1540.09       278.53 o                         
 -14  16  -6       1934.45       1543.27       271.91 o                         
 -12  16  -6       4769.59       5101.32       296.20 o                         
 -10  16  -6       4376.52       4291.71       359.44 o                         
  -8  16  -6       6700.50       5637.91       413.13 o                         
  -6  16  -6       3399.02       3360.73       203.52 o                         
  -4  16  -6       1546.02       2061.08       164.21 o                         
  -2  16  -6       5872.91       5820.23       218.60 o                         
   0  16  -6       2571.32       2707.54       135.45 o                         
   2  16  -6       4494.62       4255.42       151.29 o                         
   4  16  -6       9122.46       8789.31       253.74 o                         
   6  16  -6       4537.58       4571.41       143.04 o                         
   8  16  -6       5508.60       5375.19       178.80 o                         
  10  16  -6       7360.79       7479.80       227.76 o                         
  12  16  -6       4662.59       4787.88       171.46 o                         
  14  16  -6       6714.50       6639.03       215.43 o                         
  16  16  -6       5425.44       5173.33       187.13 o                         
  18  16  -6       6271.00       5976.15       213.53 o                         
  20  16  -6       9698.38       9338.25       289.17 o                         
  22  16  -6       4433.59       4672.65       238.39 o                         
  24  16  -6       1748.57       1947.58       137.38 o                         
  26  16  -6       1224.47       1268.15       123.62 o                         
  28  16  -6       1066.25       1165.84       149.42 o                         
 -25  17  -6       1894.79       1255.88       303.04 o                         
 -23  17  -6       2827.82       2376.60       373.04 o                         
 -21  17  -6       1787.27       1851.31       316.71 o                         
 -19  17  -6        762.39        547.97       213.16 o                         
 -17  17  -6       1393.54       1525.53       274.39 o                         
 -15  17  -6       1524.67       1663.24       290.16 o                         
 -13  17  -6        525.24        509.40       195.55 o                         
 -11  17  -6       2521.98       3244.83       531.23 o                         
  -9  17  -6       2873.73       3029.81       295.50 o                         
  -7  17  -6        904.05        851.37       191.02 o                         
  -5  17  -6        481.82        545.13       102.36 o                         
  -3  17  -6       1071.16        899.71       112.91 o                         
  -1  17  -6        581.21        672.20       115.06 o                         
   1  17  -6        771.75        503.65        76.09 o                         
   3  17  -6       1089.40       1066.18        93.30 o                         
   5  17  -6       1748.38       1709.27       151.30 o                         
   7  17  -6        496.42        460.17        65.56 o                         
   9  17  -6        561.33        516.12        67.85 o                         
  11  17  -6        465.13        503.29        70.77 o                         
  13  17  -6        214.17        177.64        59.31 o                         
  15  17  -6        266.94        331.69        68.23 o                         
  17  17  -6         19.75         82.52        62.93 o                         
  19  17  -6        811.69        865.72        93.12 o                         
  21  17  -6       1126.52       1180.76       107.37 o                         
  23  17  -6        200.37        134.60        75.49 o                         
  25  17  -6        266.00        269.61        85.14 o                         
  27  17  -6        508.27        651.67       102.01 o                         
 -24  18  -6        139.69        -88.37       196.73 o                         
 -22  18  -6         18.09        211.48       207.57 o                         
 -20  18  -6         85.68        411.37       222.77 o                         
 -18  18  -6         56.20        353.69       198.74 o                         
 -16  18  -6        164.32        290.88       183.96 o                         
 -14  18  -6        850.96        721.00       214.38 o                         
 -12  18  -6         46.44        193.48       166.88 o                         
 -10  18  -6        577.25        504.61       183.65 o                         
  -8  18  -6        152.16        390.06       163.27 o                         
  -6  18  -6          8.88         82.58       134.89 o                         
  -4  18  -6        225.10        351.78        95.80 o                         
  -2  18  -6       1591.15       1796.69       127.62 o                         
   0  18  -6        316.44        307.07        72.15 o                         
   2  18  -6        401.46        306.35        76.72 o                         
   4  18  -6       1081.94       1029.29        98.97 o                         
   6  18  -6       1016.17       1246.55       109.31 o                         
   8  18  -6        320.51        492.01        81.46 o                         
  10  18  -6        998.41        937.49        88.33 o                         
  12  18  -6        330.63        181.76        67.14 o                         
  14  18  -6         88.38        132.38        62.29 o                         
  16  18  -6        205.52        100.93        62.51 o                         
  18  18  -6       2277.38       2449.34       147.97 o                         
  20  18  -6        163.73        209.61        75.13 o                         
  22  18  -6        384.97        445.73        90.67 o                         
  24  18  -6        144.14         87.43        79.05 o                         
  26  18  -6         31.76         55.74        82.39 o                         
 -23  19  -6       1364.21        678.57       260.33 o                         
 -21  19  -6        535.73        275.24       208.66 o                         
 -19  19  -6        344.42        281.29       198.97 o                         
 -17  19  -6       1109.14       1179.52       263.19 o                         
 -15  19  -6       1441.78       1567.97       278.77 o                         
 -13  19  -6       1506.70       1308.88       254.50 o                         
 -11  19  -6        335.37        453.92       183.35 o                         
  -9  19  -6       2016.54       2275.72       295.67 o                         
  -7  19  -6       1881.86       1703.29       257.11 o                         
  -5  19  -6        450.24        435.75       107.31 o                         
  -3  19  -6       1036.90       1027.60       127.68 o                         
  -1  19  -6          7.84         18.45        62.88 o                         
   1  19  -6        268.25        183.81        92.13 o                         
   3  19  -6        175.16        154.43        94.26 o                         
   5  19  -6        174.10        155.72        72.24 o                         
   7  19  -6         91.69         81.95        62.12 o                         
   9  19  -6          2.15         -7.76        62.03 o                         
  11  19  -6          2.66        -51.39        51.39 o                         
  13  19  -6         65.32         65.09        59.93 o                         
  15  19  -6        147.94         94.79        77.55 o                         
  17  19  -6       1779.11       1725.40       120.39 o                         
  19  19  -6        477.58        532.93        88.45 o                         
  21  19  -6         33.66         59.07        75.89 o                         
  23  19  -6       1155.83       1029.26       110.46 o                         
  25  19  -6        434.83        394.79        95.93 o                         
 -22  20  -6        735.88        524.65       247.93 o                         
 -20  20  -6        287.47        347.24       217.90 o                         
 -18  20  -6        182.95        204.55       204.20 o                         
 -16  20  -6       2499.43       2504.40       364.85 o                         
 -14  20  -6        712.89        481.26       202.79 o                         
 -12  20  -6        302.93        459.37       190.69 o                         
 -10  20  -6       3650.49       4138.41       366.53 o                         
  -8  20  -6       5579.30       5435.55       422.65 o                         
  -6  20  -6       4560.32       4068.88       351.14 o                         
  -4  20  -6       5995.35       5901.71       289.13 o                         
  -2  20  -6       4563.36       4531.58       242.30 o                         
   0  20  -6       2952.66       2992.09       190.79 o                         
   2  20  -6       3256.21       3260.85       217.54 o                         
   4  20  -6       2631.11       3071.31       386.10 o                         
   6  20  -6       8084.34       6994.44       330.64 o                         
   8  20  -6      10721.21      10788.93       355.14 o                         
  10  20  -6       4471.17       4781.00       203.16 o                         
  12  20  -6        727.81        762.79        92.66 o                         
  14  20  -6       2869.59       3452.15       199.46 o                         
  16  20  -6       5998.32       6157.10       216.66 o                         
  18  20  -6       5942.93       5752.43       214.95 o                         
  20  20  -6       7265.02       7473.56       257.88 o                         
  22  20  -6       2962.21       2765.34       164.02 o                         
  24  20  -6        657.63        605.07       103.86 o                         
 -21  21  -6         80.46        -36.91       193.96 o                         
 -19  21  -6       1946.46       1034.46       278.23 o                         
 -17  21  -6       1215.42       1029.17       266.14 o                         
 -15  21  -6        734.58        542.24       223.20 o                         
 -13  21  -6        265.41        394.05       191.94 o                         
 -11  21  -6       1037.00        874.59       226.96 o                         
  -9  21  -6       1954.44       2147.29       301.14 o                         
  -7  21  -6       1794.06       2180.50       284.54 o                         
  -5  21  -6       1107.02       1095.79       209.32 o                         
  -3  21  -6        634.11        729.79       122.21 o                         
  -1  21  -6       1290.72       1315.69       200.23 o                         
   1  21  -6        223.16        226.29        90.79 o                         
   3  21  -6        103.01        150.69        84.80 o                         
   5  21  -6        180.85         75.36        87.46 o                         
   7  21  -6          8.24         29.86        87.74 o                         
   9  21  -6          9.49         10.34        67.00 o                         
  11  21  -6          6.54        -64.42        70.58 o                         
  13  21  -6        207.20        122.71        78.81 o                         
  15  21  -6        323.34        315.95        77.33 o                         
  17  21  -6        322.94         85.93        72.41 o                         
  19  21  -6        652.67        616.27        94.43 o                         
  21  21  -6        317.50        395.63        90.84 o                         
  23  21  -6        195.89        214.84        89.54 o                         
 -18  22  -6        585.19        503.91       233.72 o                         
 -16  22  -6        318.83        348.37       216.19 o                         
 -14  22  -6        737.90        728.60       238.45 o                         
 -12  22  -6         90.39         13.61       175.19 o                         
 -10  22  -6         29.64         23.82       170.50 o                         
  -8  22  -6        351.38        685.10       210.53 o                         
  -6  22  -6        366.76        588.31       202.34 o                         
  -2  22  -6       1131.37       1233.75       212.04 o                         
   0  22  -6        251.17        540.23       155.22 o                         
   2  22  -6        120.10        181.40        93.31 o                         
   4  22  -6        429.53        237.78        93.32 o                         
   6  22  -6        543.27        437.33       105.26 o                         
   8  22  -6          9.90         56.71        92.59 o                         
  10  22  -6         75.02         75.43        83.00 o                         
  12  22  -6        124.29          7.92        78.39 o                         
  14  22  -6         45.83         92.52        81.82 o                         
  16  22  -6        126.17         80.16        81.08 o                         
  18  22  -6        656.48        612.10        96.38 o                         
  20  22  -6        474.17        547.48        97.98 o                         
  22  22  -6        131.43        229.57       187.66 o                         
 -17  23  -6        373.38        302.90       225.42 o                         
 -15  23  -6        758.39        464.33       237.42 o                         
 -13  23  -6       1827.53       1457.14       284.41 o                         
 -11  23  -6       1099.96        745.53       230.98 o                         
  -9  23  -6        597.02        785.67       228.02 o                         
  -7  23  -6       2004.84       1175.17       338.14 o                         
  -1  23  -6        885.44        721.09       172.36 o                         
   1  23  -6        789.66        923.70       192.08 o                         
   3  23  -6         59.42         45.88       187.00 o                         
   5  23  -6         38.27        -39.54        86.78 o                         
   7  23  -6        398.57        413.85       115.32 o                         
   9  23  -6        110.59        105.60       101.72 o                         
  11  23  -6        150.47        158.92       105.42 o                         
  13  23  -6        117.52         71.54        82.59 o                         
  15  23  -6        240.84        105.13        89.61 o                         
  17  23  -6        508.23        583.94       109.31 o                         
  19  23  -6         77.77         21.01        82.21 o                         
 -14  24  -6        681.38        899.02       271.63 o                         
 -12  24  -6        930.18        789.41       258.20 o                         
 -10  24  -6       2536.15       2092.29       333.77 o                         
   0  24  -6       4787.96       4850.93       372.35 o                         
   2  24  -6       2353.37       2011.89       267.03 o                         
   4  24  -6       3075.51       3376.54       273.33 o                         
   6  24  -6       2549.62       2306.81       207.46 o                         
   8  24  -6       1858.49       2331.63       204.07 o                         
  10  24  -6       3539.15       4004.90       260.88 o                         
  12  24  -6       4203.55       4385.59       324.41 o                         
  14  24  -6       4211.05       4104.51       237.34 o                         
  16  24  -6       4691.63       4352.36       372.81 o                         
  18  24  -6       3911.57       3947.28       430.68 o                         
   1  25  -6       1160.87       1021.50       210.24 o                         
   3  25  -6        139.84        162.79       145.23 o                         
   5  25  -6        146.84         82.22       138.57 o                         
   7  25  -6         85.02         24.31        98.79 o                         
   9  25  -6         60.00        104.69       104.51 o                         
  11  25  -6         13.22         41.34       103.67 o                         
  13  25  -6          9.87       -158.45       158.45 o                         
  15  25  -6        155.89         20.33       108.56 o                         
   0  26  -6         69.14        313.38       255.89 o                         
   2  26  -6        505.22        862.50       204.93 o                         
   4  26  -6         97.77        222.19       155.72 o                         
   6  26  -6         95.82         41.33       126.91 o                         
   8  26  -6         87.04        227.37       153.39 o                         
  10  26  -6         88.18          5.48       135.78 o                         
  12  26  -6        118.66         57.95       111.58 o                         
   1  27  -6        544.39        254.54       207.44 o                         
   3  27  -6        143.45         50.56       160.84 o                         
   5  27  -6         15.07          1.68       147.45 o                         
 -35   1  -5       3051.03       2963.04       295.56 o                         
 -33   1  -5        650.99        712.99       193.21 o                         
 -31   1  -5       1308.81       1389.46       203.70 o                         
 -29   1  -5       3740.57       3598.72       269.03 o                         
 -27   1  -5       3453.88       3327.38       250.83 o                         
 -25   1  -5        652.19        436.96       128.71 o                         
 -23   1  -5       1482.49       1589.08       172.55 o                         
 -21   1  -5       2941.39       2740.23       249.97 o                         
 -19   1  -5       4313.80       4432.93       239.57 o                         
 -17   1  -5       4888.91       4922.18       246.87 o                         
 -15   1  -5       8034.36       8149.64       340.13 o                         
 -13   1  -5      11084.65      11608.06       436.45 o                         
 -11   1  -5       5117.43       5261.77       175.06 o                         
  -9   1  -5        102.47         53.15        22.43 o                         
  -7   1  -5       2991.06       3482.74       105.53 o                         
  -5   1  -5        395.04        227.52        26.83 o                         
  -3   1  -5       3741.08       3791.28       110.15 o                         
  -1   1  -5       7010.04       7235.29       268.80 o                         
   1   1  -5       1475.62       1772.42        65.36 o                         
   3   1  -5       3350.78       3892.02       157.40 o                         
   5   1  -5       3331.60       3431.28       108.94 o                         
   7   1  -5        522.01        390.04        58.95 o                         
   9   1  -5        340.52        396.15        41.20 o                         
  11   1  -5        206.35        241.90        44.49 o                         
  13   1  -5         89.63         77.91        34.94 o                         
  15   1  -5        858.03        793.84        61.03 o                         
  17   1  -5        989.31       1029.98        87.42 o                         
  19   1  -5        227.37        281.77        51.21 o                         
  21   1  -5       2645.08       2959.70       123.81 o                         
  23   1  -5       1329.22       1178.03        87.04 o                         
  25   1  -5        194.18         66.27        57.58 o                         
  27   1  -5       1868.10       2409.89       129.28 o                         
  29   1  -5       2365.03       2858.86       148.76 o                         
  31   1  -5        696.03        699.68        92.47 o                         
  33   1  -5        427.56        566.99       112.42 o                         
  35   1  -5       3651.94       3742.71       203.28 o                         
  37   1  -5       2161.91       2206.32       152.71 o                         
 -34   2  -5        286.04        363.50       182.88 o                         
 -32   2  -5         91.45          4.42       144.73 o                         
 -30   2  -5        210.70        238.22       142.91 o                         
 -28   2  -5       1796.12       1266.07       232.96 o                         
 -26   2  -5         81.34         42.75       191.04 o                         
 -24   2  -5        275.46        235.60       115.45 o                         
 -22   2  -5        816.90       1110.40       149.24 o                         
 -20   2  -5       2220.42       2666.36       203.66 o                         
 -18   2  -5       6123.53       5489.30       379.56 o                         
 -16   2  -5       4543.47       4657.21       257.27 o                         
 -14   2  -5      15396.42      14815.11       565.60 o                         
 -12   2  -5      16671.83      15588.18       573.41 o                         
 -10   2  -5       9321.10       9050.67       235.20 o                         
  -8   2  -5      10207.19      10200.65       259.75 o                         
  -6   2  -5       9311.14       9614.10       246.49 o                         
  -4   2  -5       7522.31       7620.51       178.67 o                         
  -2   2  -5      43744.72      46731.27      1104.97 o                         
   0   2  -5      28121.64      28466.17       682.38 o                         
   2   2  -5      28701.33      30031.80       729.69 o                         
   4   2  -5       2225.82       2089.39        77.65 o                         
   6   2  -5       3763.66       2906.04        99.87 o                         
   8   2  -5      55096.95      57426.92      1352.82 o                         
  10   2  -5      40331.44      42102.48      1012.09 o                         
  12   2  -5      41513.82      41591.08       990.58 o                         
  14   2  -5      43771.97      46083.32      1099.70 o                         
  16   2  -5      45642.62      47775.52      1143.10 o                         
  18   2  -5        610.44        989.86        74.70 o                         
  20   2  -5       8413.24       8611.86       317.60 o                         
  22   2  -5      18961.28      19156.24       494.25 o                         
  24   2  -5       1274.30       1270.13        93.03 o                         
  26   2  -5       5487.61       5626.75       194.47 o                         
  28   2  -5       6063.79       6881.30       227.88 o                         
  30   2  -5       2895.44       2997.87       156.44 o                         
  32   2  -5        397.44        675.49        96.27 o                         
  34   2  -5       4052.62       4201.42       190.79 o                         
  36   2  -5       2018.89       1936.92       145.13 o                         
 -35   3  -5       3507.57       3314.82       305.72 o                         
 -33   3  -5       1720.59       2066.80       243.36 o                         
 -31   3  -5       1809.68       1756.32       258.28 o                         
 -29   3  -5       3766.87       3454.61       262.52 o                         
 -27   3  -5       2598.85       2548.71       234.12 o                         
 -25   3  -5        689.58        689.47       140.24 o                         
 -23   3  -5       1489.06       1640.79       177.85 o                         
 -21   3  -5        856.72       1308.58       339.04 o                         
 -19   3  -5       2878.08       3257.96       197.65 o                         
 -17   3  -5       7176.43       7200.89       323.46 o                         
 -15   3  -5       4355.68       4701.93       234.44 o                         
 -13   3  -5       4181.98       4304.42       208.82 o                         
 -11   3  -5       7064.58       7033.92       226.40 o                         
  -9   3  -5       6401.20       6505.48       210.62 o                         
  -7   3  -5       2775.43       2848.47       129.94 o                         
  -5   3  -5       2275.34       2145.32        75.85 o                         
  -3   3  -5       1495.27       1240.79        49.00 o                         
  -1   3  -5       1494.87       1690.63        83.32 o                         
   1   3  -5       5557.88       5588.45       181.10 o                         
   3   3  -5       1266.29       1475.51        73.11 o                         
   5   3  -5       1381.04       1860.55        83.65 o                         
   7   3  -5        489.19        590.30        45.55 o                         
   9   3  -5        404.92        300.79        37.40 o                         
  11   3  -5        169.95        220.61        48.07 o                         
  13   3  -5       1405.06       1296.26        86.67 o                         
  15   3  -5       5889.94       7413.79       205.72 o                         
  17   3  -5        385.82        720.30        63.27 o                         
  19   3  -5        104.24         81.69        44.76 o                         
  21   3  -5       2064.71       2603.96       118.46 o                         
  23   3  -5       1153.90        859.15        78.65 o                         
  25   3  -5       4116.42       5246.35       185.16 o                         
  27   3  -5       2598.97       3118.07       147.26 o                         
  29   3  -5       2473.88       2745.54       147.89 o                         
  31   3  -5        373.01        566.70       118.29 o                         
  33   3  -5       1329.66       1220.47       114.83 o                         
  35   3  -5       2125.84       2664.55       160.66 o                         
  37   3  -5       1918.18       2258.97       154.02 o                         
 -34   4  -5        783.58       1701.15       247.58 o                         
 -32   4  -5         52.48        379.19       165.12 o                         
 -30   4  -5        621.24       1368.40       280.15 o                         
 -28   4  -5        350.74        884.78       164.89 o                         
 -26   4  -5         77.09        380.83       133.67 o                         
 -24   4  -5        103.52        276.32       115.33 o                         
 -22   4  -5        335.96        442.71       114.04 o                         
 -20   4  -5        172.65        740.50       119.02 o                         
 -18   4  -5        443.93        460.62       154.47 o                         
 -16   4  -5       1037.13       1488.85       138.35 o                         
 -14   4  -5       2070.31       1850.50       141.68 o                         
 -12   4  -5         21.14        308.60        73.54 o                         
 -10   4  -5       5368.99       5740.74       309.65 o                         
  -8   4  -5       1636.76       1584.37        86.68 o                         
  -6   4  -5       1042.22       1276.33        49.18 o                         
  -4   4  -5        996.61       1015.61        48.02 o                         
  -2   4  -5        256.18         79.84        23.34 o                         
   0   4  -5      13437.33      13369.30       332.07 o                         
   2   4  -5       2203.11       2285.30        81.20 o                         
   4   4  -5       4208.41       4285.76       154.15 o                         
   6   4  -5        319.02        615.27        54.77 o                         
   8   4  -5       8660.75       9582.39       254.17 o                         
  10   4  -5       1586.15       1881.27        82.58 o                         
  12   4  -5        331.77        569.10        54.38 o                         
  14   4  -5       3223.37       2909.72       127.58 o                         
  16   4  -5       2674.92       2820.95       111.37 o                         
  18   4  -5        131.12        284.71        51.64 o                         
  20   4  -5       3478.99       3211.35       125.76 o                         
  22   4  -5        124.70         86.02        50.87 o                         
  24   4  -5      16468.46      16249.61       432.88 o                         
  26   4  -5         52.38         93.16        62.72 o                         
  28   4  -5       1658.23       1751.63       118.08 o                         
  30   4  -5         39.34        159.03        85.28 o                         
  32   4  -5         30.66         48.32        75.98 o                         
  34   4  -5          7.84         62.84        84.27 o                         
  36   4  -5        221.33        537.74       104.44 o                         
 -33   5  -5       6278.02       4524.69       483.31 o                         
 -31   5  -5       1289.88       1674.63       216.60 o                         
 -29   5  -5       3219.73       3103.24       358.60 o                         
 -27   5  -5        425.43        529.22       146.55 o                         
 -25   5  -5        339.01        350.22       127.04 o                         
 -23   5  -5        909.90       1117.76       151.34 o                         
 -21   5  -5       5847.23       5705.10       334.80 o                         
 -19   5  -5       2486.85       2656.99       185.41 o                         
 -17   5  -5        545.71        586.98       158.00 o                         
 -15   5  -5       7694.61       7748.93       331.30 o                         
 -13   5  -5        915.75       1081.85       114.67 o                         
 -11   5  -5      10978.97      11902.63       435.14 o                         
  -9   5  -5       7195.83       7286.46       274.72 o                         
  -7   5  -5        828.93        772.38        60.51 o                         
  -5   5  -5       6196.63       6231.05       186.41 o                         
  -3   5  -5       1399.60       1634.12        56.92 o                         
  -1   5  -5       2077.98       2147.03        92.76 o                         
   1   5  -5       7956.96       9173.45       237.27 o                         
   3   5  -5       2615.00       2392.26        86.57 o                         
   5   5  -5       1308.54       1580.65        76.46 o                         
   7   5  -5        786.97        862.23        54.85 o                         
   9   5  -5         62.92        115.38        32.35 o                         
  11   5  -5        117.08        154.29        36.70 o                         
  13   5  -5       1660.82       1615.34       161.82 o                         
  15   5  -5        919.87        638.42        58.66 o                         
  17   5  -5        856.32       1009.63        72.43 o                         
  19   5  -5        111.45         88.47        44.36 o                         
  21   5  -5       1510.46       1347.62        89.52 o                         
  23   5  -5       1612.80       1684.88       123.08 o                         
  25   5  -5       3061.30       3632.64       149.12 o                         
  27   5  -5       1253.76       1411.57       106.30 o                         
  29   5  -5       1584.75       1830.33       157.99 o                         
  31   5  -5       2126.03       2815.34       156.36 o                         
  33   5  -5        492.98        496.77        95.57 o                         
  35   5  -5       1667.32       1960.39       141.20 o                         
 -34   6  -5        232.93       1251.39       326.51 o                         
 -32   6  -5        745.19        199.59       231.11 o                         
 -30   6  -5        453.13        152.69       147.79 o                         
 -28   6  -5        187.37         88.48       130.96 o                         
 -26   6  -5        114.77         55.65       115.11 o                         
 -24   6  -5        600.88        451.07       201.16 o                         
 -22   6  -5       1981.78       2059.19       190.37 o                         
 -20   6  -5       2848.53       2844.60       202.83 o                         
 -18   6  -5       1584.70       1556.90       159.75 o                         
 -16   6  -5       2670.16       3166.38       355.28 o                         
 -14   6  -5       8444.80       8305.50       351.34 o                         
 -12   6  -5       6187.10       6089.96       288.43 o                         
 -10   6  -5      21141.96      20140.57       573.08 o                         
  -8   6  -5      30841.94      31015.61       743.19 o                         
  -6   6  -5      17886.46      18101.86       391.55 o                         
  -4   6  -5       5283.68       4976.23       126.35 o                         
  -2   6  -5      11562.31      12109.18       271.73 o                         
   0   6  -5      27667.10      29118.60       624.77 o                         
   2   6  -5      42232.29      45162.65      1073.40 o                         
   4   6  -5      45583.36      44945.74      1075.15 o                         
   6   6  -5       9237.62       7726.72       212.37 o                         
   8   6  -5       4625.24       5118.05       151.55 o                         
  10   6  -5      12458.74      13901.82       363.44 o                         
  12   6  -5      22747.31      22556.40       558.27 o                         
  14   6  -5      49749.37      51328.09      1205.68 o                         
  16   6  -5      25578.51      25169.79       618.54 o                         
  18   6  -5        808.81       1114.09        82.60 o                         
  20   6  -5       3942.06       4034.08       147.81 o                         
  22   6  -5       3817.50       3444.66       209.90 o                         
  24   6  -5      13275.52      13115.84       361.18 o                         
  26   6  -5       8688.80       8963.62       270.75 o                         
  28   6  -5       2330.75       2991.42       153.88 o                         
  30   6  -5       6136.80       5890.19       219.38 o                         
  32   6  -5       1342.55       2146.37       142.19 o                         
  34   6  -5       1351.11       1233.27       120.12 o                         
  36   6  -5       1178.75       1174.33       123.37 o                         
 -33   7  -5       3640.68       3701.66       455.36 o                         
 -31   7  -5       3018.53       2516.10       375.40 o                         
 -29   7  -5       1017.10        851.97       168.97 o                         
 -27   7  -5        749.56       1053.88       169.96 o                         
 -25   7  -5        923.26        807.62       150.42 o                         
 -23   7  -5       2783.20       2760.13       207.68 o                         
 -21   7  -5       5738.15       5483.36       287.43 o                         
 -19   7  -5       4456.80       4631.99       247.26 o                         
 -17   7  -5       1165.19       1496.52       168.48 o                         
 -15   7  -5       1994.73       2154.98       209.73 o                         
 -13   7  -5       8075.96       8217.04       342.92 o                         
 -11   7  -5       3867.19       4158.84       157.91 o                         
  -9   7  -5       5435.44       5313.07       187.71 o                         
  -7   7  -5       7170.28       7000.79       279.55 o                         
  -5   7  -5        910.76       1007.38        54.31 o                         
  -3   7  -5        941.72        753.42        48.17 o                         
  -1   7  -5        789.61        679.30        47.38 o                         
   1   7  -5       1241.40       1504.94        59.30 o                         
   3   7  -5       2649.47       2851.55       147.70 o                         
   5   7  -5        387.14        368.41        39.11 o                         
   7   7  -5         45.67         62.75        31.69 o                         
   9   7  -5        369.28        373.99        44.14 o                         
  11   7  -5        217.40        227.57        40.94 o                         
  13   7  -5        938.34        785.92        62.30 o                         
  15   7  -5       1065.62        804.67        65.26 o                         
  17   7  -5        250.33        238.38        49.82 o                         
  19   7  -5        148.04        160.61        49.47 o                         
  21   7  -5        347.29        259.23        57.01 o                         
  23   7  -5       2208.20       2878.38       129.34 o                         
  25   7  -5       3200.50       3592.22       149.09 o                         
  27   7  -5        903.12       1080.80        98.27 o                         
  29   7  -5       1966.43       1965.28       124.67 o                         
  31   7  -5       2270.77       2587.13       180.93 o                         
  33   7  -5        561.99        661.10       101.90 o                         
  35   7  -5       1166.67       1099.11       120.62 o                         
 -34   8  -5         76.29        683.89       288.11 o                         
 -32   8  -5        141.78        776.18       283.62 o                         
 -30   8  -5        185.70        263.76       222.99 o                         
 -28   8  -5        143.47        341.36       210.66 o                         
 -26   8  -5        456.70        711.51       143.48 o                         
 -24   8  -5        273.48        722.05       135.91 o                         
 -22   8  -5        263.37        820.30       219.00 o                         
 -20   8  -5       1202.02       2294.69       184.26 o                         
 -18   8  -5       1658.49       2010.67       212.07 o                         
 -16   8  -5          1.10        407.52        94.82 o                         
 -14   8  -5        623.34        505.16        98.83 o                         
 -12   8  -5       6212.78       6666.55       286.12 o                         
 -10   8  -5       1102.83       1223.28       197.57 o                         
  -8   8  -5       1132.67       1233.10        58.60 o                         
  -6   8  -5        426.44        620.51        46.02 o                         
  -4   8  -5       6316.07       6409.92       157.64 o                         
  -2   8  -5        325.82        336.78        34.04 o                         
   0   8  -5       1370.93       1469.29        59.33 o                         
   2   8  -5        841.62        841.29        50.82 o                         
   4   8  -5       9563.88       9350.35       253.62 o                         
   6   8  -5        266.03         77.86        39.95 o                         
   8   8  -5      12885.06      14791.34       372.39 o                         
  10   8  -5      26807.95      27636.58       667.45 o                         
  12   8  -5       2754.55       2914.60       113.21 o                         
  14   8  -5       1611.79       1950.37       166.43 o                         
  16   8  -5        243.48        231.28        51.40 o                         
  18   8  -5       1485.28       1842.91       106.12 o                         
  20   8  -5        799.00       1032.69       124.35 o                         
  22   8  -5       1359.60       1476.47       102.24 o                         
  24   8  -5        857.42       1063.55        92.66 o                         
  26   8  -5        263.80        320.06        73.46 o                         
  28   8  -5         16.03         61.01        66.53 o                         
  30   8  -5       2441.56       2673.96       153.43 o                         
  32   8  -5        165.53        -65.30        75.39 o                         
  34   8  -5         17.68         77.57        83.90 o                         
  36   8  -5        259.49        753.79       141.58 o                         
 -33   9  -5       2322.58       1731.58       349.38 o                         
 -31   9  -5        882.12        532.99       245.64 o                         
 -29   9  -5       1525.86       1208.93       291.83 o                         
 -27   9  -5        298.99         14.51       178.73 o                         
 -25   9  -5       2738.72       2285.66       323.90 o                         
 -23   9  -5       3967.14       3935.13       239.01 o                         
 -21   9  -5       2890.59       3141.48       214.75 o                         
 -19   9  -5       5822.47       6023.77       290.70 o                         
 -17   9  -5       4465.95       4416.37       521.19 o                         
 -15   9  -5       2161.00       2384.36       318.33 o                         
 -13   9  -5       3197.02       3415.94       195.89 o                         
 -11   9  -5      10407.07      10726.16       332.18 o                         
  -9   9  -5        334.58        449.34        67.47 o                         
  -7   9  -5       6257.95       6756.36       190.89 o                         
  -5   9  -5       1405.17       1488.00       109.00 o                         
  -3   9  -5        784.04       1051.42        56.78 o                         
  -1   9  -5        644.83        603.08        41.82 o                         
   1   9  -5       1356.57       1597.58        61.94 o                         
   3   9  -5       2272.44       2526.69        84.05 o                         
   5   9  -5       1628.42       1875.34       106.23 o                         
   7   9  -5       1848.56       2149.52        87.43 o                         
   9   9  -5        921.91       1001.53        64.83 o                         
  11   9  -5         18.95        -21.05        34.62 o                         
  13   9  -5        985.36        883.48        66.79 o                         
  15   9  -5        299.85        248.57        49.84 o                         
  17   9  -5        518.68        339.89        54.79 o                         
  19   9  -5        527.21        576.83        66.18 o                         
  21   9  -5        672.22        707.21        74.67 o                         
  23   9  -5        677.49        820.09        82.27 o                         
  25   9  -5       1996.42       1792.01       114.59 o                         
  27   9  -5       1229.99       1154.84       118.06 o                         
  29   9  -5        895.29       1030.28       101.49 o                         
  31   9  -5        669.44        646.74        96.36 o                         
  33   9  -5       1038.78       1096.94       121.34 o                         
  35   9  -5       2864.51       2627.46       160.62 o                         
 -32  10  -5        182.33        130.93       240.58 o                         
 -30  10  -5        166.78        -83.53       197.53 o                         
 -28  10  -5         74.58        101.72       201.06 o                         
 -26  10  -5        181.47        177.65       187.48 o                         
 -24  10  -5       1832.85       1564.61       187.69 o                         
 -22  10  -5       3844.19       3400.27       219.81 o                         
 -20  10  -5       2593.32       3007.17       199.77 o                         
 -18  10  -5       2436.67       2797.15       196.09 o                         
 -16  10  -5       1409.99       1801.93       354.33 o                         
 -14  10  -5       9933.31       9074.99       380.20 o                         
 -12  10  -5      11946.66      11639.15       456.32 o                         
 -10  10  -5       1723.92       2070.89       367.88 o                         
  -8  10  -5      18365.80      18021.99       527.05 o                         
  -6  10  -5      12691.93      12897.44       333.57 o                         
  -4  10  -5        779.79        796.86        49.87 o                         
  -2  10  -5       3778.44       3775.52       108.34 o                         
   0  10  -5      17812.84      18937.30       415.97 o                         
   2  10  -5      22214.12      22758.29       502.12 o                         
   4  10  -5      12389.61      12420.58       284.70 o                         
   6  10  -5      12806.66      13121.90       305.84 o                         
   8  10  -5      21684.15      21112.62       523.34 o                         
  10  10  -5      28924.90      28611.17       707.68 o                         
  12  10  -5      24475.29      24879.13       626.36 o                         
  14  10  -5      12423.10      12209.04       330.80 o                         
  16  10  -5      16380.43      16435.63       430.56 o                         
  18  10  -5      17367.05      17541.24       453.79 o                         
  20  10  -5       4611.81       4758.04       169.12 o                         
  22  10  -5       3535.48       3797.76       148.80 o                         
  24  10  -5       4929.48       5367.56       190.13 o                         
  26  10  -5       4494.16       4399.13       172.45 o                         
  28  10  -5       1116.94       1059.95       103.00 o                         
  30  10  -5        283.21        526.50        90.54 o                         
  32  10  -5       1367.36       1687.96       131.38 o                         
  34  10  -5       1764.21       1466.30       129.61 o                         
 -31  11  -5       1944.88       2200.02       377.14 o                         
 -29  11  -5        876.30        640.07       260.41 o                         
 -27  11  -5        199.79        231.42       211.40 o                         
 -25  11  -5       4348.99       4555.59       432.90 o                         
 -23  11  -5       2728.90       2636.57       345.48 o                         
 -21  11  -5       3269.76       3434.37       224.66 o                         
 -19  11  -5       5933.07       6097.74       301.32 o                         
 -17  11  -5       1938.94       1901.91       222.16 o                         
 -15  11  -5       1398.48       1391.16       256.37 o                         
 -13  11  -5       5477.66       5677.69       265.69 o                         
 -11  11  -5       4224.87       3875.84       222.97 o                         
  -9  11  -5        832.54       1037.19        98.42 o                         
  -7  11  -5       4757.17       5067.55       222.85 o                         
  -5  11  -5       4469.87       4467.21       138.30 o                         
  -3  11  -5       1350.44       1097.80        86.71 o                         
  -1  11  -5        190.60        173.61        31.60 o                         
   1  11  -5        445.32        333.30        37.13 o                         
   3  11  -5        447.01        539.95        43.58 o                         
   5  11  -5       1445.01       1445.88        80.42 o                         
   7  11  -5       1167.25       1100.31        65.78 o                         
   9  11  -5        963.97        902.83        57.10 o                         
  11  11  -5        704.36        782.28        63.42 o                         
  13  11  -5         70.16         76.98        42.75 o                         
  15  11  -5        422.22        412.07        55.69 o                         
  17  11  -5        146.45        108.38        48.22 o                         
  19  11  -5       1130.61       1107.96        83.55 o                         
  21  11  -5       1874.86       1859.37       107.98 o                         
  23  11  -5        371.71        371.29        69.80 o                         
  25  11  -5       2001.39       2104.71       125.56 o                         
  27  11  -5       1484.71       1520.89       112.79 o                         
  29  11  -5         42.17         80.52        73.56 o                         
  31  11  -5       2008.12       2174.35       234.79 o                         
  33  11  -5       1625.89       1852.30       169.19 o                         
 -32  12  -5         20.69        314.03       251.97 o                         
 -30  12  -5        317.50        372.87       239.00 o                         
 -28  12  -5         50.23         79.52       203.60 o                         
 -26  12  -5         16.44        125.36       192.44 o                         
 -24  12  -5        876.39       1327.16       264.90 o                         
 -22  12  -5         26.20        317.39       180.73 o                         
 -20  12  -5       1039.27       2080.30       400.95 o                         
 -18  12  -5       1486.82       1406.63       157.73 o                         
 -16  12  -5        328.70        542.82       161.26 o                         
 -14  12  -5       1483.74       1960.40       165.37 o                         
 -12  12  -5        799.59       1421.51       137.76 o                         
 -10  12  -5        277.77        316.48        77.62 o                         
  -8  12  -5       1446.08       1711.71       132.93 o                         
  -6  12  -5       1538.70        870.34        80.70 o                         
  -4  12  -5       4268.06       3904.11       130.53 o                         
  -2  12  -5         85.08         85.51        30.22 o                         
   0  12  -5       2450.19       2656.29       110.15 o                         
   2  12  -5        223.79        261.17        38.94 o                         
   4  12  -5         78.75         21.54        29.70 o                         
   6  12  -5        107.16        108.57        33.97 o                         
   8  12  -5       3767.63       3692.49       112.80 o                         
  10  12  -5       5634.41       4730.64       224.21 o                         
  12  12  -5        516.71        488.08        49.54 o                         
  14  12  -5        885.49        922.70        75.85 o                         
  16  12  -5         72.79         83.93        48.15 o                         
  18  12  -5       1216.17       1309.13        93.16 o                         
  20  12  -5        780.48        917.94        83.64 o                         
  22  12  -5        989.72       1243.54        97.54 o                         
  24  12  -5       2973.14       3154.16       150.14 o                         
  26  12  -5        156.61        289.54        73.66 o                         
  28  12  -5         11.81         46.33        70.54 o                         
  30  12  -5       1099.52       1231.73       114.53 o                         
  32  12  -5        181.40        281.77        89.43 o                         
  34  12  -5        149.50        315.91       154.27 o                         
 -31  13  -5        356.88        186.56       238.92 o                         
 -29  13  -5       1314.41        920.98       275.14 o                         
 -27  13  -5       1050.44        643.97       249.85 o                         
 -25  13  -5        956.12        630.32       231.04 o                         
 -23  13  -5       1864.63       1386.74       280.23 o                         
 -21  13  -5       1867.22       1744.10       286.65 o                         
 -19  13  -5        322.43        213.51       169.26 o                         
 -17  13  -5        584.21        589.33       209.65 o                         
 -15  13  -5       2646.46       2693.07       350.00 o                         
 -13  13  -5       3650.09       3992.63       211.61 o                         
 -11  13  -5       2006.87       1976.72       155.05 o                         
  -9  13  -5        326.41        374.29        78.90 o                         
  -7  13  -5       2356.01       2696.22       125.98 o                         
  -5  13  -5       2575.51       2820.61       124.60 o                         
  -3  13  -5       2560.97       2868.27       108.64 o                         
  -1  13  -5       1310.93       1108.30        61.59 o                         
   1  13  -5        112.93         33.24        29.78 o                         
   3  13  -5        480.41        417.87        42.99 o                         
   5  13  -5        751.22        803.59        65.83 o                         
   7  13  -5       1056.24        848.02        56.83 o                         
   9  13  -5       1710.95       1718.93        77.55 o                         
  11  13  -5        821.47       1037.43       106.88 o                         
  13  13  -5       1272.83       1341.36        85.94 o                         
  15  13  -5        764.23        720.60        70.73 o                         
  17  13  -5        388.45        336.35        61.05 o                         
  19  13  -5       3567.05       4223.73       159.88 o                         
  21  13  -5         73.69         68.07        55.84 o                         
  23  13  -5       2490.05       2180.78       125.04 o                         
  25  13  -5        946.94       1265.84       125.23 o                         
  27  13  -5        729.02        713.94        93.69 o                         
  29  13  -5        680.72        634.78        94.89 o                         
  31  13  -5        537.85        567.19        96.84 o                         
  33  13  -5       2045.65       2009.01       145.87 o                         
 -30  14  -5        393.86          4.18       223.97 o                         
 -28  14  -5        128.70        332.42       232.21 o                         
 -26  14  -5        104.69        475.84       230.66 o                         
 -24  14  -5       1213.39       1290.26       291.71 o                         
 -22  14  -5       1189.72       1331.81       266.02 o                         
 -20  14  -5        160.62         30.71       156.81 o                         
 -18  14  -5        352.96        536.57       192.83 o                         
 -16  14  -5       3947.99       3957.39       230.67 o                         
 -14  14  -5       1094.20       1485.37       150.17 o                         
 -12  14  -5       6224.88       6043.07       279.49 o                         
 -10  14  -5       7136.49       7106.07       466.83 o                         
  -8  14  -5       4282.87       4638.82       219.39 o                         
  -6  14  -5      20445.09      19506.28       566.57 o                         
  -4  14  -5       9647.75       9727.77       310.34 o                         
  -2  14  -5       9123.08       9509.32       258.56 o                         
   0  14  -5      22598.76      22309.05       495.73 o                         
   2  14  -5      10739.06      10474.90       256.64 o                         
   4  14  -5       7857.12       8031.15       205.16 o                         
   6  14  -5      12201.62      11886.43       282.63 o                         
   8  14  -5      11958.27      11815.48       281.74 o                         
  10  14  -5      11127.10      11229.02       269.48 o                         
  12  14  -5       5907.05       5656.83       179.20 o                         
  14  14  -5        850.43        482.20        72.07 o                         
  16  14  -5       1680.88       1934.96       111.77 o                         
  18  14  -5      13246.81      13044.94       357.62 o                         
  20  14  -5       8019.61       8435.55       268.65 o                         
  22  14  -5       4615.18       4305.18       169.18 o                         
  24  14  -5       7700.71       8053.61       256.14 o                         
  26  14  -5       4667.20       4382.74       178.96 o                         
  28  14  -5        768.78        722.84        99.14 o                         
  30  14  -5       1349.97       1590.97       182.95 o                         
  32  14  -5       2945.56       3058.35       220.95 o                         
 -29  15  -5        577.49        317.25       264.70 o                         
 -27  15  -5        459.38        360.88       235.41 o                         
 -25  15  -5       4860.28       4058.61       425.64 o                         
 -23  15  -5       2573.95       1789.90       313.96 o                         
 -21  15  -5        744.70        694.30       220.88 o                         
 -19  15  -5       2617.35       2572.19       337.75 o                         
 -17  15  -5       1097.06       1245.35       238.85 o                         
 -15  15  -5        676.74        791.72       203.12 o                         
 -13  15  -5        987.23       1102.62       127.82 o                         
 -11  15  -5       3446.72       3491.68       199.51 o                         
  -9  15  -5       1662.36       1919.62       204.50 o                         
  -7  15  -5       2183.35       2773.86       167.95 o                         
  -5  15  -5       3219.54       3076.55       136.75 o                         
  -3  15  -5        777.86        696.31        72.70 o                         
  -1  15  -5        272.89        400.56        52.74 o                         
   1  15  -5        717.80        591.47        51.28 o                         
   3  15  -5       1552.97       1539.84        75.85 o                         
   5  15  -5       1122.51        977.00        62.02 o                         
   7  15  -5        615.43        588.27        53.34 o                         
   9  15  -5       1212.57       1030.21        69.05 o                         
  11  15  -5       2152.47       2310.25       163.50 o                         
  13  15  -5       1449.47       1516.49        94.28 o                         
  15  15  -5        274.11        147.32        52.38 o                         
  17  15  -5       1506.57       1609.89       102.90 o                         
  19  15  -5        896.42        896.75        85.64 o                         
  21  15  -5        620.27        498.61        76.29 o                         
  23  15  -5       1000.21       1010.78        97.10 o                         
  25  15  -5       1568.64       1738.36       123.81 o                         
  27  15  -5        992.65        758.37        97.82 o                         
  29  15  -5        217.07        227.00        89.09 o                         
  31  15  -5       1080.07       1147.72       119.11 o                         
 -28  16  -5         80.52        331.01       240.81 o                         
 -26  16  -5        280.07         52.48       213.05 o                         
 -24  16  -5         89.84        869.47       244.95 o                         
 -22  16  -5        584.56        716.43       231.24 o                         
 -20  16  -5        531.32        370.53       202.17 o                         
 -18  16  -5        426.09        703.53       203.48 o                         
 -16  16  -5        653.19        632.21       195.42 o                         
 -14  16  -5        980.28       1119.62       224.10 o                         
 -12  16  -5       3113.77       3369.16       284.18 o                         
 -10  16  -5        607.79        584.06       168.02 o                         
  -8  16  -5       3412.38       3388.98       191.00 o                         
  -6  16  -5       1139.32       1283.69       105.03 o                         
  -4  16  -5        843.48        899.25        86.53 o                         
  -2  16  -5       1350.39       1321.74       100.88 o                         
   0  16  -5       2408.30       2297.93       103.42 o                         
   2  16  -5       5783.60       5599.05       161.68 o                         
   4  16  -5        673.12        909.09        64.60 o                         
   6  16  -5       1123.99       1306.56       119.15 o                         
   8  16  -5       3534.83       3175.73       148.33 o                         
  10  16  -5       4614.37       4444.77       155.37 o                         
  12  16  -5       3710.68       3583.29       157.45 o                         
  14  16  -5        552.29        426.05        64.30 o                         
  16  16  -5       3162.45       3155.36       136.98 o                         
  18  16  -5        680.23        817.25        84.32 o                         
  20  16  -5        146.94         86.71        60.27 o                         
  22  16  -5        295.59        249.07        71.58 o                         
  24  16  -5       1058.31        903.11       100.01 o                         
  26  16  -5        655.40        798.76       100.36 o                         
  28  16  -5         58.00        -17.91        77.01 o                         
  30  16  -5         81.50         70.21        84.06 o                         
 -27  17  -5        897.86        630.16       269.92 o                         
 -25  17  -5       1953.60        783.68       265.64 o                         
 -23  17  -5       2100.03       1646.08       310.86 o                         
 -21  17  -5       5419.45       4634.33       448.74 o                         
 -19  17  -5       1482.28       1048.81       245.36 o                         
 -17  17  -5        645.45        836.42       219.25 o                         
 -15  17  -5        398.78        641.28       191.61 o                         
 -13  17  -5       2281.84       2173.92       286.91 o                         
 -11  17  -5       2459.29       2121.20       274.58 o                         
  -9  17  -5        502.33        618.26       171.42 o                         
  -7  17  -5       2481.37       2442.62       171.32 o                         
  -5  17  -5        529.12        540.90        95.65 o                         
  -3  17  -5        555.46        572.67        76.11 o                         
  -1  17  -5        875.11        708.68        79.39 o                         
   1  17  -5        172.66        121.36        49.73 o                         
   3  17  -5        811.81        725.85        66.30 o                         
   5  17  -5        151.03        134.61        41.80 o                         
   7  17  -5        155.54        120.89        48.50 o                         
   9  17  -5        171.04        191.63        53.28 o                         
  11  17  -5        176.95        122.78        51.01 o                         
  13  17  -5        502.48        613.45        70.35 o                         
  15  17  -5        441.04        620.00        74.72 o                         
  17  17  -5         71.19        -12.36        56.19 o                         
  19  17  -5       1564.24       1399.53       103.87 o                         
  21  17  -5        234.02        230.99        70.91 o                         
  23  17  -5        437.28        499.01        84.16 o                         
  25  17  -5       1681.12       1853.22       129.37 o                         
  27  17  -5        258.87        241.64        85.54 o                         
  29  17  -5         33.21          4.16        83.07 o                         
 -26  18  -5        413.87        153.82       219.40 o                         
 -24  18  -5       1933.50       1166.18       283.37 o                         
 -22  18  -5       1381.98       1313.07       284.21 o                         
 -20  18  -5       3122.49       2721.30       368.90 o                         
 -18  18  -5       3189.02       3158.64       391.31 o                         
 -16  18  -5        977.56        708.69       211.13 o                         
 -14  18  -5       1196.47       1401.13       251.35 o                         
 -12  18  -5       1525.97       1967.50       281.21 o                         
 -10  18  -5       5702.14       5653.02       417.08 o                         
  -8  18  -5       5651.42       5888.05       280.97 o                         
  -6  18  -5       1791.07       1306.47       131.13 o                         
  -4  18  -5       1796.16       2000.16       130.48 o                         
  -2  18  -5       2503.04       2647.06       138.47 o                         
   0  18  -5       1243.50       1450.71       110.47 o                         
   2  18  -5       7035.87       7031.58       213.08 o                         
   4  18  -5      19016.98      18220.63       548.39 o                         
   6  18  -5      16452.28      16401.52       425.52 o                         
   8  18  -5       2995.88       2686.12       120.61 o                         
  10  18  -5       2921.14       3281.56       134.30 o                         
  12  18  -5      13254.48      13144.01       362.82 o                         
  14  18  -5       6257.32       5873.05       195.57 o                         
  16  18  -5       5698.19       6173.77       210.40 o                         
  18  18  -5       8103.51       7598.94       245.33 o                         
  20  18  -5       4093.13       4200.93       244.96 o                         
  22  18  -5       2951.66       3342.23       257.77 o                         
  24  18  -5       4924.19       4335.24       190.08 o                         
  26  18  -5       1201.18       1333.79       122.72 o                         
  28  18  -5         90.72         86.35        85.09 o                         
 -25  19  -5       1443.65       1185.42       301.53 o                         
 -23  19  -5       2458.17       2108.45       354.30 o                         
 -21  19  -5       3114.96       2306.37       352.80 o                         
 -19  19  -5       3601.70       3392.84       407.92 o                         
 -17  19  -5       1039.84        776.30       225.03 o                         
 -15  19  -5        546.91        213.93       167.67 o                         
 -13  19  -5       1358.24       1496.52       256.62 o                         
 -11  19  -5       2460.22       2134.51       293.68 o                         
  -9  19  -5       1492.83       1574.65       232.54 o                         
  -7  19  -5        186.27        136.10        83.80 o                         
  -5  19  -5        678.55        625.56       125.46 o                         
  -3  19  -5        601.37        715.52        86.44 o                         
  -1  19  -5        192.93        161.80        62.81 o                         
   1  19  -5        704.67        724.15        83.64 o                         
   3  19  -5        766.29        658.32        80.17 o                         
   5  19  -5        135.90         97.53        59.81 o                         
   7  19  -5        117.41         88.29        50.00 o                         
   9  19  -5         24.81         64.38        51.44 o                         
  11  19  -5         72.22         48.34        54.55 o                         
  13  19  -5        118.79        133.60        59.04 o                         
  15  19  -5        314.08        209.34        64.10 o                         
  17  19  -5        406.51        555.84        81.53 o                         
  19  19  -5        441.88        382.31        76.43 o                         
  21  19  -5        624.01        657.96        92.42 o                         
  23  19  -5       1804.35       1868.13       158.10 o                         
  25  19  -5        537.53        312.99        89.04 o                         
  27  19  -5         94.61        -79.15        79.15 o                         
 -24  20  -5         48.59        322.55       211.99 o                         
 -22  20  -5        111.93        378.76       221.88 o                         
 -20  20  -5        117.46        197.47       202.16 o                         
 -18  20  -5        254.15        424.97       204.80 o                         
 -16  20  -5         61.81         72.88       157.06 o                         
 -14  20  -5       2447.19       2228.14       318.26 o                         
 -12  20  -5       2998.03       3248.57       372.01 o                         
 -10  20  -5        417.28        368.09       169.80 o                         
  -8  20  -5        128.83        234.84       146.99 o                         
  -6  20  -5        269.62        186.42        86.72 o                         
  -4  20  -5        862.42        621.53       111.25 o                         
  -2  20  -5         43.03        109.48        64.04 o                         
   0  20  -5         19.54        -38.03        60.85 o                         
   2  20  -5       1845.57       2243.40       172.08 o                         
   4  20  -5        123.72        123.67        62.48 o                         
   6  20  -5        434.00        796.58       156.46 o                         
   8  20  -5         67.23         23.06        54.10 o                         
  10  20  -5        826.97        772.54        81.45 o                         
  12  20  -5        625.27        418.72        72.13 o                         
  14  20  -5        459.09        634.37        81.63 o                         
  16  20  -5         30.78        -45.38        62.64 o                         
  18  20  -5        461.98        527.20        84.23 o                         
  20  20  -5       3181.62       3382.33       174.50 o                         
  22  20  -5        851.71        831.99       100.76 o                         
  24  20  -5         18.01        -36.47        74.44 o                         
  26  20  -5        202.96        148.74       101.86 o                         
 -21  21  -5        882.63       1266.55       279.69 o                         
 -19  21  -5        805.58        740.40       240.78 o                         
 -17  21  -5        666.48        525.60       210.55 o                         
 -15  21  -5        175.54        175.14       178.02 o                         
 -13  21  -5        901.11        582.76       207.25 o                         
 -11  21  -5       2942.85       2920.83       343.78 o                         
  -9  21  -5       2870.52       2472.46       312.15 o                         
  -7  21  -5        830.74        753.29       188.05 o                         
  -5  21  -5        567.03        550.87       106.55 o                         
  -3  21  -5         91.75        156.58        73.07 o                         
  -1  21  -5        930.86        748.46       112.46 o                         
   1  21  -5        651.63        721.00       108.55 o                         
   3  21  -5          5.47         16.82        77.20 o                         
   5  21  -5        291.62        256.87        72.45 o                         
   7  21  -5        191.72        162.23        71.30 o                         
   9  21  -5        157.00        140.32        69.51 o                         
  11  21  -5         66.62         88.17        59.64 o                         
  13  21  -5        371.23        336.81        73.42 o                         
  15  21  -5        243.14        283.20        72.24 o                         
  17  21  -5         43.08        105.63        69.97 o                         
  19  21  -5        688.18        659.22        92.99 o                         
  21  21  -5        398.41        430.04        88.53 o                         
  23  21  -5        641.26        617.14        98.80 o                         
  25  21  -5        662.45        728.70       105.41 o                         
 -18  22  -5        914.29        526.76       223.73 o                         
 -16  22  -5         42.40         66.86       175.12 o                         
 -14  22  -5         52.94        -78.67       160.94 o                         
 -12  22  -5       2661.53       3520.13       355.66 o                         
 -10  22  -5       4523.05       4614.57       393.18 o                         
  -8  22  -5       2458.11       2847.03       338.42 o                         
  -6  22  -5       4857.23       4787.46       381.19 o                         
  -4  22  -5       4514.03       4480.87       267.68 o                         
  -2  22  -5       5630.19       5975.71       279.47 o                         
   0  22  -5       7433.01       7154.21       423.26 o                         
   2  22  -5       5937.43       5972.67       282.57 o                         
   4  22  -5       8758.67       7961.66       358.37 o                         
   6  22  -5       6818.60       7542.31       714.99 o                         
   8  22  -5        714.10       1109.78       154.42 o                         
  10  22  -5        330.08        282.01        89.97 o                         
  12  22  -5       1247.13       1260.42       106.97 o                         
  14  22  -5       1264.06       1373.26       109.66 o                         
  16  22  -5       1881.16       1804.56       128.04 o                         
  18  22  -5       2336.72       2396.65       146.43 o                         
  20  22  -5       3000.73       3081.63       171.19 o                         
  22  22  -5       2856.11       3394.32       275.29 o                         
  24  22  -5       2632.50       2430.41       274.25 o                         
 -15  23  -5        603.90        328.12       197.35 o                         
 -13  23  -5        650.44        513.57       204.40 o                         
 -11  23  -5        537.82        746.21       219.95 o                         
  -9  23  -5       1243.45       1002.07       228.76 o                         
  -7  23  -5         72.68        102.35       159.70 o                         
  -5  23  -5        688.00        853.01       192.15 o                         
  -3  23  -5       1865.57       1533.90       218.94 o                         
  -1  23  -5        454.29        609.39       111.40 o                         
   1  23  -5        130.10         64.29        84.69 o                         
   3  23  -5       1037.62        966.11       129.13 o                         
   5  23  -5        545.72        703.04       121.57 o                         
   7  23  -5        248.83        173.28       123.53 o                         
   9  23  -5         94.22        100.45        76.84 o                         
  11  23  -5        150.20         41.64        74.60 o                         
  13  23  -5         38.48         11.13        76.08 o                         
  15  23  -5        263.60        205.11        74.67 o                         
  17  23  -5        196.04        228.25       105.50 o                         
  19  23  -5        316.76        415.41        89.18 o                         
  21  23  -5       1153.87       1143.28       120.43 o                         
  -4  24  -5        435.70         74.63       132.74 o                         
  -2  24  -5        577.06        449.51       155.35 o                         
   0  24  -5       1785.97       1532.59       159.49 o                         
   2  24  -5        660.80        610.33       120.72 o                         
   4  24  -5       1987.63       2198.72       271.59 o                         
   6  24  -5       1292.76       1441.82       162.84 o                         
   8  24  -5       1197.51        874.35       135.21 o                         
  10  24  -5        445.30        394.18        93.64 o                         
  12  24  -5         39.98         57.68        81.78 o                         
  14  24  -5         84.15         12.18        81.28 o                         
  16  24  -5         76.26        129.26        82.98 o                         
  18  24  -5        294.53        207.17        83.72 o                         
  20  24  -5        256.16        286.02        90.38 o                         
  -3  25  -5        622.80        257.19       150.23 o                         
  -1  25  -5        923.57        527.49       168.91 o                         
   1  25  -5        145.41         34.19        95.96 o                         
   3  25  -5        192.72        111.32       103.25 o                         
   5  25  -5        329.94        576.03       119.21 o                         
   7  25  -5         87.71          3.60        95.41 o                         
   9  25  -5        438.51        312.36       108.64 o                         
  11  25  -5         98.45        145.66       107.35 o                         
  13  25  -5        112.46        142.35        88.06 o                         
  15  25  -5         87.78        -79.22        79.22 o                         
  17  25  -5        270.28        156.42        94.84 o                         
  -2  26  -5       3249.02       3954.66       374.05 o                         
   0  26  -5       1112.38       1234.43       225.76 o                         
   2  26  -5       2836.85       3080.91       445.18 o                         
   4  26  -5       1128.57       1215.04       198.72 o                         
   6  26  -5       1554.70       2080.16       241.36 o                         
   8  26  -5       5626.53       5195.44       289.80 o                         
  10  26  -5       2994.14       3358.34       280.23 o                         
  12  26  -5       1638.58       1236.57       168.52 o                         
  14  26  -5       2521.26       2851.58       277.79 o                         
  16  26  -5       1723.50       2154.31       283.14 o                         
  -1  27  -5        445.26        591.97       185.35 o                         
   1  27  -5         57.39        143.86       161.62 o                         
   3  27  -5        192.56        128.92       103.54 o                         
   5  27  -5         87.34        169.72       110.16 o                         
   7  27  -5         22.28        -33.60       227.99 o                         
   9  27  -5         39.48        -28.86       104.85 o                         
  11  27  -5        274.01        438.61       161.52 o                         
  13  27  -5        325.77         90.76       143.77 o                         
   0  28  -5       1184.69       1416.88       243.17 o                         
   2  28  -5         14.00         63.54       147.24 o                         
   4  28  -5       1167.27        924.87       156.92 o                         
   6  28  -5         25.68         70.78       109.99 o                         
   8  28  -5         57.90        141.64       167.76 o                         
 -36   0  -4         56.26       -109.77       204.38 o                         
 -34   0  -4        242.61         47.54       228.97 o                         
 -32   0  -4        417.23        316.27       215.14 o                         
 -30   0  -4       2631.64       1734.03       295.35 o                         
 -28   0  -4       1326.12       1084.57       236.53 o                         
 -26   0  -4       2218.22       1802.29       262.52 o                         
 -24   0  -4        232.99        179.98       140.74 o                         
 -22   0  -4      13684.96      11742.63       674.55 o                         
 -20   0  -4      14022.46      11474.67       661.45 o                         
 -18   0  -4       4167.81       4182.60       311.75 o                         
 -16   0  -4      17338.96      15777.99       839.48 o                         
 -14   0  -4      12954.93      12112.51       646.99 o                         
 -12   0  -4        913.15        746.61       130.45 o                         
 -10   0  -4      10031.38      10313.04       581.71 o                         
  -8   0  -4      25782.72      23826.84       793.64 o                         
  -6   0  -4      92260.31      92903.95      2575.68 o                         
  -4   0  -4       8006.93       7491.51       269.08 o                         
  -2   0  -4      24693.52      22787.96       769.16 o                         
   0   0  -4      95063.34     108322.38      3561.55 o                         
   2   0  -4      11725.43      12713.64       437.60 o                         
   4   0  -4     171888.00     177248.33      5832.78 o                         
   6   0  -4      84974.82      90749.48      2944.05 o                         
   8   0  -4      22796.56      22860.12       778.60 o                         
  10   0  -4        206.27        221.99        83.32 o                         
  12   0  -4     114597.06     123473.19      4122.27 o                         
  14   0  -4     142588.62     143605.06      4721.77 o                         
  16   0  -4      15964.97      13632.93       508.96 o                         
  18   0  -4      64605.88      66520.94      2260.44 o                         
  20   0  -4       6242.96       6206.36       260.45 o                         
  22   0  -4        308.92        333.65       106.72 o                         
  24   0  -4       5775.49       6473.58       319.61 o                         
  26   0  -4      15095.97      14972.61       564.00 o                         
  28   0  -4       2064.73       2280.64       176.41 o                         
  30   0  -4       2424.74       2452.57       188.99 o                         
  32   0  -4       1540.72       2251.46       196.93 o                         
  34   0  -4         23.79         51.58       110.83 o                         
  36   0  -4       1542.94       1310.83       168.46 o                         
  38   0  -4       2030.46       2185.29       241.68 o                         
 -35   1  -4        118.39        201.40       166.01 o                         
 -33   1  -4       1610.34       1408.05       205.13 o                         
 -31   1  -4       8281.06       7230.81       864.63 o                         
 -29   1  -4       8265.02       7921.72       380.68 o                         
 -27   1  -4       4490.02       4151.33       256.96 o                         
 -25   1  -4       1331.12       1224.49       155.83 o                         
 -23   1  -4       2977.43       3229.04       206.24 o                         
 -21   1  -4      15443.87      14212.64       553.74 o                         
 -19   1  -4       6175.15       6004.03       369.50 o                         
 -17   1  -4       5408.53       5904.58       263.40 o                         
 -15   1  -4       9685.94       9537.30       378.42 o                         
 -13   1  -4       2560.68       2535.15       145.53 o                         
 -11   1  -4       3477.82       3373.72       168.32 o                         
  -9   1  -4       4797.62       4710.40       126.84 o                         
  -7   1  -4       5409.99       5112.65       215.20 o                         
  -5   1  -4       7416.85       4068.66       201.49 o                         
  -3   1  -4       1267.23       1302.63        66.78 o                         
   1   1  -4       3890.46       2970.24       333.50 o                         
   3   1  -4       1104.85        546.18        72.63 o                         
   5   1  -4        610.58        471.60        70.84 o                         
   7   1  -4        502.25        314.84        37.53 o                         
   9   1  -4        805.52       1127.18       209.90 o                         
  11   1  -4        420.62        390.05        37.90 o                         
  13   1  -4       4086.84       3757.86       260.54 o                         
  15   1  -4       2289.33       1780.99       154.17 o                         
  17   1  -4       1763.16       2134.48        87.40 o                         
  19   1  -4       2393.47       2610.43       104.13 o                         
  21   1  -4       1602.62       1481.29        85.24 o                         
  23   1  -4        459.08        453.87        61.96 o                         
  25   1  -4       4359.22       4674.63       162.70 o                         
  27   1  -4       4774.46       5079.63       177.25 o                         
  29   1  -4       1495.04       1495.21       105.06 o                         
  31   1  -4       1854.96       2195.36       129.47 o                         
  33   1  -4        790.08        906.18        98.44 o                         
  35   1  -4        846.61       1081.24       107.26 o                         
  37   1  -4       3289.14       3421.30       177.20 o                         
 -34   2  -4        261.92        281.34       173.18 o                         
 -32   2  -4        181.46       1390.07       191.48 o                         
 -30   2  -4        199.01       2465.43       231.55 o                         
 -28   2  -4         74.83       1691.30       185.86 o                         
 -26   2  -4        232.44        769.36       137.90 o                         
 -24   2  -4        742.44        948.55       135.81 o                         
 -22   2  -4        991.67       1340.56       144.23 o                         
 -20   2  -4        319.00       1282.45       130.24 o                         
 -18   2  -4       2382.72       2724.96       163.70 o                         
 -16   2  -4       1901.35       2362.50       145.06 o                         
 -14   2  -4       4265.83       3803.38       192.22 o                         
 -12   2  -4       1792.41       1222.85       102.75 o                         
 -10   2  -4       1748.59       1946.76       115.19 o                         
  -8   2  -4       1321.36       1345.08        76.14 o                         
  -6   2  -4        360.92         27.81        46.82 o                         
  -4   2  -4      11176.42      11154.91       272.54 o                         
  -2   2  -4       1420.53        944.71        45.46 o                         
   0   2  -4      52170.47      53513.96      1251.16 o                         
   2   2  -4      10817.50      12706.52       315.22 o                         
   4   2  -4       3436.37       4602.73       129.45 o                         
   6   2  -4       7478.29       7914.81       209.96 o                         
   8   2  -4        214.74        399.03        39.73 o                         
  10   2  -4       9219.38       9574.08       254.34 o                         
  12   2  -4       1450.76       2032.00        79.90 o                         
  14   2  -4       4234.61       4287.19       135.74 o                         
  16   2  -4         28.56         91.97        35.88 o                         
  18   2  -4        953.35       1285.14        78.57 o                         
  20   2  -4      11269.42      11170.88       298.43 o                         
  22   2  -4       3095.13       3236.41       184.51 o                         
  24   2  -4        205.28        406.83        61.88 o                         
  26   2  -4       1593.44       1799.36       108.88 o                         
  28   2  -4        133.25        285.19        70.80 o                         
  30   2  -4         86.22        205.46        70.41 o                         
  32   2  -4        538.59        651.47        88.14 o                         
  34   2  -4         97.17        400.70        86.61 o                         
  36   2  -4        352.45        493.56        96.26 o                         
  38   2  -4         57.70        623.10       104.46 o                         
 -35   3  -4       1500.62       1123.60       209.95 o                         
 -33   3  -4       1565.99       1880.52       225.29 o                         
 -31   3  -4       5969.14       6022.70       457.71 o                         
 -29   3  -4       5247.45       4203.96       384.86 o                         
 -27   3  -4       2939.38       3327.96       223.59 o                         
 -25   3  -4       1664.90       1532.09       169.70 o                         
 -23   3  -4       7026.95       6291.55       380.40 o                         
 -21   3  -4        473.50        385.97       100.11 o                         
 -19   3  -4       6921.19       6650.74       385.93 o                         
 -17   3  -4       4763.84       4664.83       223.55 o                         
 -15   3  -4       6910.75       7118.18       300.17 o                         
 -13   3  -4       5060.12       5488.84       230.13 o                         
 -11   3  -4       1308.32       1145.18        57.56 o                         
  -7   3  -4      12943.23      14353.94       374.96 o                         
  -5   3  -4       5495.64       5259.87       128.58 o                         
  -3   3  -4       1464.09       1421.03        48.73 o                         
  -1   3  -4       3920.89       3486.91       277.98 o                         
   1   3  -4       4761.20       4208.79       385.25 o                         
   3   3  -4       4769.77       4501.34       326.63 o                         
   5   3  -4       1066.15        244.08        63.25 o                         
   7   3  -4       1032.83       1031.95       205.02 o                         
   9   3  -4        202.25        178.53        29.70 o                         
  11   3  -4        109.27        102.39        29.91 o                         
  13   3  -4       4997.65       4828.89       311.05 o                         
  15   3  -4        776.18        706.74        53.35 o                         
  17   3  -4       1572.54       1319.17        74.81 o                         
  19   3  -4       4676.75       5163.90       162.15 o                         
  21   3  -4        606.57        589.90        59.19 o                         
  23   3  -4       2545.49       2711.08       115.12 o                         
  25   3  -4       2234.05       2604.26       116.83 o                         
  27   3  -4       8244.29       8046.91       244.40 o                         
  29   3  -4       3000.18       3260.15       150.23 o                         
  31   3  -4         93.78        173.95        72.47 o                         
  33   3  -4       1212.49       1109.81       152.77 o                         
  35   3  -4       2098.05       2113.82       136.93 o                         
  37   3  -4        863.91       1109.98       116.97 o                         
 -34   4  -4        391.85         28.99       157.84 o                         
 -32   4  -4        632.93        593.07       165.78 o                         
 -30   4  -4        855.20        521.15       185.51 o                         
 -28   4  -4       1442.50        934.97       159.30 o                         
 -26   4  -4        303.27        212.90       146.46 o                         
 -24   4  -4        345.52        309.66       112.92 o                         
 -22   4  -4       2712.01       2725.42       180.66 o                         
 -20   4  -4        925.54       1617.05       146.38 o                         
 -18   4  -4       3459.54       3480.88       184.00 o                         
 -16   4  -4       5499.45       4814.82       263.36 o                         
 -14   4  -4      16884.20      16479.20       605.30 o                         
 -12   4  -4      11704.43      11627.40       333.28 o                         
 -10   4  -4      27514.20      26292.20       905.44 o                         
  -8   4  -4      61577.26      58540.54      1399.54 o                         
  -6   4  -4      67040.48      69603.76      1886.90 o                         
  -4   4  -4      50481.16      49714.99      1178.91 o                         
  -2   4  -4      50244.65      54113.81      1140.87 o                         
   0   4  -4     145642.94     162390.55      3772.28 o                         
   2   4  -4      58543.45      58986.76      1394.54 o                         
   4   4  -4      11210.65      11388.05       290.32 o                         
   6   4  -4      25132.13      27224.13       656.53 o                         
   8   4  -4       5505.11       4496.06       134.91 o                         
  10   4  -4        980.79        864.43        56.66 o                         
  12   4  -4      80006.73      83478.69      1943.62 o                         
  14   4  -4      20723.89      20028.52       496.38 o                         
  16   4  -4      12730.60      13743.23       352.33 o                         
  18   4  -4      34337.62      33588.90       815.59 o                         
  20   4  -4       7222.67       7507.70       220.77 o                         
  22   4  -4      20827.08      19530.59       496.02 o                         
  24   4  -4       7604.65       8126.47       240.63 o                         
  26   4  -4      17007.69      16920.76       444.88 o                         
  28   4  -4      12951.67      12581.26       348.88 o                         
  30   4  -4       2698.99       3187.11       143.08 o                         
  32   4  -4        436.28        581.88        89.23 o                         
  34   4  -4       1592.01       1667.54       123.73 o                         
  36   4  -4       2170.98       1832.00       135.16 o                         
  38   4  -4        136.75        162.86        94.39 o                         
 -35   5  -4       1365.56       1172.24       310.01 o                         
 -33   5  -4       1746.95       1883.99       346.32 o                         
 -31   5  -4       4196.44       4145.49       286.04 o                         
 -29   5  -4       4350.17       4217.21       267.74 o                         
 -27   5  -4       3159.61       3279.01       224.73 o                         
 -25   5  -4       1634.86       2080.96       189.42 o                         
 -23   5  -4       3237.53       2685.91       197.76 o                         
 -21   5  -4       5846.67       5307.68       265.81 o                         
 -19   5  -4       4257.15       4071.57       236.03 o                         
 -17   5  -4       1395.94       1549.61       142.12 o                         
 -15   5  -4       7926.48       8340.88       417.27 o                         
 -13   5  -4       7014.99       7848.99       314.15 o                         
 -11   5  -4       5667.96       5814.47       250.66 o                         
  -9   5  -4       4757.59       4699.99       133.60 o                         
  -7   5  -4       7732.14       7651.91       298.50 o                         
  -5   5  -4       4433.34       4336.21       107.01 o                         
  -3   5  -4       8076.30       8198.03       459.12 o                         
  -1   5  -4       9180.68       8699.36       195.23 o                         
   1   5  -4        240.54        299.15        43.20 o                         
   3   5  -4       2714.43       2962.16       187.57 o                         
   5   5  -4       1386.51       1594.04        88.55 o                         
   7   5  -4         81.04         74.11        25.82 o                         
   9   5  -4       1061.21        888.54        53.13 o                         
  11   5  -4       3926.12       4831.56       234.79 o                         
  13   5  -4       1445.62       1034.52        81.11 o                         
  15   5  -4        818.15        691.83        54.30 o                         
  17   5  -4       2290.85       2400.65        97.16 o                         
  19   5  -4       4397.83       5067.98       160.75 o                         
  21   5  -4       5097.47       5721.77       243.73 o                         
  23   5  -4       2076.78       1763.46       104.79 o                         
  25   5  -4       3135.36       3327.28       191.15 o                         
  27   5  -4       5428.68       5583.07       190.57 o                         
  29   5  -4       3079.61       3236.40       146.49 o                         
  31   5  -4        305.61        388.17        85.38 o                         
  33   5  -4        838.81        807.94        97.26 o                         
  35   5  -4       4069.64       4185.76       185.74 o                         
  37   5  -4        794.10        916.34       111.21 o                         
 -34   6  -4         65.14       -146.90       209.79 o                         
 -32   6  -4         35.16        923.19       273.81 o                         
 -30   6  -4        292.11       1096.56       172.51 o                         
 -28   6  -4        297.96       1723.43       182.07 o                         
 -26   6  -4         58.87        379.11       182.74 o                         
 -24   6  -4          3.76        468.75       113.16 o                         
 -22   6  -4       1113.74       1258.36       141.75 o                         
 -20   6  -4       1016.71       3003.93       241.62 o                         
 -18   6  -4       2259.46       1882.75       371.82 o                         
 -16   6  -4       7137.60       6480.54       284.14 o                         
 -14   6  -4       3265.68       4787.84       210.94 o                         
 -12   6  -4       2844.77       1471.24        93.53 o                         
 -10   6  -4      12417.53      12203.10       297.12 o                         
  -8   6  -4        533.71        557.76        34.12 o                         
  -6   6  -4       6868.67       6880.82       200.68 o                         
  -4   6  -4       5447.39       5968.91       163.46 o                         
  -2   6  -4        532.55        525.39        34.56 o                         
   0   6  -4       3783.48       3899.42       103.32 o                         
   2   6  -4       2116.11       2306.50        77.67 o                         
   4   6  -4      11468.57      12547.35       318.25 o                         
   6   6  -4      16997.98      18441.37       451.63 o                         
   8   6  -4        194.06        340.45        39.17 o                         
  10   6  -4       3794.52       3911.85       123.72 o                         
  12   6  -4        334.61        445.35        46.38 o                         
  14   6  -4        374.13        304.44        43.67 o                         
  16   6  -4        706.03        912.61        67.79 o                         
  18   6  -4      16741.70      16591.95       426.56 o                         
  20   6  -4        116.21        231.94        50.24 o                         
  22   6  -4       2081.42       2443.70       117.11 o                         
  24   6  -4       3560.83       3678.72       149.27 o                         
  26   6  -4        250.56        474.04        99.11 o                         
  28   6  -4        360.82        535.79        91.68 o                         
  30   6  -4        210.55        319.52        81.05 o                         
  32   6  -4         18.03         92.68        72.42 o                         
  34   6  -4        769.60       1120.58       110.70 o                         
  36   6  -4        402.72        467.67        96.98 o                         
 -33   7  -4       1733.57       1670.92       332.18 o                         
 -31   7  -4       2206.73       2296.51       356.99 o                         
 -29   7  -4       2408.08       2189.15       222.08 o                         
 -27   7  -4       5826.22       5559.90       343.39 o                         
 -25   7  -4       2123.38       2353.81       199.22 o                         
 -23   7  -4       6298.83       5888.87       291.73 o                         
 -21   7  -4       3373.98       3142.01       194.43 o                         
 -19   7  -4       9250.13       9090.61       482.93 o                         
 -17   7  -4        549.90        875.70       119.00 o                         
 -15   7  -4       4260.25       4270.06       203.86 o                         
 -13   7  -4      11407.58      11630.74       429.54 o                         
 -11   7  -4        889.58       1062.91        51.93 o                         
  -9   7  -4       4951.98       5061.64       148.03 o                         
  -7   7  -4       1535.04       1690.82        75.54 o                         
  -5   7  -4       1693.44       1928.83        70.42 o                         
  -3   7  -4       1974.00       2216.70        67.09 o                         
  -1   7  -4       8256.52       8927.52       228.44 o                         
   1   7  -4        216.71        259.93        27.33 o                         
   3   7  -4       2159.13       2485.23        83.63 o                         
   5   7  -4       1410.20       1601.34        72.92 o                         
   7   7  -4        165.72        152.08        30.51 o                         
   9   7  -4        422.42        386.26        54.12 o                         
  11   7  -4       1682.34       1426.81       165.01 o                         
  13   7  -4        581.13        481.56        47.05 o                         
  15   7  -4        830.73        659.99        53.44 o                         
  17   7  -4       1518.21       1266.85        75.17 o                         
  19   7  -4       2704.21       2604.34       106.70 o                         
  21   7  -4       2992.54       2994.09       119.96 o                         
  23   7  -4       1485.44       1303.29        88.20 o                         
  25   7  -4       1370.71       1124.35        86.94 o                         
  27   7  -4       3548.50       3934.92       154.57 o                         
  29   7  -4        140.42        187.68        68.83 o                         
  31   7  -4       1578.68       1364.98       108.23 o                         
  33   7  -4        422.37        451.68        87.67 o                         
  35   7  -4       2287.06       2297.57       159.29 o                         
  37   7  -4       2917.01       2532.89       154.49 o                         
 -34   8  -4         48.74        297.82       230.89 o                         
 -32   8  -4        135.11        100.79       230.82 o                         
 -30   8  -4        435.70        307.87       219.97 o                         
 -28   8  -4        613.27        632.59       224.22 o                         
 -26   8  -4       2456.81       1969.00       267.21 o                         
 -24   8  -4       4290.20       3403.08       216.53 o                         
 -22   8  -4       4374.32       3960.52       220.74 o                         
 -20   8  -4       2238.19       2395.95       173.42 o                         
 -18   8  -4       7245.55       6388.20       293.91 o                         
 -16   8  -4      12046.33      12017.15       460.58 o                         
 -14   8  -4       3365.91       3609.63       253.57 o                         
 -12   8  -4       7416.43       7229.33       238.09 o                         
 -10   8  -4      19229.64      19383.95       477.88 o                         
  -8   8  -4      12083.26      11703.37       289.37 o                         
  -6   8  -4       6787.09       6748.62       161.53 o                         
  -4   8  -4       6975.25       7072.47       169.03 o                         
  -2   8  -4      27439.78      27611.56       588.05 o                         
   0   8  -4      53836.29      54852.11      1160.89 o                         
   2   8  -4      31086.46      32364.35       696.62 o                         
   4   8  -4      25799.38      24748.33       536.55 o                         
   6   8  -4      24278.06      25012.58       602.28 o                         
   8   8  -4      42936.48      44129.64      1052.55 o                         
  10   8  -4      49975.65      49985.16      1169.11 o                         
  12   8  -4      26180.93      27516.52       659.48 o                         
  14   8  -4      44279.80      43108.87      1041.25 o                         
  16   8  -4      26931.00      27225.75       674.37 o                         
  18   8  -4       3999.72       4196.85       149.32 o                         
  20   8  -4      11827.18      11609.77       310.41 o                         
  22   8  -4      12287.37      12119.32       329.40 o                         
  24   8  -4       3073.26       3454.99       137.61 o                         
  26   8  -4       4564.63       4111.75       157.11 o                         
  28   8  -4       1808.52       2082.53       142.01 o                         
  30   8  -4       1012.64       1315.09       107.37 o                         
  32   8  -4        368.57        451.92        87.63 o                         
  34   8  -4       1395.46       1335.19       118.75 o                         
  36   8  -4       2029.39       2070.24       141.26 o                         
 -33   9  -4       1893.08       1569.61       326.40 o                         
 -31   9  -4        752.14        708.79       253.57 o                         
 -29   9  -4       2966.02       3132.67       395.55 o                         
 -27   9  -4       3970.65       4052.68       384.02 o                         
 -25   9  -4       5518.67       5345.75       282.23 o                         
 -23   9  -4       6288.92       5713.67       290.10 o                         
 -21   9  -4       3575.91       3469.81       210.29 o                         
 -19   9  -4       3160.24       3494.76       197.62 o                         
 -17   9  -4       7585.77       7736.00       329.31 o                         
 -15   9  -4       7402.38       8257.62       333.13 o                         
 -13   9  -4       2894.93       2984.05       126.81 o                         
 -11   9  -4       4379.37       4382.49       168.30 o                         
  -9   9  -4       4030.15       4277.37       120.98 o                         
  -7   9  -4       1713.15       1870.45        87.42 o                         
  -5   9  -4       1889.32       1888.68        71.97 o                         
  -3   9  -4        298.96        253.86        27.60 o                         
  -1   9  -4        805.34        815.99        43.74 o                         
   1   9  -4       2141.27       2286.29        71.91 o                         
   3   9  -4       1269.68       1005.31       134.73 o                         
   5   9  -4       1231.72       1185.88       147.74 o                         
   7   9  -4        736.65        967.11        57.31 o                         
   9   9  -4        277.42        308.00        39.52 o                         
  11   9  -4       2166.55       2221.39       147.22 o                         
  13   9  -4       1993.33       1962.95       195.82 o                         
  15   9  -4       1760.63       1701.55       110.76 o                         
  17   9  -4       1486.79       1291.62        78.64 o                         
  19   9  -4        978.10        903.72        70.48 o                         
  21   9  -4       2129.90       2323.82       127.35 o                         
  23   9  -4       1184.91       1218.08        86.75 o                         
  25   9  -4       1222.83        938.38        83.50 o                         
  27   9  -4       2724.21       2538.13       132.73 o                         
  29   9  -4        948.52       1137.96       131.75 o                         
  31   9  -4       1826.64       2069.46       144.82 o                         
  33   9  -4       1079.37       1160.10       110.39 o                         
  35   9  -4       2913.57       3055.01       165.03 o                         
 -32  10  -4         29.73        512.17       241.68 o                         
 -30  10  -4         61.27        217.67       221.92 o                         
 -28  10  -4        670.10        748.40       231.10 o                         
 -26  10  -4        812.93        795.22       230.85 o                         
 -24  10  -4        573.06        962.16       212.86 o                         
 -22  10  -4        958.46       1316.02       142.34 o                         
 -20  10  -4        525.85       1261.44       132.75 o                         
 -18  10  -4         43.85        269.67       121.11 o                         
 -16  10  -4       1488.04       1609.41       465.91 o                         
 -14  10  -4       2376.95       3094.39       171.30 o                         
 -12  10  -4      15251.77      13214.25       391.63 o                         
 -10  10  -4        292.32        640.13        61.03 o                         
  -8  10  -4        363.76        111.48        42.24 o                         
  -6  10  -4       3697.11       3740.51        99.77 o                         
  -4  10  -4       9174.29       8978.76       209.07 o                         
  -2  10  -4       5491.08       6220.19       152.35 o                         
   0  10  -4        581.04        898.87        50.38 o                         
   2  10  -4       1251.19       1235.77        76.40 o                         
   4  10  -4      36608.53      38200.61       814.86 o                         
   6  10  -4       2626.79       2742.14        85.90 o                         
   8  10  -4       2938.58       2774.05        88.07 o                         
  10  10  -4       2065.69       2121.42        87.07 o                         
  12  10  -4       1876.04       2381.34       125.37 o                         
  14  10  -4      10762.15      10486.63       284.05 o                         
  16  10  -4         65.51         24.33        39.34 o                         
  18  10  -4       1104.72       1596.85       106.27 o                         
  20  10  -4        548.72        484.27        82.81 o                         
  22  10  -4        120.23         73.54        50.51 o                         
  24  10  -4        894.77        364.27        62.61 o                         
  26  10  -4        434.33        557.99        76.09 o                         
  28  10  -4         21.68         17.78        61.96 o                         
  30  10  -4       2457.15       2557.89       142.72 o                         
  32  10  -4       1250.39       1695.86       166.36 o                         
  34  10  -4        177.00        326.12        90.95 o                         
  36  10  -4        332.30        262.35       107.24 o                         
 -31  11  -4       2648.69       2192.68       355.72 o                         
 -29  11  -4       1418.58       1127.19       280.09 o                         
 -27  11  -4       2434.70       2809.77       366.96 o                         
 -25  11  -4       1130.45       1061.64       236.31 o                         
 -23  11  -4       2389.72       2289.18       309.49 o                         
 -21  11  -4       3066.42       2826.61       184.34 o                         
 -19  11  -4       6407.59       5952.91       459.89 o                         
 -17  11  -4        636.13        868.71       172.55 o                         
 -15  11  -4       2069.09       1795.33       140.60 o                         
 -13  11  -4       1079.89       1147.70       163.87 o                         
 -11  11  -4       3639.07       3884.10       147.53 o                         
  -9  11  -4       7198.19       7812.28       247.03 o                         
  -7  11  -4       3482.39       3718.65       116.25 o                         
  -5  11  -4       4191.74       4265.98       114.86 o                         
  -3  11  -4        956.18        886.28        58.07 o                         
  -1  11  -4        923.59        828.75        54.68 o                         
   1  11  -4       1041.43        928.94        57.11 o                         
   3  11  -4        742.42        545.53        40.38 o                         
   5  11  -4        446.43        506.28        40.29 o                         
   7  11  -4         21.71          0.73        26.46 o                         
   9  11  -4        523.03        472.09        41.35 o                         
  11  11  -4        273.20        289.36        46.16 o                         
  13  11  -4        239.83        161.03        41.99 o                         
  15  11  -4        775.91        696.66        61.45 o                         
  17  11  -4        853.95        868.72        69.11 o                         
  19  11  -4       1060.59        917.48        74.10 o                         
  21  11  -4        453.10        536.11        65.62 o                         
  23  11  -4       1734.61       1468.39        96.24 o                         
  25  11  -4       2903.63       3106.40       135.94 o                         
  27  11  -4        417.33        464.97        77.33 o                         
  29  11  -4       1348.66       1380.24       106.55 o                         
  31  11  -4       2830.34       3574.87       171.13 o                         
  33  11  -4       1001.19       1108.51       111.68 o                         
  35  11  -4        756.77        603.58       101.94 o                         
 -30  12  -4        114.77        146.95       210.67 o                         
 -28  12  -4        126.25         74.41       188.42 o                         
 -26  12  -4        456.13        426.97       207.09 o                         
 -24  12  -4        804.44        906.36       236.09 o                         
 -22  12  -4       1125.69        899.25       218.30 o                         
 -20  12  -4       1920.46       1936.61       276.83 o                         
 -18  12  -4       3526.06       3345.28       190.70 o                         
 -16  12  -4       5881.10       5580.42       260.85 o                         
 -14  12  -4        737.07       1127.16       116.91 o                         
 -12  12  -4       1377.50       1696.19       100.16 o                         
 -10  12  -4      37574.39      34722.16       983.33 o                         
  -8  12  -4      32959.10      33343.13       917.22 o                         
  -6  12  -4      14604.48      14630.95       373.22 o                         
  -4  12  -4      30443.44      29591.39       631.53 o                         
  -2  12  -4      14035.89      14725.73       328.72 o                         
   0  12  -4       3874.77       4309.94       116.99 o                         
   2  12  -4      19664.43      19316.97       428.65 o                         
   4  12  -4      34245.72      34461.61       734.54 o                         
   6  12  -4      44463.39      43292.94       916.48 o                         
   8  12  -4      15973.64      16178.07       361.26 o                         
  10  12  -4        188.25        393.29        41.80 o                         
  12  12  -4       2303.27       2195.56        80.30 o                         
  14  12  -4      17813.73      17709.95       450.70 o                         
  16  12  -4      23314.37      23963.05       595.59 o                         
  18  12  -4      10949.56      10657.50       293.49 o                         
  20  12  -4       1800.78       1965.01       108.02 o                         
  22  12  -4       9821.07       9804.87       283.27 o                         
  24  12  -4      13624.75      13136.02       360.32 o                         
  26  12  -4       1933.77       2213.32       127.65 o                         
  28  12  -4       2967.67       2994.44       151.20 o                         
  30  12  -4       6025.60       5792.10       208.50 o                         
  32  12  -4       2053.60       2019.29       136.56 o                         
  34  12  -4        327.23        228.45        87.93 o                         
 -29  13  -4       1903.17       1895.66       334.25 o                         
 -27  13  -4       1741.04       1482.38       291.33 o                         
 -25  13  -4        141.71        149.06       192.31 o                         
 -23  13  -4       1598.95       1599.81       275.23 o                         
 -21  13  -4       4397.20       4359.17       375.40 o                         
 -19  13  -4       4702.06       4702.19       389.22 o                         
 -17  13  -4        955.52       1238.27       169.09 o                         
 -15  13  -4       2162.76       2222.04       158.44 o                         
 -13  13  -4        884.69        807.14       101.10 o                         
 -11  13  -4       2673.94       3157.05       134.32 o                         
  -9  13  -4       9158.64       9442.26       301.12 o                         
  -7  13  -4       4258.83       4084.55       130.08 o                         
  -5  13  -4       3659.76       3896.83       124.27 o                         
  -3  13  -4        707.60        655.28        44.95 o                         
  -1  13  -4        790.17        854.52        51.70 o                         
   1  13  -4       1561.52       1832.90        69.89 o                         
   3  13  -4       1148.04       1109.58        59.03 o                         
   5  13  -4        298.78        284.23        36.92 o                         
   7  13  -4        103.32         97.55        44.47 o                         
   9  13  -4        747.23        665.77        96.05 o                         
  11  13  -4        656.18        699.66        51.50 o                         
  13  13  -4        625.88        610.87        80.30 o                         
  15  13  -4        352.48        264.02        52.89 o                         
  17  13  -4       2590.15       2710.95       116.08 o                         
  19  13  -4        675.01        656.49        69.91 o                         
  21  13  -4        241.47        259.62        61.10 o                         
  23  13  -4       4754.36       4903.13       175.82 o                         
  25  13  -4       1823.61       1823.79       113.82 o                         
  27  13  -4        847.13        796.80       101.59 o                         
  29  13  -4       2068.77       2109.87       264.18 o                         
  31  13  -4       2094.29       2329.17       150.08 o                         
  33  13  -4       1677.03       1409.68       147.51 o                         
 -28  14  -4        103.73        292.95       212.35 o                         
 -26  14  -4        122.83        266.12       205.14 o                         
 -24  14  -4         33.89         87.36       179.70 o                         
 -22  14  -4        260.50        245.11       173.00 o                         
 -20  14  -4        371.11        145.88       155.36 o                         
 -18  14  -4       1539.56       2049.95       282.04 o                         
 -16  14  -4         79.57        307.27       154.10 o                         
 -14  14  -4        115.41         95.87        70.71 o                         
 -12  14  -4        898.16        888.28       180.41 o                         
 -10  14  -4        692.65        667.48       127.65 o                         
  -8  14  -4        161.59        505.47        70.55 o                         
  -6  14  -4       1958.53       2026.09        85.75 o                         
  -4  14  -4        391.03        379.58        47.06 o                         
  -2  14  -4        518.96        649.93        48.67 o                         
   0  14  -4        247.81        124.30        31.59 o                         
   2  14  -4        545.91        247.38        35.45 o                         
   4  14  -4       1172.49       1035.46        60.19 o                         
   6  14  -4       2611.43       2809.12        93.02 o                         
   8  14  -4        159.14        177.19        36.35 o                         
  10  14  -4       6256.80       5960.79       157.44 o                         
  12  14  -4        427.77        219.80        47.06 o                         
  14  14  -4       1360.57        976.22        74.00 o                         
  16  14  -4        962.43        670.50        68.38 o                         
  18  14  -4       4935.94       4136.90       152.62 o                         
  20  14  -4        924.18        953.46        84.57 o                         
  22  14  -4        568.06        540.35        74.55 o                         
  24  14  -4        454.18        394.08        75.20 o                         
  26  14  -4        642.84        805.29        90.25 o                         
  28  14  -4        222.30        366.53        78.58 o                         
  30  14  -4         24.82        128.72        78.75 o                         
  32  14  -4        403.73        584.06        97.82 o                         
  34  14  -4        283.02        212.97       132.41 o                         
 -27  15  -4        452.15        420.07       217.85 o                         
 -25  15  -4       1933.32       1331.40       282.03 o                         
 -23  15  -4       2172.09       1688.02       289.49 o                         
 -21  15  -4       1510.79       1329.40       267.45 o                         
 -19  15  -4       2615.22       3504.71       331.71 o                         
 -17  15  -4       3768.56       3995.49       343.92 o                         
 -15  15  -4       1837.66       1453.49       234.26 o                         
 -13  15  -4        123.76        259.57        82.45 o                         
 -11  15  -4       1890.19       2061.95       112.51 o                         
  -9  15  -4       3180.26       3131.34       172.96 o                         
  -7  15  -4       2278.59       2462.97       117.80 o                         
  -5  15  -4       2716.54       3120.40       117.83 o                         
  -3  15  -4        231.73        222.30        42.53 o                         
  -1  15  -4        444.44        345.09        39.85 o                         
   1  15  -4       2481.14       2632.14        90.35 o                         
   3  15  -4       1881.07       1926.68       105.26 o                         
   5  15  -4       1527.76       1873.13        76.13 o                         
   7  15  -4       1675.15       1959.69       141.04 o                         
   9  15  -4       1862.51       1857.66       111.54 o                         
  11  15  -4       2085.57       2221.28       107.01 o                         
  13  15  -4        818.11        794.66        75.85 o                         
  15  15  -4       3045.72       3244.34       129.53 o                         
  17  15  -4       1699.15       1446.80        92.79 o                         
  19  15  -4        314.93        325.93        61.50 o                         
  21  15  -4       1846.29       1818.44       110.93 o                         
  23  15  -4        307.99        356.03        72.01 o                         
  25  15  -4        617.65        567.32        94.01 o                         
  27  15  -4        733.35        794.10        95.31 o                         
  29  15  -4       1130.70       1325.60       113.44 o                         
  31  15  -4        363.90        394.78       163.49 o                         
  33  15  -4       1656.68       1632.29       135.54 o                         
 -26  16  -4        510.46        701.59       230.99 o                         
 -24  16  -4       1314.59        543.01       227.62 o                         
 -22  16  -4       1452.43       1420.96       274.21 o                         
 -20  16  -4       4155.46       4411.71       383.86 o                         
 -18  16  -4       4617.97       3935.96       366.24 o                         
 -16  16  -4       1114.75        880.89       218.62 o                         
 -14  16  -4       1776.51       1829.78       258.79 o                         
 -12  16  -4       4061.32       4506.43       358.26 o                         
 -10  16  -4       9820.39       9547.67       377.58 o                         
  -8  16  -4      10955.75       9843.48       316.79 o                         
  -6  16  -4       7135.91       7700.83       254.67 o                         
  -4  16  -4       4908.12       4864.16       155.21 o                         
  -2  16  -4       1796.42       2032.36        97.88 o                         
   0  16  -4       1908.16       2109.07        82.37 o                         
   2  16  -4      15653.79      16194.57       369.70 o                         
   4  16  -4      31257.15      29381.77       640.35 o                         
   6  16  -4      11146.58      11444.12       269.42 o                         
   8  16  -4      22307.64      23402.27       578.17 o                         
  10  16  -4      20048.81      18194.06       466.94 o                         
  12  16  -4       1915.69       1112.81       104.56 o                         
  14  16  -4       8387.61       8320.75       243.17 o                         
  16  16  -4      15564.28      15232.54       401.01 o                         
  18  16  -4       3910.23       4119.28       153.29 o                         
  20  16  -4       5226.35       4778.45       173.17 o                         
  22  16  -4       6078.99       6330.36       212.53 o                         
  24  16  -4       1041.66       1215.27       207.44 o                         
  26  16  -4       1086.53       1020.24       102.15 o                         
  28  16  -4       2240.30       2256.20       142.85 o                         
  30  16  -4       1535.49       1783.87       130.60 o                         
  32  16  -4        878.52        970.11       115.61 o                         
 -25  17  -4        719.32        851.52       242.35 o                         
 -23  17  -4       3702.11       3129.52       396.44 o                         
 -21  17  -4       3514.34       3399.01       354.25 o                         
 -19  17  -4       3062.16       2836.47       353.08 o                         
 -17  17  -4        899.17        917.00       216.24 o                         
 -15  17  -4        518.71        419.00       176.71 o                         
 -13  17  -4       4133.27       4311.54       353.53 o                         
 -11  17  -4       1087.66       1373.86       218.22 o                         
  -9  17  -4        566.93        605.29        97.01 o                         
  -7  17  -4       2394.46       2318.15       172.37 o                         
  -5  17  -4        777.76        801.98       153.01 o                         
  -3  17  -4        159.40        137.46        43.35 o                         
  -1  17  -4        213.92        171.19        45.84 o                         
   1  17  -4        621.05        480.84        48.12 o                         
   3  17  -4        141.71        127.29        46.80 o                         
   5  17  -4       1572.90       1685.49        79.08 o                         
   7  17  -4       1367.53       1554.27        90.65 o                         
   9  17  -4        936.21        896.15        74.44 o                         
  11  17  -4         60.45         80.46        48.89 o                         
  13  17  -4        383.98        263.72        57.71 o                         
  15  17  -4       1004.12       1008.40        93.57 o                         
  17  17  -4        317.29        333.93        63.91 o                         
  19  17  -4       1669.13       1683.23       107.77 o                         
  21  17  -4       1329.56       1304.26       100.49 o                         
  23  17  -4        256.99        195.35        70.07 o                         
  25  17  -4       1546.49       1345.84       110.87 o                         
  27  17  -4        794.32        952.99       104.76 o                         
  29  17  -4        549.56        551.72        94.89 o                         
  31  17  -4        920.31        577.52       102.04 o                         
 -24  18  -4         89.43         82.34       181.93 o                         
 -22  18  -4         63.34        296.61       190.49 o                         
 -20  18  -4        746.48        925.09       235.55 o                         
 -18  18  -4        500.10        676.85       212.47 o                         
 -16  18  -4        520.19        658.94       195.81 o                         
 -14  18  -4       1087.36       1055.81       222.79 o                         
 -12  18  -4         34.96        121.46       134.95 o                         
 -10  18  -4        370.59        366.46        93.65 o                         
  -8  18  -4       1227.03       1290.48       132.29 o                         
  -6  18  -4         85.85        141.28        57.81 o                         
  -4  18  -4       3169.21       3156.58       142.45 o                         
  -2  18  -4         72.37         95.18        44.47 o                         
   0  18  -4        194.35        178.17        46.86 o                         
   2  18  -4        713.37        934.84        63.81 o                         
   4  18  -4       1350.14       1447.05       102.19 o                         
   6  18  -4       2163.10       2139.51       112.44 o                         
   8  18  -4         48.76         70.75        52.08 o                         
  10  18  -4       1001.18       1275.59        93.79 o                         
  12  18  -4        206.28        285.92        60.84 o                         
  14  18  -4        792.18        953.06        83.33 o                         
  16  18  -4        338.05        201.09        58.77 o                         
  18  18  -4        545.85        660.26       101.06 o                         
  20  18  -4        217.96        386.01        75.98 o                         
  22  18  -4         20.25         92.17        68.04 o                         
  24  18  -4        473.63        541.48        86.34 o                         
  26  18  -4        674.26        645.21        94.97 o                         
  28  18  -4       1226.27       1385.03       119.56 o                         
  30  18  -4        161.56         63.07        80.77 o                         
 -21  19  -4        774.86        220.34       185.67 o                         
 -19  19  -4       3567.83       3463.91       370.76 o                         
 -17  19  -4        176.02        220.06       177.63 o                         
 -15  19  -4        938.33        845.52       217.91 o                         
 -13  19  -4       2394.28       2025.76       280.45 o                         
 -11  19  -4        775.40        951.76       197.92 o                         
  -9  19  -4       1359.36       1074.18       125.36 o                         
  -7  19  -4          7.89         79.19        76.18 o                         
  -5  19  -4        415.77        480.99        72.09 o                         
  -3  19  -4       1121.59       1096.25       127.47 o                         
  -1  19  -4        379.45        501.04        64.73 o                         
   1  19  -4         59.93         -4.34        43.62 o                         
   3  19  -4         77.63         72.82        46.75 o                         
   5  19  -4        287.39        307.28        54.60 o                         
   7  19  -4         43.20         57.47        47.00 o                         
   9  19  -4        301.33        371.23        60.43 o                         
  11  19  -4        825.85        793.37        76.80 o                         
  13  19  -4        130.33        179.10        56.36 o                         
  15  19  -4         46.48         35.89        56.86 o                         
  17  19  -4        936.56        808.38        82.58 o                         
  19  19  -4        438.25        349.37        76.26 o                         
  21  19  -4         61.98        213.47        72.40 o                         
  23  19  -4       1773.79       1769.34       187.31 o                         
  25  19  -4        228.27        142.47        77.45 o                         
  27  19  -4        132.71        131.29        83.69 o                         
  29  19  -4       2088.89       2008.98       187.69 o                         
 -18  20  -4        715.51        527.62       205.49 o                         
 -16  20  -4       1199.15       1077.88       240.47 o                         
 -14  20  -4       2020.91       1965.93       295.19 o                         
 -12  20  -4       5357.18       4798.35       397.09 o                         
 -10  20  -4       4754.12       4758.67       372.97 o                         
  -8  20  -4       2037.37       2261.48       178.47 o                         
  -6  20  -4       3387.84       3724.07       169.08 o                         
  -4  20  -4       5829.76       5698.17       215.68 o                         
  -2  20  -4       2207.65       2446.31       138.49 o                         
   0  20  -4       3494.95       3188.47       176.06 o                         
   2  20  -4      14227.35      13923.37       430.27 o                         
   4  20  -4       7343.12       7212.56       254.17 o                         
   6  20  -4       2078.99       2253.02       124.45 o                         
   8  20  -4      12842.86      12079.51       338.06 o                         
  10  20  -4      12521.27      12212.99       340.28 o                         
  12  20  -4       4505.39       4648.61       171.49 o                         
  14  20  -4       1156.16       1428.49       124.82 o                         
  16  20  -4       1222.15       1317.89       101.16 o                         
  18  20  -4       2837.36       3099.87       158.76 o                         
  20  20  -4       3262.29       3134.59       229.72 o                         
  22  20  -4       3926.44       3784.48       169.18 o                         
  24  20  -4        919.79       1144.04       113.60 o                         
  26  20  -4       2388.73       2068.93       140.15 o                         
  28  20  -4       1779.64       2013.39       178.14 o                         
 -15  21  -4       1328.17       1140.24       240.44 o                         
 -13  21  -4       1651.74       1509.56       251.46 o                         
 -11  21  -4       2383.84       2588.06       311.20 o                         
  -9  21  -4        511.27        622.26       180.79 o                         
  -7  21  -4       1703.09       1633.65       177.35 o                         
  -5  21  -4        761.30        851.23        93.58 o                         
  -3  21  -4         10.35         24.31        58.90 o                         
  -1  21  -4        154.26         71.46        78.55 o                         
   1  21  -4        219.03        331.00        88.08 o                         
   3  21  -4        428.61        610.89        79.12 o                         
   5  21  -4        153.67        113.59        60.74 o                         
   7  21  -4       1036.49       1041.06        84.25 o                         
   9  21  -4        547.07        413.29        67.42 o                         
  11  21  -4       1407.35       1323.33        97.07 o                         
  13  21  -4       1194.67       1073.39       103.58 o                         
  15  21  -4        109.71         49.02        65.92 o                         
  17  21  -4        124.29        135.75        66.86 o                         
  19  21  -4        600.34        674.53        87.01 o                         
  21  21  -4        681.45        716.75       111.81 o                         
  23  21  -4        329.97        348.87        86.24 o                         
  25  21  -4        768.90        835.04       101.95 o                         
  27  21  -4        818.21        798.23       109.31 o                         
 -10  22  -4       1964.97       2054.08       289.44 o                         
  -8  22  -4         32.34        -22.18       103.83 o                         
  -6  22  -4       2499.89       2530.46       194.51 o                         
  -4  22  -4       2571.95       2755.53       262.34 o                         
  -2  22  -4        744.23        492.33       145.69 o                         
   0  22  -4       1901.39       1888.03       162.77 o                         
   2  22  -4        323.29        268.88        93.78 o                         
   4  22  -4        226.54        118.02        64.27 o                         
   6  22  -4        148.19        134.41        69.87 o                         
   8  22  -4       1679.21       1789.95       115.57 o                         
  10  22  -4         47.07         75.80        58.41 o                         
  12  22  -4        291.08        308.82        71.11 o                         
  14  22  -4        267.12        170.24        64.91 o                         
  16  22  -4        843.82        899.82       108.02 o                         
  18  22  -4          3.65         82.98        67.10 o                         
  20  22  -4        671.51        625.11       100.37 o                         
  22  22  -4        596.46        716.22        95.59 o                         
  24  22  -4        158.21        141.82        81.89 o                         
  26  22  -4        186.44        378.85       191.73 o                         
  -7  23  -4         90.56        143.67       122.76 o                         
  -5  23  -4        210.71         53.31       117.23 o                         
  -3  23  -4        553.03        721.10       116.29 o                         
  -1  23  -4         34.00         23.26        79.17 o                         
   1  23  -4        124.68        186.33       116.89 o                         
   3  23  -4       1097.27       1183.51       134.37 o                         
   5  23  -4        119.94         85.31        67.45 o                         
   7  23  -4         58.63         58.56        67.40 o                         
   9  23  -4        230.30        195.62        74.90 o                         
  11  23  -4        148.49        245.97        66.89 o                         
  13  23  -4         16.27        -53.43        59.39 o                         
  15  23  -4        784.71        669.79        87.17 o                         
  17  23  -4         13.48         19.23        67.72 o                         
  19  23  -4         40.15         -8.58        69.86 o                         
  21  23  -4        568.00        557.21        92.24 o                         
  23  23  -4        177.79        110.91        81.91 o                         
  -6  24  -4       3070.92       3248.69       296.44 o                         
  -4  24  -4       1395.00       1325.13       214.22 o                         
  -2  24  -4       1321.67       1458.56       157.17 o                         
   0  24  -4       1011.13       1121.58       140.33 o                         
   2  24  -4       1702.21       2035.85       173.66 o                         
   4  24  -4       8697.07       8386.71       374.38 o                         
   6  24  -4       5508.73       5542.90       283.01 o                         
   8  24  -4       1866.62       1841.13       181.31 o                         
  10  24  -4       3675.86       3430.12       183.85 o                         
  12  24  -4       2940.74       3402.46       166.70 o                         
  14  24  -4       1519.18       1786.33       126.76 o                         
  16  24  -4       1526.83       1601.20       122.95 o                         
  18  24  -4       1992.91       2202.42       146.13 o                         
  20  24  -4       1072.99       1203.65       168.53 o                         
  22  24  -4        162.06        252.95        88.58 o                         
  -5  25  -4        479.28        187.54       142.77 o                         
  -3  25  -4        111.01        101.55       134.44 o                         
  -1  25  -4        507.89        705.18       122.93 o                         
   1  25  -4        504.23        406.33       124.31 o                         
   3  25  -4        334.62        229.88       102.02 o                         
   5  25  -4         41.31         -9.34       113.98 o                         
   7  25  -4         67.32         -6.59        90.36 o                         
   9  25  -4         20.02        -32.54        72.44 o                         
  11  25  -4         10.55        106.99        79.72 o                         
  13  25  -4         15.19         54.50        81.13 o                         
  15  25  -4         33.43         29.39        71.84 o                         
  17  25  -4        310.55        393.26        83.34 o                         
  19  25  -4        362.54        376.58        89.30 o                         
  -4  26  -4        265.71        423.41       164.49 o                         
  -2  26  -4        139.84        494.05       162.05 o                         
   0  26  -4        209.37        128.44        97.52 o                         
   2  26  -4       1272.40       1519.74       160.31 o                         
   4  26  -4       1138.50       1344.21       198.86 o                         
   6  26  -4        342.27        410.54       141.25 o                         
   8  26  -4       2013.64       2130.40       196.64 o                         
  10  26  -4        364.83        277.24        99.92 o                         
  12  26  -4        315.98        339.11        97.20 o                         
  14  26  -4         95.47         65.09        83.65 o                         
  16  26  -4         72.97         51.18        85.80 o                         
  18  26  -4        247.72        115.31        82.46 o                         
  -3  27  -4        115.50        354.64       169.41 o                         
  -1  27  -4         25.75        153.39       142.73 o                         
   1  27  -4         51.56        114.71       102.03 o                         
   3  27  -4        245.73        144.39       141.55 o                         
   5  27  -4        379.18        661.07       131.76 o                         
   7  27  -4        308.48        191.88       110.13 o                         
   9  27  -4         58.83        -61.02        95.84 o                         
  11  27  -4         73.29        147.45       108.81 o                         
  13  27  -4        338.52        197.50        94.88 o                         
  15  27  -4        179.38         17.73        86.48 o                         
  -2  28  -4        355.47        166.47       154.89 o                         
   0  28  -4       1935.17       1445.24       252.74 o                         
   2  28  -4       1973.85       2119.30       272.04 o                         
   4  28  -4       1685.58       1696.18       187.95 o                         
   6  28  -4       3480.06       3709.08       254.43 o                         
   8  28  -4       2192.75       2285.43       214.31 o                         
  10  28  -4       1388.93       1252.54       175.22 o                         
  12  28  -4       2889.40       2979.03       241.50 o                         
  -1  29  -4        244.38        323.15       173.52 o                         
   1  29  -4         37.22        -19.86       141.04 o                         
   3  29  -4        153.30         69.14       109.89 o                         
   5  29  -4         66.42         66.16       172.95 o                         
   7  29  -4         44.38        127.18       116.62 o                         
 -33   1  -3        444.60        668.88       164.73 o                         
 -31   1  -3       3057.23       3038.05       252.36 o                         
 -29   1  -3       3163.25       3327.06       238.34 o                         
 -27   1  -3       1645.07       1659.01       174.45 o                         
 -25   1  -3       5115.29       5206.87       263.20 o                         
 -23   1  -3       6821.06       6120.73       283.07 o                         
 -21   1  -3       2198.26       2145.83       156.08 o                         
 -19   1  -3       3305.90       3591.82       187.19 o                         
 -17   1  -3       9146.09       9269.28       352.16 o                         
 -15   1  -3       2095.49       1935.26       119.40 o                         
 -13   1  -3       4689.46       5275.60       211.76 o                         
 -11   1  -3       4533.66       4449.12       188.41 o                         
  -9   1  -3        352.89        272.58        68.68 o                         
  -7   1  -3       1967.41       1939.47        59.19 o                         
  -5   1  -3       1577.83       1343.44        70.54 o                         
   5   1  -3       1520.81        102.29        36.30 o                         
   7   1  -3        354.81        191.67        28.91 o                         
   9   1  -3        148.07        103.59        23.33 o                         
  11   1  -3       3156.40       2699.38       214.88 o                         
  13   1  -3       1059.37       1336.79       181.05 o                         
  15   1  -3       2614.73       2641.83       134.29 o                         
  17   1  -3        542.81        410.44        41.18 o                         
  19   1  -3        812.48        609.73        51.42 o                         
  21   1  -3        494.82        622.00        55.13 o                         
  23   1  -3        630.74        641.54        58.73 o                         
  25   1  -3       4699.55       4412.42       241.08 o                         
  27   1  -3       4968.88       5376.02       175.91 o                         
  29   1  -3       2695.45       3089.07       129.74 o                         
  31   1  -3       1145.50        943.75        88.05 o                         
  33   1  -3        952.62        957.14        91.83 o                         
  35   1  -3        248.42        299.68        81.30 o                         
  37   1  -3        168.44        281.24        84.93 o                         
  39   1  -3       1485.58       1886.91       177.41 o                         
 -32   2  -3          9.34         -2.73       132.65 o                         
 -30   2  -3       1792.49       1660.41       189.69 o                         
 -28   2  -3         36.88         11.38       101.59 o                         
 -26   2  -3        777.20       1478.76       156.53 o                         
 -24   2  -3       7499.15       6036.00       287.55 o                         
 -22   2  -3       1696.85       2249.65       178.63 o                         
 -20   2  -3        385.44        484.48        92.95 o                         
 -18   2  -3      13894.07      12390.96       529.55 o                         
 -16   2  -3      22672.47      20942.72       729.23 o                         
 -14   2  -3       9145.49       9421.11       354.66 o                         
 -12   2  -3         56.78        102.74        49.31 o                         
 -10   2  -3      13780.17      12403.68       444.64 o                         
  -8   2  -3      31324.35      30402.09       853.25 o                         
  -6   2  -3       4793.60       5961.23       142.74 o                         
  -4   2  -3      49459.31      51555.90      1234.69 o                         
  -2   2  -3      62903.09      70325.35      1635.28 o                         
   0   2  -3      57214.52      57396.09      1337.20 o                         
   2   2  -3      86564.59      92762.84      2147.43 o                         
   4   2  -3     119306.05     136083.45      3157.93 o                         
   6   2  -3       1879.55       1383.11        70.97 o                         
   8   2  -3         98.14        140.91        25.20 o                         
  10   2  -3      99132.63     106536.07      2487.80 o                         
  12   2  -3        546.14         96.91        29.10 o                         
  14   2  -3      43954.99      43401.76      1049.07 o                         
  16   2  -3      14493.03      15202.22       384.41 o                         
  18   2  -3       3560.14       3143.39       104.44 o                         
  20   2  -3       5010.90       5187.63       156.52 o                         
  22   2  -3       2510.52       3059.86       113.68 o                         
  24   2  -3       5928.86       5534.00       173.65 o                         
  26   2  -3       8578.92       8744.06       249.81 o                         
  28   2  -3      11919.00      12073.86       328.57 o                         
  30   2  -3        437.87        786.56        82.53 o                         
  32   2  -3       1263.03       1310.34       103.54 o                         
  34   2  -3        397.65        568.33        86.58 o                         
  36   2  -3         60.69        176.71        82.23 o                         
  38   2  -3        531.80        555.50       100.45 o                         
 -33   3  -3        694.72        868.71       231.24 o                         
 -31   3  -3       2347.79       2377.67       472.43 o                         
 -29   3  -3       2680.92       2751.31       219.98 o                         
 -27   3  -3        778.60        746.14       134.99 o                         
 -25   3  -3       6775.16       6619.79       325.52 o                         
 -23   3  -3       5944.14       5493.95       263.80 o                         
 -21   3  -3        830.48        823.26       114.53 o                         
 -19   3  -3       2781.94       2676.53       164.87 o                         
 -17   3  -3      11273.47      10771.74       417.96 o                         
 -15   3  -3      12798.09      13189.01       473.17 o                         
 -13   3  -3        334.08        347.00        66.53 o                         
 -11   3  -3       1837.75       2177.03       115.05 o                         
  -9   3  -3      10213.51      10287.63       307.04 o                         
  -7   3  -3       1988.45       2402.17        63.45 o                         
  -5   3  -3       4529.46       4447.37       196.04 o                         
   7   3  -3        357.12        149.08        32.52 o                         
   9   3  -3        813.12        597.93        86.62 o                         
  11   3  -3       2028.11       2493.73       119.23 o                         
  13   3  -3       2457.85       2410.90       223.58 o                         
  15   3  -3       1409.00       1696.92        70.00 o                         
  17   3  -3       1162.51        735.21        51.62 o                         
  19   3  -3       2350.76       2262.77       127.49 o                         
  21   3  -3       1453.92       1458.60       123.20 o                         
  23   3  -3       1007.35       1073.25        71.75 o                         
  25   3  -3       1416.15       1583.26        91.43 o                         
  27   3  -3       8328.10       8929.92       255.81 o                         
  29   3  -3       3222.36       3234.58       135.14 o                         
  31   3  -3        852.89        847.12        86.25 o                         
  33   3  -3       3275.26       3486.53       152.49 o                         
  35   3  -3        281.29        232.46        79.92 o                         
  37   3  -3        143.57        222.82        87.38 o                         
  39   3  -3       2255.06       2247.58       143.58 o                         
 -32   4  -3         40.30        243.98       143.01 o                         
 -30   4  -3          5.33        901.92       152.87 o                         
 -28   4  -3         83.75        386.23       124.41 o                         
 -26   4  -3       1645.57       1586.97       165.14 o                         
 -24   4  -3       1554.67       1904.87       170.72 o                         
 -22   4  -3       3348.29       3222.46       188.56 o                         
 -20   4  -3       2764.81       2287.13       149.19 o                         
 -18   4  -3       1178.71       2038.03       137.32 o                         
 -16   4  -3        477.77       2131.45       181.40 o                         
 -14   4  -3       4073.50       4029.92       193.37 o                         
 -12   4  -3       4856.65       4831.28       208.67 o                         
 -10   4  -3       1411.58       1613.71        67.15 o                         
  -8   4  -3       9475.18       9606.35       243.82 o                         
  -6   4  -3       7556.00       7693.92       228.39 o                         
  -4   4  -3      22142.68      22587.23       536.31 o                         
  -2   4  -3       4238.39       3927.90        96.78 o                         
   0   4  -3        261.92         17.24        17.37 o                         
   2   4  -3        182.82        173.96        23.46 o                         
   4   4  -3      36647.43      37359.41       883.47 o                         
   6   4  -3        132.84         17.47        30.01 o                         
   8   4  -3        383.74        492.37        38.31 o                         
  10   4  -3      10793.83      11213.41       284.86 o                         
  12   4  -3       2817.40       3141.23       100.10 o                         
  14   4  -3       2050.73       2270.92        83.96 o                         
  16   4  -3         71.91          5.12        28.26 o                         
  18   4  -3       4734.81       4850.37       146.67 o                         
  20   4  -3        287.24        203.05        41.09 o                         
  22   4  -3       4452.24       4249.31       140.37 o                         
  24   4  -3         48.51        128.46        46.18 o                         
  26   4  -3       2899.75       2797.49       120.15 o                         
  28   4  -3         82.49        157.38        71.60 o                         
  30   4  -3       1316.88       1536.41       103.91 o                         
  32   4  -3       1559.85       1615.71       111.42 o                         
  34   4  -3        293.72        331.62        79.50 o                         
  36   4  -3        359.06        224.85        83.79 o                         
  38   4  -3        104.14         91.52        85.71 o                         
 -31   5  -3       3497.72       3551.36       254.24 o                         
 -29   5  -3       1977.82       2474.55       213.88 o                         
 -27   5  -3       3518.58       3675.46       221.79 o                         
 -25   5  -3       1870.53       1846.39       173.31 o                         
 -23   5  -3        650.40        712.06       116.99 o                         
 -21   5  -3       4127.90       3731.57       209.14 o                         
 -19   5  -3       1571.63       1710.80       133.70 o                         
 -17   5  -3      14045.49      14083.73       515.75 o                         
 -15   5  -3       6064.44       6172.27       253.10 o                         
 -13   5  -3       5235.47       5647.14       175.76 o                         
 -11   5  -3        575.19        483.61        91.21 o                         
  -9   5  -3       6139.82       6423.47       164.59 o                         
  -7   5  -3       1789.32       1591.08        54.15 o                         
  -5   5  -3       5417.72       5869.92       200.04 o                         
  -3   5  -3       8429.60       8011.40       236.58 o                         
  -1   5  -3       1932.09       1828.82       147.95 o                         
   1   5  -3       3873.59       2641.82       138.63 o                         
   5   5  -3       1245.48       1374.30       100.62 o                         
   7   5  -3        113.87         41.98        22.35 o                         
   9   5  -3        315.34        222.51        28.54 o                         
  11   5  -3        737.19        492.22        41.69 o                         
  13   5  -3         29.35          3.06        25.39 o                         
  15   5  -3       1449.19       1594.89       158.16 o                         
  17   5  -3       1719.69       1449.43       150.30 o                         
  19   5  -3       3694.97       4081.31       141.13 o                         
  21   5  -3        228.12        296.30        46.09 o                         
  23   5  -3       2352.27       2388.04       101.88 o                         
  25   5  -3       2859.30       3112.68       124.28 o                         
  27   5  -3       3258.85       2984.24       125.21 o                         
  29   5  -3       3097.24       2888.03       128.98 o                         
  31   5  -3       4105.87       4352.82       166.38 o                         
  33   5  -3       1345.99       1233.39       102.50 o                         
  35   5  -3         23.65        -32.09        73.25 o                         
  37   5  -3        465.06        672.83       100.46 o                         
 -32   6  -3        187.78        351.29       217.85 o                         
 -30   6  -3        668.63        454.47       138.31 o                         
 -28   6  -3        652.91        868.44       147.96 o                         
 -26   6  -3        759.93       1183.39       148.92 o                         
 -24   6  -3         28.67         65.02        92.23 o                         
 -22   6  -3       2235.70       2385.56       246.11 o                         
 -20   6  -3       3188.43       2872.35       169.80 o                         
 -18   6  -3      12082.59      11371.99       446.87 o                         
 -16   6  -3      20160.11      18015.38       669.39 o                         
 -14   6  -3       3838.68       4060.62       137.78 o                         
 -12   6  -3       3397.39       3184.38       156.35 o                         
 -10   6  -3       8679.11       7720.37       206.71 o                         
  -8   6  -3      21045.72      19667.64       472.63 o                         
  -6   6  -3      23480.33      21512.59       606.71 o                         
  -4   6  -3      75873.70      75758.08      1784.35 o                         
  -2   6  -3      72251.81      71646.66      1499.88 o                         
   0   6  -3       1998.43       1309.67        46.20 o                         
   2   6  -3       1471.72        978.21        44.08 o                         
   4   6  -3      51245.58      54159.39      1259.99 o                         
   6   6  -3      94162.47      97003.70      2245.99 o                         
   8   6  -3      17163.31      17244.25       424.45 o                         
  10   6  -3        497.07        903.93        54.94 o                         
  12   6  -3       3203.36       2683.32        92.59 o                         
  14   6  -3      15094.88      14812.76       375.74 o                         
  16   6  -3       7158.85       6870.87       190.52 o                         
  18   6  -3      38734.01      39148.75       931.10 o                         
  20   6  -3       8030.75       8341.84       235.53 o                         
  22   6  -3       1349.70       1526.18        87.26 o                         
  24   6  -3       8598.26       8001.44       229.88 o                         
  26   6  -3       7268.38       7081.15       213.25 o                         
  28   6  -3       3768.06       3680.64       143.91 o                         
  30   6  -3       2767.99       3107.53       138.60 o                         
  32   6  -3       4067.85       3773.65       156.16 o                         
  34   6  -3         67.91         40.21        72.60 o                         
  36   6  -3        207.49        239.62        84.02 o                         
  38   6  -3         37.43        192.60        90.42 o                         
 -31   7  -3       2519.48       2808.95       364.01 o                         
 -29   7  -3       4082.83       4137.00       298.86 o                         
 -27   7  -3       2632.77       2604.79       201.24 o                         
 -25   7  -3       2578.43       2361.78       183.18 o                         
 -23   7  -3        794.50        934.67       121.87 o                         
 -21   7  -3       5173.87       5236.66       242.98 o                         
 -19   7  -3      13263.87      13428.37       516.18 o                         
 -17   7  -3       9114.64       9585.62       371.43 o                         
 -15   7  -3       4634.18       4700.30       162.68 o                         
 -13   7  -3       4757.54       4493.44       200.25 o                         
 -11   7  -3       2791.78       2648.80        85.16 o                         
  -9   7  -3        614.24        642.86        41.04 o                         
  -7   7  -3       5873.55       5668.41       265.70 o                         
  -5   7  -3       6276.13       6812.56       226.88 o                         
  -3   7  -3       1411.10       1714.56        54.37 o                         
  -1   7  -3       2721.00       2696.51        74.73 o                         
   1   7  -3        322.45        256.10        24.34 o                         
   3   7  -3        212.77        245.82        48.09 o                         
   5   7  -3         42.68         45.40        24.35 o                         
   7   7  -3        575.22        491.50        42.62 o                         
   9   7  -3        192.75        301.31        39.08 o                         
  11   7  -3        319.26        255.68        33.30 o                         
  13   7  -3       1440.49       1615.50        69.92 o                         
  15   7  -3        811.02        736.09        99.78 o                         
  17   7  -3       4216.92       4288.11       188.46 o                         
  19   7  -3       3410.60       3433.80       121.49 o                         
  21   7  -3        189.76        135.93        43.77 o                         
  23   7  -3       1025.14        931.30        70.68 o                         
  25   7  -3       3367.13       3392.37       158.36 o                         
  27   7  -3       1894.17       1879.89       105.96 o                         
  29   7  -3       1284.51       1399.26        98.13 o                         
  31   7  -3       4533.78       4156.88       162.26 o                         
  33   7  -3        763.53       1031.16        98.57 o                         
  35   7  -3        129.80         14.59        76.96 o                         
  37   7  -3       2123.50       2002.28       175.16 o                         
 -30   8  -3          2.22        385.05       207.66 o                         
 -28   8  -3        459.05        835.92       232.21 o                         
 -26   8  -3         87.88        203.27       105.73 o                         
 -24   8  -3       1369.99       1639.87       156.40 o                         
 -22   8  -3        672.33       1817.86       150.52 o                         
 -20   8  -3         11.21        127.39       171.77 o                         
 -18   8  -3      18911.70      18442.21       674.99 o                         
 -16   8  -3       2755.83       3054.84       162.40 o                         
 -14   8  -3        744.64        863.02        88.21 o                         
 -12   8  -3      23554.59      21392.36       522.59 o                         
 -10   8  -3       6636.35       6207.02       171.46 o                         
  -8   8  -3        105.03        146.93        21.63 o                         
  -6   8  -3        390.88        389.11        27.71 o                         
  -4   8  -3        996.42       1291.05        46.59 o                         
  -2   8  -3      23080.80      25549.65       547.47 o                         
   0   8  -3       4815.88       5081.30       127.11 o                         
   2   8  -3       4981.17       4965.32       123.58 o                         
   4   8  -3        229.60         10.71        19.93 o                         
   6   8  -3      11807.23      13470.63       340.69 o                         
   8   8  -3       2333.12       2291.06        79.92 o                         
  10   8  -3        120.96        127.89        31.85 o                         
  12   8  -3         50.60         80.69        30.04 o                         
  14   8  -3       1613.14       1812.25        77.56 o                         
  16   8  -3      15453.15      16040.19       402.47 o                         
  18   8  -3       1812.61       1198.50        81.92 o                         
  20   8  -3         13.87         97.41        39.96 o                         
  22   8  -3        147.45         73.57        44.93 o                         
  24   8  -3       1386.05       1808.36       110.97 o                         
  26   8  -3        317.42        243.05        57.98 o                         
  28   8  -3        374.81        653.23        75.91 o                         
  30   8  -3        247.48        283.29        69.75 o                         
  32   8  -3        257.58        349.46        78.17 o                         
  34   8  -3         66.57        -16.64        72.86 o                         
  36   8  -3        229.14        381.73        91.19 o                         
 -29   9  -3       2007.34       1352.68       279.50 o                         
 -27   9  -3       3280.90       3363.88       345.98 o                         
 -25   9  -3       1206.57       1330.69       172.97 o                         
 -23   9  -3       5266.26       4702.41       342.01 o                         
 -21   9  -3       2479.42       3065.98       177.25 o                         
 -19   9  -3       1149.65       1357.44       177.29 o                         
 -17   9  -3      16959.80      16482.78       604.50 o                         
 -15   9  -3       1017.28       1066.22       105.05 o                         
 -13   9  -3       2264.05       2408.99       190.11 o                         
 -11   9  -3       5142.63       5349.77       149.89 o                         
  -9   9  -3        518.12        395.37        37.93 o                         
  -7   9  -3       4320.05       4394.96       147.25 o                         
  -5   9  -3       2267.88       2481.62        82.04 o                         
  -3   9  -3         11.80         49.58        19.72 o                         
  -1   9  -3       3275.61       3961.16       155.21 o                         
   1   9  -3       3210.20       3712.44       140.14 o                         
   3   9  -3        373.66        334.17        34.11 o                         
   5   9  -3       1188.00       1175.42       126.62 o                         
   7   9  -3        354.66        373.15        36.73 o                         
   9   9  -3        452.75        315.73        35.88 o                         
  11   9  -3         22.41         11.40        26.33 o                         
  13   9  -3        335.26        336.86        40.34 o                         
  15   9  -3        805.54        725.10        87.19 o                         
  17   9  -3       1256.06       1170.28       117.20 o                         
  19   9  -3       2871.36       2753.26       116.11 o                         
  21   9  -3        623.45        505.59        57.87 o                         
  23   9  -3       1778.45       2335.22       106.09 o                         
  25   9  -3        140.15        111.69        54.35 o                         
  27   9  -3       2524.74       2606.16       125.67 o
[truncated: 711,748 more chars]
